# Supplementary material for: SuperDendrix algorithm integrates genetic dependencies and genomic alterations across pathways and cancer types
Source: Cell Genom. 2022 Feb 9;2(2):100099. doi: 10.1016/j.xgen.2022.100099 (PMC8979493; doi:10.1016/j.xgen.2022.100099)
Supplement: Table S1. Information on 6σ differential dependencies from CERES scores, Related to Figure S2 and STAR Methods [file mmc2.xlsx]

## Sheet: Sheet1
Profile	negative_sixsigma_count	positive_sixsigma_count	total_sixsigma_count	min(CERES_z)	max(CERES_z)
NF2_(4771)	29	43	72	-10.4145	16.1259
TSC2_(7249)	26	43	69	-10.226	14.3556
EP300_(2033)	27	29	56	-11.1495	17.5291
KEAP1_(9817)	19	35	54	-14.2549	15.7508
MED1_(5469)	22	30	52	-11.1462	8.49819
INTS6_(26512)	30	16	46	-8.78351	9.40847
TADA1_(117143)	9	24	33	-7.47858	10.6827
CRKL_(1399)	24	7	31	-10.5097	8.30157
TAF5L_(27097)	6	25	31	-7.21672	11.4602
MYC_(4609)	4	25	29	-7.31711	12.6814
ACO2_(50)	24	3	27	-9.12682	7.3068
PSMB6_(5694)	9	18	27	-8.51756	10.1535
RIC1_(57589)	16	11	27	-8.40646	8.15173
CREBBP_(1387)	19	7	26	-9.7533	9.58007
TFRC_(7037)	10	15	25	-8.38098	8.23068
ADSL_(158)	15	10	25	-7.57057	7.80572
STAG2_(10735)	14	11	25	-9.09608	10.6109
CBFB_(865)	16	8	24	-9.40117	9.56971
ATP6V1B2_(526)	6	18	24	-7.68351	11.7572
TXNRD1_(7296)	8	16	24	-7.23275	9.73767
MYH9_(4627)	8	15	23	-8.29976	9.88492
CAB39_(51719)	9	14	23	-8.08412	11.4426
PAXIP1_(22976)	6	17	23	-7.90259	9.55993
SNRPB2_(6629)	15	8	23	-8.06444	6.71412
MEN1_(4221)	12	10	22	-9.37769	13.1832
CDAN1_(146059)	10	12	22	-8.52659	8.00486
MED19_(219541)	3	19	22	-9.92873	9.06554
NMT1_(4836)	5	16	21	-7.35641	7.7037
SUPT20H_(55578)	2	19	21	-9.04859	14.0584
KCTD5_(54442)	7	13	20	-9.03848	15.2339
PDCD10_(11235)	4	16	20	-6.51226	17.5171
SOD2_(6648)	13	6	19	-8.74669	6.97545
TRAF2_(7186)	15	4	19	-10.0021	8.60226
TADA2B_(93624)	3	16	19	-6.49362	12.2949
TRPM7_(54822)	18	0	18	-11.1777	5.99747
SYS1_(90196)	2	16	18	-9.54004	8.8432
GMPS_(8833)	6	11	17	-8.52005	7.79199
CTPS1_(1503)	16	1	17	-9.04622	6.17732
ZNF217_(7764)	13	4	17	-10.2209	6.77942
RHOA_(387)	9	7	16	-7.4912	7.50266
DHX29_(54505)	6	10	16	-8.16159	8.8601
MASTL_(84930)	4	12	16	-6.94388	9.50188
VHL_(7428)	3	11	14	-6.60215	7.57226
NHLRC2_(374354)	1	13	14	-6.10103	7.88702
RUNX1_(861)	12	2	14	-12.5624	9.01534
MAU2_(23383)	2	12	14	-7.16244	12.2488
MED12_(9968)	0	13	13	-5.97432	9.50653
PPP2R2A_(5520)	10	3	13	-9.55056	6.81884
C16orf72_(29035)	7	6	13	-7.16268	9.65486
ENO1_(2023)	7	5	12	-7.073	7.19543
PGD_(5226)	0	12	12	-5.87386	7.70845
SKP2_(6502)	11	1	12	-8.23185	6.23043
CCNC_(892)	2	10	12	-6.24663	7.97357
SDHB_(6390)	6	6	12	-8.53845	7.11087
AHR_(196)	4	8	12	-7.96778	9.67676
OTUD5_(55593)	4	8	12	-7.73997	8.38665
RIC8A_(60626)	8	4	12	-7.88791	6.8345
USP9X_(8239)	1	11	12	-6.07972	9.6922
WDR48_(57599)	9	2	11	-9.54796	6.67091
EIF4A1_(1973)	0	11	11	-5.67827	8.72101
ZFP36L1_(677)	6	5	11	-7.82992	9.02538
MED24_(9862)	2	9	11	-7.06585	7.62456
DCLRE1B_(64858)	11	0	11	-8.19466	5.94986
GPI_(2821)	7	4	11	-8.25115	10.1498
HDAC1_(3065)	10	0	10	-11.3753	5.27138
ALDOA_(226)	1	9	10	-6.16314	8.36466
SCD_(6319)	9	1	10	-8.21832	6.39616
AP2M1_(1173)	3	7	10	-7.23821	7.96114
NF1_(4763)	1	9	10	-7.26693	9.13861
AP2S1_(1175)	3	7	10	-7.72573	9.0259
EMC3_(55831)	4	6	10	-10.1918	9.34388
PAGR1_(79447)	2	8	10	-7.34264	8.9214
YPEL5_(51646)	5	5	10	-7.039	7.66007
VRK1_(7443)	3	6	9	-6.53872	6.77736
SEPSECS_(51091)	7	2	9	-8.00957	6.81656
PDCD2_(5134)	0	9	9	-5.51109	7.98637
MED23_(9439)	4	5	9	-8.23295	6.64581
BRD2_(6046)	4	5	9	-9.62265	7.54048
LCMT1_(51451)	7	2	9	-8.16951	7.49722
PAICS_(10606)	7	2	9	-7.10177	6.15099
PTPN2_(5771)	7	2	9	-9.92367	10.1305
TRPS1_(7227)	8	1	9	-10.798	7.10341
TGFBR1_(7046)	5	3	8	-10.6831	9.7852
MAGOH_(4116)	8	0	8	-7.53038	5.98092
UBE2M_(9040)	0	8	8	-5.00406	8.45721
ACTR1A_(10121)	6	2	8	-7.92553	7.2904
PDS5A_(23244)	7	1	8	-7.71967	6.84261
TAF6L_(10629)	0	8	8	-5.0662	7.68681
HNRNPH1_(3187)	2	6	8	-7.50478	7.11627
FBXO11_(80204)	4	4	8	-7.75627	7.3398
PPP6C_(5537)	1	7	8	-6.13398	8.8376
PRDM1_(639)	7	1	8	-11.2694	6.41933
SMARCA4_(6597)	4	4	8	-7.23738	7.04389
ATP6AP1_(537)	2	6	8	-6.80769	7.74338
COP1_(64326)	2	6	8	-8.52252	9.229
DYRK1A_(1859)	3	5	8	-6.53788	7.75231
ELOB_(6923)	0	8	8	-5.53309	9.13105
GSPT1_(2935)	2	6	8	-6.54627	8.08802
MSTO1_(55154)	3	5	8	-6.96802	7.032
PPP1R15B_(84919)	7	1	8	-7.61579	6.16041
PSMG1_(8624)	1	7	8	-6.01051	7.50196
SGF29_(112869)	1	7	8	-6.50322	12.101
SLC35A1_(10559)	8	0	8	-9.66811	5.61666
SS18L2_(51188)	2	6	8	-7.58993	7.94989
WNK1_(65125)	2	6	8	-7.57014	7.26035
CDH1_(999)	5	2	7	-9.26901	7.97507
AIFM1_(9131)	6	1	7	-7.49506	6.30408
CUL3_(8452)	0	7	7	-4.95188	8.6732
TIPARP_(25976)	6	1	7	-7.66201	6.1166
MBNL1_(4154)	5	2	7	-7.91461	7.54737
ARNT_(405)	1	6	7	-7.15512	9.37335
LATS2_(26524)	0	7	7	-4.38343	8.65243
STK11_(6794)	1	6	7	-7.30242	10.7029
TCF12_(6938)	5	2	7	-8.27963	7.10058
WT1_(7490)	5	2	7	-9.97671	8.36788
ASH1L_(55870)	6	1	7	-9.6654	6.05579
CHEK1_(1111)	6	1	7	-6.49924	8.12015
FANCM_(57697)	7	0	7	-7.99641	4.65846
FOXF1_(2294)	7	0	7	-9.62506	4.66889
KDM2A_(22992)	4	3	7	-8.00441	6.77798
MED9_(55090)	3	4	7	-7.96586	7.46462
NIPBL_(25836)	2	5	7	-6.50065	7.8669
PSMF1_(9491)	7	0	7	-10.8789	4.88688
RPRD1B_(58490)	3	4	7	-7.15932	7.39563
TUBG1_(7283)	1	6	7	-6.43914	7.74137
UQCRFS1_(7386)	7	0	7	-7.02469	5.79412
VPS33A_(65082)	1	6	7	-7.50178	9.16381
DPAGT1_(1798)	4	2	6	-10.1304	7.79684
PPP2CA_(5515)	1	5	6	-6.52452	9.86042
FEN1_(2237)	1	5	6	-6.82046	7.25467
PABPC1_(26986)	0	6	6	-4.99093	7.88149
CDIPT_(10423)	0	6	6	-4.74345	8.61585
HMGCS1_(3157)	0	6	6	-5.88658	8.9026
FBXW11_(23291)	4	2	6	-6.47813	6.84937
E2F1_(1869)	6	0	6	-8.55352	3.80325
STRAP_(11171)	0	6	6	-4.75909	7.54774
ABL1_(25)	5	1	6	-10.4543	6.27206
ARID1A_(8289)	0	6	6	-5.70729	7.37337
ELL_(8178)	1	5	6	-7.67882	7.09674
PIK3R1_(5295)	3	3	6	-7.65274	12.0347
UBR5_(51366)	2	4	6	-6.37339	9.08947
ACACA_(31)	3	3	6	-7.02271	13.136
C1orf109_(54955)	2	4	6	-7.25351	7.0569
CDK8_(1024)	5	1	6	-9.22509	7.24365
CHMP3_(51652)	1	5	6	-7.46655	7.7924
DNM1L_(10059)	3	3	6	-6.823	6.86558
NAPG_(8774)	5	1	6	-8.2739	6.03418
NFKB1_(4790)	6	0	6	-9.07191	4.81956
PFDN1_(5201)	6	0	6	-7.12581	5.78028
PRELID3B_(51012)	0	6	6	-5.73264	7.98703
PSENEN_(55851)	3	3	6	-7.57407	11.5014
ROCK2_(9475)	3	3	6	-7.52196	6.86023
SLC39A9_(55334)	4	2	6	-7.11491	8.96868
TOP2A_(7153)	0	6	6	-4.36271	8.21277
TRAF3_(7187)	3	3	6	-7.22864	8.73245
UFM1_(51569)	3	3	6	-6.57897	6.86295
SH3GL1_(6455)	5	0	5	-7.98748	3.65726
STAT3_(6774)	5	0	5	-10.839	5.30287
CDK2_(1017)	5	0	5	-6.92967	5.2567
UBE2D3_(7323)	1	4	5	-6.39879	7.68364
ACLY_(47)	2	3	5	-6.10901	6.54475
ACTB_(60)	4	1	5	-8.55815	6.14258
PTPN23_(25930)	1	4	5	-6.24974	6.67117
TAMM41_(132001)	2	3	5	-7.54503	6.92616
BCL6_(604)	5	0	5	-8.76067	3.76222
CHD4_(1108)	0	5	5	-5.58315	8.1982
CTNND1_(1500)	4	1	5	-8.21748	6.31973
HIF1A_(3091)	0	5	5	-4.20881	10.0305
KAT6A_(7994)	5	0	5	-8.82378	5.72155
SMARCE1_(6605)	0	5	5	-5.88623	9.4139
TGFBR2_(7048)	3	2	5	-6.40822	9.19278
AK6_(102157402)	4	1	5	-8.77715	6.6919
AP2B1_(163)	5	0	5	-6.81169	3.37739
CAND1_(55832)	0	5	5	-5.61023	7.98495
CAPRIN1_(4076)	4	1	5	-7.89768	6.33361
CCNF_(899)	2	3	5	-7.34152	6.6269
CYC1_(1537)	5	0	5	-7.86387	5.61069
DEPDC5_(9681)	0	5	5	-5.57756	7.37854
EMC4_(51234)	5	0	5	-6.66038	5.78832
FLII_(2314)	4	1	5	-6.30853	6.30075
FOXK1_(221937)	3	2	5	-7.39901	7.43282
G6PD_(2539)	5	0	5	-6.7886	5.74854
GOLGA7_(51125)	4	1	5	-7.45696	6.46526
HSD17B10_(3028)	3	2	5	-6.79543	6.15947
IMPDH2_(3615)	5	0	5	-6.39277	5.26269
IRF9_(10379)	0	5	5	-3.43261	14.9714
LARS2_(23395)	4	1	5	-8.15744	6.95859
NPRL2_(10641)	1	4	5	-7.46339	7.02641
PMVK_(10654)	5	0	5	-7.68607	5.63584
PPM1G_(5496)	5	0	5	-8.4297	4.94696
PSMG2_(56984)	1	4	5	-6.91576	6.98969
PTPN1_(5770)	3	2	5	-7.07417	21.6685
RASA2_(5922)	2	3	5	-8.84303	8.70379
RPS4X_(6191)	0	5	5	-5.73249	8.06146
RRM2_(6241)	2	3	5	-6.74616	8.02929
SATB2_(23314)	5	0	5	-14.0915	2.9567
SLC7A11_(23657)	2	3	5	-7.58652	10.1025
SPPL3_(121665)	4	1	5	-9.42815	6.28671
SQLE_(6713)	4	1	5	-9.40263	6.79643
SUPT7L_(9913)	3	2	5	-7.73025	7.48293
TP73_(7161)	2	3	5	-7.31096	8.57237
UBC_(7316)	3	2	5	-7.68699	6.40225
UNC50_(25972)	4	1	5	-8.17027	8.53486
VPS18_(57617)	0	5	5	-5.52666	10.0887
VPS54_(51542)	4	1	5	-7.94164	6.42398
WDR82_(80335)	0	5	5	-5.3472	10.2214
XRCC3_(7517)	1	4	5	-6.88839	7.74536
FZD5_(7855)	4	0	4	-9.14401	2.26055
NKX2-1_(7080)	4	0	4	-7.42374	3.11005
CSNK2A1_(1457)	1	3	4	-6.10608	7.30795
CLTC_(1213)	0	4	4	-5.75659	7.21751
KMT2D_(8085)	3	1	4	-6.18048	6.82772
DLD_(1738)	4	0	4	-7.60118	5.68787
CFL1_(1072)	4	0	4	-8.07111	5.80951
EIF4G2_(1982)	0	4	4	-5.18386	8.12213
ADAR_(103)	4	0	4	-8.17367	5.0543
GMNN_(51053)	3	1	4	-7.26229	6.06164
NCKAP1_(10787)	2	2	4	-6.33802	6.29805
ATP6V1G1_(9550)	0	4	4	-5.07637	8.82012
UBR4_(23352)	1	3	4	-7.14827	8.5889
PFAS_(5198)	4	0	4	-8.54087	5.4501
ARPC4_(10093)	0	4	4	-4.64143	7.93087
GTF3A_(2971)	4	0	4	-8.65262	5.84435
WDR7_(23335)	1	3	4	-6.25136	7.48971
MARS2_(92935)	2	2	4	-6.69726	6.29273
ATIC_(471)	3	1	4	-8.07127	6.39929
BAP1_(8314)	1	3	4	-7.20871	9.56852
BIRC6_(57448)	3	1	4	-8.17418	6.55266
ETV6_(2120)	4	0	4	-11.4375	4.1493
FGFR3_(2261)	4	0	4	-8.62305	2.86307
HERPUD1_(9709)	4	0	4	-7.43267	2.74853
JAK1_(3716)	0	4	4	-5.52297	11.996
SETDB1_(9869)	3	1	4	-9.37712	6.52587
AMD1_(262)	4	0	4	-7.1113	5.08162
ASCL1_(429)	4	0	4	-10.0194	2.47171
ATL2_(64225)	3	1	4	-9.30714	6.22709
ATP6AP2_(10159)	0	4	4	-5.00069	6.83716
CARM1_(10498)	1	3	4	-6.14049	7.88581
CHP1_(11261)	1	3	4	-6.83795	12.7724
CHUK_(1147)	4	0	4	-6.95622	4.7917
COA7_(65260)	4	0	4	-6.99584	4.63944
CSK_(1445)	2	2	4	-9.31366	8.40403
CTBP1_(1487)	4	0	4	-6.77464	5.5551
DOT1L_(84444)	1	3	4	-7.26549	7.077
DSCC1_(79075)	4	0	4	-8.52591	5.24462
DUSP6_(1848)	1	3	4	-6.10969	8.52231
DYNLRB1_(83658)	1	3	4	-6.58641	9.48289
ELOA_(6924)	4	0	4	-6.7935	5.16191
EPC2_(26122)	4	0	4	-8.08295	5.69793
FRYL_(285527)	0	4	4	-4.12415	10.2422
GAB2_(9846)	4	0	4	-8.15603	3.41634
GCN1_(10985)	4	0	4	-10.2032	4.92462
GPAT4_(137964)	1	3	4	-7.00807	14.7027
IL1R1_(3554)	3	1	4	-6.63657	7.48793
INTS10_(55174)	2	2	4	-7.35406	6.7992
IRF2_(3660)	4	0	4	-8.71437	4.36881
IRF2BP2_(359948)	3	1	4	-7.18994	6.1564
KATNB1_(10300)	4	0	4	-7.12797	4.78231
KIF4A_(24137)	3	1	4	-6.60693	6.54358
MYBL1_(4603)	4	0	4	-7.49129	5.38418
MYOG_(4656)	4	0	4	-9.63613	2.56259
NCAPG2_(54892)	0	4	4	-5.73639	7.98762
ORC6_(23594)	3	1	4	-6.65476	6.14462
OTX2_(5015)	4	0	4	-9.20031	3.2083
POU2F3_(25833)	4	0	4	-9.87211	3.01138
PTAR1_(375743)	3	1	4	-7.90085	6.41392
RABIF_(5877)	4	0	4	-7.0158	5.30032
REEP4_(80346)	4	0	4	-9.50389	2.64321
RPL37_(6167)	4	0	4	-6.66177	5.0885
SEC23A_(10484)	4	0	4	-9.05813	3.3096
SLC25A19_(60386)	4	0	4	-8.00335	3.41177
SLC39A7_(7922)	0	4	4	-5.72767	7.22967
SOX11_(6664)	3	1	4	-9.46444	6.30299
STAT2_(6773)	0	4	4	-2.75894	13.1018
THAP11_(57215)	1	3	4	-6.51753	6.96285
TOE1_(114034)	0	4	4	-5.89299	7.2252
TP53BP1_(7158)	0	4	4	-4.80094	11.143
TRIT1_(54802)	4	0	4	-7.79045	4.65478
UBE2A_(7319)	1	3	4	-6.75608	7.854
UBE2Q1_(55585)	3	1	4	-6.09369	6.6925
ZBTB18_(10472)	4	0	4	-9.92777	4.95987
ZMYND8_(23613)	4	0	4	-7.49736	5.82249
MAF_(4094)	3	0	3	-11.4546	4.19582
HDAC2_(3066)	3	0	3	-8.71502	3.6773
SOD1_(6647)	0	3	3	-5.6412	6.6441
CDC42_(998)	0	3	3	-4.83591	8.10023
RAC1_(5879)	2	1	3	-6.48752	6.22043
GGPS1_(9453)	1	2	3	-6.11401	7.16817
UROD_(7389)	3	0	3	-7.83523	5.2278
XRN1_(54464)	0	3	3	-5.68549	7.68616
ATP6V1C1_(528)	0	3	3	-4.35304	7.76359
DNAJC11_(55735)	0	3	3	-5.60936	7.22221
EDF1_(8721)	3	0	3	-7.78839	4.1352
ARIH1_(25820)	0	3	3	-5.67453	8.77864
CAPZB_(832)	0	3	3	-5.18613	9.01603
PTBP1_(5725)	1	2	3	-7.66705	7.30309
BMPR1A_(657)	1	2	3	-6.67371	6.34075
ARID2_(196528)	1	2	3	-6.37853	10.4757
TERF1_(7013)	3	0	3	-7.43014	4.21573
UBA5_(79876)	1	2	3	-6.76121	6.42835
PMPCB_(9512)	3	0	3	-7.71656	3.99069
MYBL2_(4605)	3	0	3	-6.51373	4.96428
LIG1_(3978)	3	0	3	-7.45204	3.81092
RPAIN_(84268)	1	2	3	-6.30356	6.64398
FZR1_(51343)	1	2	3	-6.42915	6.21259
RAD51C_(5889)	0	3	3	-5.77642	7.62127
NONO_(4841)	3	0	3	-7.40936	5.43578
NELFB_(25920)	0	3	3	-4.82482	7.19515
TRA2B_(6434)	3	0	3	-6.91443	4.37182
SYVN1_(84447)	3	0	3	-7.70713	4.06779
ATM_(472)	0	3	3	-5.82504	7.56786
BCOR_(54880)	2	1	3	-6.78922	8.19397
BRD4_(23476)	0	3	3	-4.38024	8.18544
HNRNPA2B1_(3181)	2	1	3	-6.51235	6.17762
NFKB2_(4791)	3	0	3	-9.31764	4.15599
PDGFRA_(5156)	3	0	3	-7.91256	4.05337
PLCG1_(5335)	2	1	3	-6.99941	6.76818
POLQ_(10721)	3	0	3	-8.58099	3.34991
TBL1XR1_(79718)	3	0	3	-6.76894	5.42617
ACTL6A_(86)	0	3	3	-4.6306	7.78923
ADPGK_(83440)	3	0	3	-8.17847	2.28172
AJUBA_(84962)	0	3	3	-3.93622	6.39846
ANO1_(55107)	3	0	3	-8.35477	2.65553
AP1G1_(164)	2	1	3	-6.9739	7.37726
ARIH2_(10425)	1	2	3	-12.0292	6.94962
ARRDC3_(57561)	0	3	3	-5.78504	19.3173
ASB3_(51130)	2	1	3	-7.27367	8.50597
ATP2A2_(488)	0	3	3	-3.78851	9.78125
ATP5ME_(521)	3	0	3	-8.09906	4.99091
BRD9_(65980)	1	2	3	-6.22576	6.74833
BRPF1_(7862)	1	2	3	-9.13514	6.34655
BTAF1_(9044)	0	3	3	-5.26198	6.88326
BUB3_(9184)	1	2	3	-9.09932	8.65144
C19orf25_(148223)	3	0	3	-7.06051	4.87066
CCT2_(10576)	0	3	3	-3.66646	9.18172
CHD7_(55636)	3	0	3	-8.31771	5.84614
CHM_(1121)	3	0	3	-8.57969	2.25724
CKS1B_(1163)	3	0	3	-7.64623	3.81383
CLUH_(23277)	3	0	3	-6.8641	3.55049
COA6_(388753)	3	0	3	-6.89546	4.43905
CTTN_(2017)	3	0	3	-7.73571	2.98983
DBF4_(10926)	3	0	3	-6.94213	5.82689
DET1_(55070)	1	2	3	-6.26631	9.53575
ECT2_(1894)	0	3	3	-4.73889	7.16143
FAM50B_(26240)	3	0	3	-8.99782	3.40783
FBXL18_(80028)	3	0	3	-7.93911	3.58155
HAUS1_(115106)	2	1	3	-8.85529	7.25383
HK2_(3099)	2	1	3	-6.94389	6.08758
HSD17B4_(3295)	3	0	3	-7.05171	3.13447
HSPE1_(3336)	3	0	3	-9.09193	5.17827
IFNAR1_(3454)	0	3	3	-2.54356	12.2162
IFNAR2_(3455)	0	3	3	-2.7393	14.623
INPP4A_(3631)	1	2	3	-6.31392	12.2387
INPPL1_(3636)	0	3	3	-3.80589	7.28349
INTS12_(57117)	0	3	3	-5.00621	9.33386
IPO5_(3843)	3	0	3	-6.2925	4.91844
KCMF1_(56888)	1	2	3	-6.00707	8.12571
KLB_(152831)	3	0	3	-9.20653	2.53423
LDHB_(3945)	3	0	3	-10.3391	1.90794
MAP2K3_(5606)	3	0	3	-6.86185	4.69083
MAPK14_(1432)	3	0	3	-7.95974	5.64595
MED25_(81857)	2	1	3	-6.03293	6.13012
MEF2D_(4209)	3	0	3	-8.12372	3.36021
METTL1_(4234)	3	0	3	-6.70487	5.5162
METTL14_(57721)	0	3	3	-4.95421	7.99129
MGAT1_(4245)	1	2	3	-6.17836	7.54805
MNT_(4335)	0	3	3	-5.83166	7.81986
MSMO1_(6307)	3	0	3	-7.67313	2.77657
MYEOV_(26579)	3	0	3	-6.85807	2.80962
NDUFS5_(4725)	3	0	3	-6.07782	4.64256
NEDD4L_(23327)	3	0	3	-13.0248	2.42924
PDHA1_(5160)	2	1	3	-7.41488	7.55559
PDHB_(5162)	2	1	3	-6.63007	7.56333
PFKP_(5214)	2	1	3	-8.88145	9.73891
PHLDA3_(23612)	0	3	3	-3.38259	7.34536
PMPCA_(23203)	3	0	3	-6.63931	4.483
PPA1_(5464)	0	3	3	-4.73801	7.85461
PSMB7_(5695)	1	2	3	-6.01626	6.87622
PTPMT1_(114971)	2	1	3	-6.99477	6.50699
RAD51_(5888)	0	3	3	-5.59866	7.11918
RAD9A_(5883)	2	1	3	-6.32018	6.0233
RAN_(5901)	3	0	3	-10.1342	5.85614
RBPJ_(3516)	3	0	3	-6.75279	4.24788
RRAS2_(22800)	3	0	3	-10.0425	2.59949
SBNO2_(22904)	3	0	3	-8.62305	4.51396
SEC24C_(9632)	3	0	3	-7.18813	2.89417
SIAH1_(6477)	2	1	3	-7.56414	6.08865
SMARCC2_(6601)	2	1	3	-6.96376	6.23666
SPRED2_(200734)	0	3	3	-3.34732	8.99168
SRP14_(6727)	1	2	3	-6.58809	6.2734
SRSF11_(9295)	0	3	3	-4.03564	6.52852
STARD7_(56910)	2	1	3	-6.79196	8.09882
TALDO1_(6888)	3	0	3	-6.9307	2.36131
TCOF1_(6949)	0	3	3	-5.0794	7.21775
TIMM10_(26519)	0	3	3	-4.18433	6.80772
TRA2A_(29896)	3	0	3	-11.5258	2.22551
TRIM8_(81603)	3	0	3	-9.54682	3.26717
UBE2F_(140739)	2	1	3	-12.0584	8.22152
UBE2H_(7328)	2	1	3	-6.70608	6.52538
UBE2R2_(54926)	1	2	3	-7.1172	6.98213
UBL5_(59286)	3	0	3	-6.82639	4.29069
VPS25_(84313)	2	1	3	-7.32909	6.84972
XRCC1_(7515)	3	0	3	-9.91569	3.75638
CEBPA_(1050)	1	1	2	-6.14855	6.81425
HDAC3_(8841)	0	2	2	-5.4545	8.21562
MAT2A_(4144)	0	2	2	-4.7515	6.95381
APC_(324)	0	2	2	-5.52063	6.56301
HSPA8_(3312)	2	0	2	-6.30084	5.33935
CSNK1A1_(1452)	0	2	2	-5.08329	6.37832
METTL16_(79066)	1	1	2	-6.32761	7.01467
TPI1_(7167)	1	1	2	-6.10109	6.99739
DDX5_(1655)	2	0	2	-6.57421	4.98069
TMED10_(10972)	0	2	2	-5.23513	6.45971
CHMP5_(51510)	2	0	2	-7.22726	5.96284
USP7_(7874)	0	2	2	-5.72706	7.05341
SMG6_(23293)	0	2	2	-5.67291	6.52272
SBDS_(51119)	0	2	2	-5.63529	6.99063
ZNF407_(55628)	2	0	2	-8.17452	4.79262
ZWINT_(11130)	1	1	2	-6.45472	6.02191
TACC3_(10460)	2	0	2	-6.67278	5.41876
BUB1B_(701)	0	2	2	-5.93825	7.65613
RTTN_(25914)	2	0	2	-7.07315	5.49171
MIOS_(54468)	2	0	2	-6.90959	4.33483
WTAP_(9589)	0	2	2	-5.74162	6.89046
PELO_(53918)	2	0	2	-6.13882	5.37321
PCF11_(51585)	1	1	2	-7.45275	6.21348
AXIN1_(8312)	1	1	2	-6.19211	6.21448
CD79A_(973)	2	0	2	-7.6066	2.26264
CDX2_(1045)	2	0	2	-6.28468	2.95692
EPAS1_(2034)	2	0	2	-7.85891	4.38095
FBXW7_(55294)	1	1	2	-6.21609	6.30347
FLCN_(201163)	0	2	2	-5.60718	7.471
FLT3_(2322)	2	0	2	-8.50076	3.21273
FOXR1_(283150)	2	0	2	-8.58517	2.77091
IL6ST_(3572)	2	0	2	-8.91588	5.50684
IRS4_(8471)	2	0	2	-9.20518	3.33032
JAK2_(3717)	2	0	2	-9.86908	1.99241
KDM5C_(8242)	2	0	2	-7.31086	5.92493
KDM6A_(7403)	2	0	2	-6.71576	4.64655
KMT2A_(4297)	1	1	2	-6.34782	10.696
LZTR1_(8216)	1	1	2	-9.2627	9.31598
MAFB_(9935)	2	0	2	-7.20672	3.01821
MPL_(4352)	2	0	2	-11.9315	2.10542
NCOR1_(9611)	2	0	2	-10.1826	5.3298
PAX7_(5081)	2	0	2	-9.51072	2.10782
PBRM1_(55193)	0	2	2	-4.48093	7.98959
PICALM_(8301)	2	0	2	-7.42351	4.33405
POLG_(5428)	2	0	2	-8.4151	4.71408
RPL22_(6146)	2	0	2	-9.83023	5.7332
SMAD4_(4089)	0	2	2	-4.3072	8.44391
SUFU_(51684)	0	2	2	-4.97058	6.38949
SYK_(6850)	2	0	2	-9.93572	2.29229
USP8_(9101)	1	1	2	-6.45209	6.10791
ZRSR2_(8233)	2	0	2	-8.77707	4.44851
ABCD1_(215)	2	0	2	-9.04232	3.82505
ACTR2_(10097)	0	2	2	-4.48984	8.54082
ACVR1B_(91)	1	1	2	-6.53947	6.67956
AGPAT1_(10554)	2	0	2	-10.4507	2.73693
ALG9_(79796)	2	0	2	-6.52867	3.41335
AMOTL2_(51421)	0	2	2	-5.68069	9.87335
ANAPC15_(25906)	2	0	2	-8.68799	5.57676
ANKRD49_(54851)	0	2	2	-5.50137	6.99971
ARHGAP45_(23526)	2	0	2	-6.45637	2.96435
ATOH1_(474)	1	1	2	-8.909	6.45349
ATP6V1F_(9296)	0	2	2	-5.92411	9.31843
ATXN7L3_(56970)	0	2	2	-5.99662	6.21677
ATXN7L3B_(552889)	0	2	2	-4.06376	10.1323
BMI1_(648)	2	0	2	-6.72483	3.77682
BNC2_(54796)	0	2	2	-4.71092	6.27744
BRAT1_(221927)	0	2	2	-5.93995	6.39516
BYSL_(705)	0	2	2	-3.63673	6.46928
C11orf53_(341032)	2	0	2	-9.79817	2.31108
C7orf25_(79020)	2	0	2	-7.71257	2.96407
CCDC84_(338657)	1	1	2	-6.80065	6.77916
CDC16_(8881)	2	0	2	-6.10473	4.5536
CDK13_(8621)	1	1	2	-6.04113	6.20359
CENPP_(401541)	2	0	2	-6.15544	5.8914
CERS2_(29956)	2	0	2	-6.89627	3.80968
CHCHD3_(54927)	2	0	2	-6.16958	3.02962
CHML_(1122)	2	0	2	-8.00196	2.59178
CHORDC1_(26973)	1	1	2	-6.7317	7.00515
CHST8_(64377)	0	2	2	-5.01133	6.88878
CMAS_(55907)	2	0	2	-6.51126	5.21187
CNOT1_(23019)	0	2	2	-5.04927	7.50428
COG5_(10466)	1	1	2	-6.15373	7.55969
COG7_(91949)	2	0	2	-6.60099	5.76946
COLCA2_(120376)	2	0	2	-13.7931	2.42662
COMMD3_(23412)	2	0	2	-8.81101	3.33502
COPB1_(1315)	2	0	2	-7.08894	3.9257
COPS7A_(50813)	2	0	2	-8.91562	3.23884
CPM_(1368)	2	0	2	-11.3189	3.67463
CRB3_(92359)	2	0	2	-6.47989	3.14368
CSDE1_(7812)	0	2	2	-5.25446	9.14869
CTDNEP1_(23399)	1	1	2	-6.09569	6.44185
CUL5_(8065)	1	1	2	-8.9311	6.80781
DARS2_(55157)	2	0	2	-6.65007	3.8329
DCAF15_(90379)	2	0	2	-7.59489	4.54648
DDIT4_(54541)	0	2	2	-3.86349	11.7376
DENR_(8562)	0	2	2	-3.90246	7.03067
DHX9_(1660)	1	1	2	-6.0924	6.5716
DIAPH1_(1729)	2	0	2	-6.98839	2.92619
DLL1_(28514)	2	0	2	-9.71915	3.16771
DOLPP1_(57171)	2	0	2	-6.24636	4.53392
DPF2_(5977)	0	2	2	-5.63556	6.31319
DRAP1_(10589)	0	2	2	-4.48759	6.25051
DYNC1I2_(1781)	0	2	2	-3.87385	7.90503
ECHS1_(1892)	2	0	2	-9.96239	3.30939
EGLN3_(112399)	2	0	2	-7.57712	2.90764
EIF2AK3_(9451)	2	0	2	-7.94873	4.41982
EIF4A3_(9775)	2	0	2	-7.17053	3.98955
EIF4E2_(9470)	0	2	2	-5.70449	6.80571
EMC2_(9694)	0	2	2	-5.99239	6.55651
EMC6_(83460)	0	2	2	-5.65768	6.11647
EME1_(146956)	2	0	2	-6.56602	2.82642
EMSY_(56946)	1	1	2	-6.26917	6.26799
ERMP1_(79956)	2	0	2	-9.31623	2.43395
ETS1_(2113)	2	0	2	-6.9329	4.38199
FAM49B_(51571)	1	1	2	-6.31372	6.11183
FGF19_(9965)	2	0	2	-7.44412	3.61822
FOSL2_(2355)	2	0	2	-8.67817	5.04705
FOXC2_(2303)	2	0	2	-6.74228	2.88933
GDI2_(2665)	2	0	2	-7.63612	4.55883
GEN1_(348654)	2	0	2	-8.26304	2.58478
GJC1_(10052)	2	0	2	-9.36486	3.00013
GLRX5_(51218)	2	0	2	-8.51214	4.96607
GLS_(2744)	2	0	2	-7.76595	3.76562
GMDS_(2762)	2	0	2	-8.36084	2.08
GNAI2_(2771)	2	0	2	-8.73591	4.28351
GNG5_(2787)	2	0	2	-7.56566	3.3023
HEATR3_(55027)	2	0	2	-6.15472	5.71387
HIC2_(23119)	2	0	2	-8.31505	3.549
HINFP_(25988)	1	1	2	-6.25144	6.69828
HIRA_(7290)	0	2	2	-5.32529	6.34552
HMBS_(3145)	2	0	2	-8.13843	5.00132
HMX3_(340784)	2	0	2	-7.59872	2.24873
HNF4G_(3174)	2	0	2	-9.11053	2.84868
HNRNPA1_(3178)	0	2	2	-5.71518	7.72455
HOXB13_(10481)	2	0	2	-9.502	2.44097
HTT_(3064)	1	1	2	-6.76558	7.75114
IARS2_(55699)	0	2	2	-5.21965	6.96593
ICE1_(23379)	1	1	2	-8.02909	8.37764
IL13RA1_(3597)	2	0	2	-11.3179	2.42587
IL2RG_(3561)	2	0	2	-15.7718	2.18815
INTS6L_(203522)	2	0	2	-9.44832	3.20002
IQGAP1_(8826)	2	0	2	-8.33102	5.18735
ISCA2_(122961)	1	1	2	-6.71293	6.03509
ITSN2_(50618)	2	0	2	-8.03802	2.24862
IWS1_(55677)	2	0	2	-6.35893	5.08208
LAMTOR2_(28956)	0	2	2	-4.61994	6.86029
LARP1_(23367)	2	0	2	-6.34769	5.25164
LDLRAP1_(26119)	2	0	2	-6.60779	2.75846
LETM1_(3954)	0	2	2	-5.36593	7.47255
LIF_(3976)	2	0	2	-9.50076	2.9483
LIPT1_(51601)	2	0	2	-6.55423	4.04939
LMO4_(8543)	2	0	2	-7.37742	5.21731
LRRC57_(255252)	2	0	2	-7.67895	3.05362
LSM12_(124801)	0	2	2	-5.8681	8.83908
LTO1_(220064)	0	2	2	-4.23348	7.4102
LUC7L2_(51631)	2	0	2	-6.4559	5.7484
MAP3K2_(10746)	2	0	2	-6.98761	3.05063
MARK2_(2011)	2	0	2	-7.43333	4.45837
MBTPS2_(51360)	2	0	2	-6.10283	4.52648
MCTS1_(28985)	1	1	2	-8.13506	8.65378
MDH2_(4191)	2	0	2	-6.94234	4.81018
MED15_(51586)	2	0	2	-9.19143	5.42592
MED30_(90390)	2	0	2	-7.13749	5.6352
MEIS2_(4212)	2	0	2	-8.12052	4.82632
MMACHC_(25974)	2	0	2	-6.85199	3.3338
MON2_(23041)	2	0	2	-6.1128	5.82112
MRM2_(29960)	2	0	2	-6.22117	4.41256
MRPL15_(29088)	2	0	2	-6.31583	5.09533
MRPL33_(9553)	2	0	2	-6.5606	5.25941
MRPS11_(64963)	2	0	2	-6.26828	4.99035
MTG1_(92170)	2	0	2	-6.69424	3.68601
MTHFR_(4524)	0	2	2	-2.64029	6.77924
MTMR6_(9107)	2	0	2	-7.01735	4.55817
MTPAP_(55149)	1	1	2	-6.91181	6.01938
MYL6_(4637)	2	0	2	-6.93491	5.96763
MYLIP_(29116)	1	1	2	-10.0274	6.4346
MYO9B_(4650)	2	0	2	-6.28623	3.82785
NABP2_(79035)	2	0	2	-7.78424	3.18237
NAPA_(8775)	0	2	2	-4.57611	9.63969
NCSTN_(23385)	0	2	2	-4.06688	6.49261
NDUFB3_(4709)	2	0	2	-6.59321	4.02744
NEDD1_(121441)	2	0	2	-7.05514	4.66042
NFKBIA_(4792)	2	0	2	-6.99139	5.20683
NOP9_(161424)	0	2	2	-5.54884	6.57944
NR2C2AP_(126382)	2	0	2	-7.79203	5.59824
NR2F2_(7026)	1	1	2	-6.66815	6.45289
NR5A2_(2494)	2	0	2	-9.69988	2.68775
NUP107_(57122)	1	1	2	-8.18202	6.21063
OST4_(100128731)	1	1	2	-7.20936	6.01212
PC_(5091)	2	0	2	-6.74093	3.7993
PCGF1_(84759)	0	2	2	-5.20519	7.81792
PDCD6_(10016)	2	0	2	-6.84509	3.3172
PFN1_(5216)	1	1	2	-6.15839	6.12848
PGAP2_(27315)	2	0	2	-7.49083	4.15903
PHOX2A_(401)	2	0	2	-8.9477	2.56848
PI4KB_(5298)	1	1	2	-6.0364	7.39019
PIAS4_(51588)	2	0	2	-7.30046	3.46975
PITPNB_(23760)	2	0	2	-7.3938	3.58346
PLAA_(9373)	2	0	2	-6.69218	3.235
PMM2_(5373)	1	1	2	-6.66289	7.2272
POC1B_(282809)	2	0	2	-6.52323	2.95032
PPME1_(51400)	2	0	2	-6.53063	4.59161
PPP4R3A_(55671)	0	2	2	-4.24931	6.4607
PPP6R3_(55291)	1	1	2	-6.26766	6.92866
PRPS2_(5634)	2	0	2	-7.70325	2.33678
PSEN1_(5663)	2	0	2	-6.83189	3.10046
PSMA6_(5687)	1	1	2	-6.75917	6.33816
RAB7A_(7879)	1	1	2	-6.06553	6.12053
RAD54L2_(23132)	2	0	2	-9.56422	4.26453
RARG_(5916)	1	1	2	-6.17938	8.38181
RBM14_(10432)	0	2	2	-5.80634	7.43171
RBM5_(10181)	2	0	2	-7.1604	5.24798
RBX1_(9978)	2	0	2	-7.62632	4.08201
RGP1_(9827)	2	0	2	-7.30836	4.36403
RMND5A_(64795)	2	0	2	-6.05535	4.26548
RNASEH2A_(10535)	2	0	2	-6.30752	4.63297
RNF146_(81847)	2	0	2	-7.69219	5.85745
RPA2_(6118)	2	0	2	-7.00182	4.56215
RPL35A_(6165)	1	1	2	-6.58525	6.80996
RPS6KA1_(6195)	2	0	2	-6.20417	2.65985
RUNX2_(860)	1	1	2	-8.06791	6.78372
SAMHD1_(25939)	2	0	2	-7.97821	3.34046
SCAF8_(22828)	1	1	2	-6	6.46066
SCLY_(51540)	2	0	2	-6.27224	2.34887
SETDB2_(83852)	2	0	2	-6.929	2.22034
SIRT1_(23411)	1	1	2	-7.21291	8.42912
SLC16A3_(9123)	2	0	2	-6.77839	3.24749
SLC39A1_(27173)	1	1	2	-6.66235	11.3334
SMARCC1_(6599)	2	0	2	-6.12079	4.28106
SMU1_(55234)	2	0	2	-7.91746	4.53111
SNAPC5_(10302)	2	0	2	-6.75993	4.84168
SOX4_(6659)	2	0	2	-7.16565	4.51804
SOX7_(83595)	2	0	2	-8.03533	3.08915
SOX8_(30812)	2	0	2	-8.71509	2.74365
SPRY2_(10253)	0	2	2	-3.44024	9.92781
SSH2_(85464)	2	0	2	-7.95083	2.82907
STN1_(79991)	2	0	2	-7.04137	5.34836
SUGT1_(10910)	2	0	2	-6.39808	5.09552
SURF2_(6835)	2	0	2	-6.78671	2.30527
TADA3_(10474)	0	2	2	-4.96629	7.3117
TAF9_(6880)	2	0	2	-8.73392	3.74335
TARDBP_(23435)	0	2	2	-5.20931	6.7188
TBC1D1_(23216)	0	2	2	-3.20719	7.49644
TBX2_(6909)	2	0	2	-7.07682	3.08937
TGIF2_(60436)	2	0	2	-8.06966	3.30378
TIAL1_(7073)	1	1	2	-6.36721	6.48451
TIMM10B_(26515)	2	0	2	-10.9264	2.33932
TIMM22_(29928)	1	1	2	-6.20965	6.07927
TJP1_(7082)	1	1	2	-6.56375	7.08942
TM9SF3_(56889)	2	0	2	-7.72917	4.55757
TRAF6_(7189)	1	1	2	-6.20309	7.32186
TRAIP_(10293)	2	0	2	-6.70603	5.80809
TWIST2_(117581)	2	0	2	-7.78371	2.60187
TXNL4A_(10907)	2	0	2	-6.65491	4.82486
TYK2_(7297)	0	2	2	-3.03057	11.3105
UBAP1_(51271)	0	2	2	-4.73626	7.03859
UBE2J1_(51465)	2	0	2	-6.26696	2.61095
UBE2K_(3093)	1	1	2	-6.37739	8.3167
UFSP2_(55325)	2	0	2	-7.46508	5.42572
USP15_(9958)	1	1	2	-7.16453	7.98282
VPS37A_(137492)	1	1	2	-6.26513	6.47961
VPS45_(11311)	2	0	2	-6.5386	5.74209
VPS52_(6293)	0	2	2	-5.85598	6.72759
WASF2_(10163)	2	0	2	-7.42545	4.68859
WDR61_(80349)	0	2	2	-4.34522	6.75828
WDR91_(29062)	2	0	2	-7.38132	3.30002
WDR92_(116143)	0	2	2	-3.93329	6.85202
WSB1_(26118)	2	0	2	-6.18322	3.50687
XRCC2_(7516)	1	1	2	-6.05841	6.58118
YIPF6_(286451)	2	0	2	-8.67057	2.35658
ZIC2_(7546)	1	1	2	-7.35186	6.26756
ZW10_(9183)	2	0	2	-7.68524	5.65238
KLF4_(9314)	1	0	1	-6.70951	2.55446
TBX3_(6926)	1	0	1	-6.13927	3.47341
HMGCR_(3156)	1	0	1	-6.70702	5.86656
MTOR_(2475)	0	1	1	-4.46721	6.74335
METAP2_(10988)	0	1	1	-4.26738	7.71588
SF3B1_(23451)	1	0	1	-6.58292	5.18816
OGT_(8473)	1	0	1	-7.59817	4.4682
FNTB_(2342)	0	1	1	-4.99608	6.36365
UBE2T_(29089)	1	0	1	-6.17765	3.00369
WDR77_(79084)	1	0	1	-6.02133	4.56801
DDX6_(1656)	0	1	1	-4.88498	6.33687
SNUPN_(10073)	0	1	1	-3.72405	6.15471
PDCD6IP_(10015)	1	0	1	-6.22997	4.23638
PKM_(5315)	0	1	1	-4.23435	6.30446
HGS_(9146)	1	0	1	-6.15976	4.75718
RNF4_(6047)	1	0	1	-6.67427	5.30374
DDX39B_(7919)	1	0	1	-6.03824	5.59978
PPP1R8_(5511)	0	1	1	-4.78618	7.57747
FECH_(2235)	1	0	1	-6.21517	4.50667
SUZ12_(23512)	0	1	1	-5.75729	6.70881
RAB1B_(81876)	1	0	1	-7.1511	3.94688
UBE2C_(11065)	1	0	1	-6.20459	5.32283
LONP1_(9361)	0	1	1	-5.19067	6.33452
NCL_(4691)	1	0	1	-6.62287	3.82951
NDC1_(55706)	1	0	1	-6.12493	4.65938
PPIL1_(51645)	1	0	1	-6.30165	5.2852
PPA2_(27068)	1	0	1	-7.78972	4.35874
KNTC1_(9735)	0	1	1	-5.56515	6.05644
GMPPB_(29925)	0	1	1	-4.39257	6.49689
SLC25A3_(5250)	1	0	1	-6.13029	4.39879
HUWE1_(10075)	0	1	1	-4.01863	6.08421
IK_(3550)	0	1	1	-4.48724	7.50649
OSGEP_(55644)	0	1	1	-3.65493	6.79912
EIF5A_(1984)	0	1	1	-4.7011	6.38369
UQCRC2_(7385)	0	1	1	-5.83508	6.17499
IPO13_(9670)	0	1	1	-4.75477	6.68771
EMC7_(56851)	0	1	1	-5.7366	6.55115
CYB5R4_(51167)	1	0	1	-6.06671	4.59943
NRBP1_(29959)	0	1	1	-4.11814	6.49014
ARMC7_(79637)	0	1	1	-5.88627	6.02451
MFN2_(9927)	0	1	1	-5.1378	6.31555
TBCB_(1155)	1	0	1	-6.0643	5.13184
NCAPD2_(9918)	1	0	1	-6.15103	3.58916
FDXR_(2232)	0	1	1	-5.70411	6.81926
SMC1A_(8243)	0	1	1	-4.37678	8.11742
ALG1_(56052)	0	1	1	-4.98848	6.26345
CENPA_(1058)	1	0	1	-6.04929	4.78139
MAD2L2_(10459)	1	0	1	-7.00818	5.90706
PELP1_(27043)	0	1	1	-4.33543	6.10647
JUNB_(3726)	1	0	1	-6.15823	5.99477
OGDH_(4967)	0	1	1	-5.95368	6.20794
PSTK_(118672)	1	0	1	-7.45335	5.80386
EDC4_(23644)	1	0	1	-7.05253	4.61725
FOXM1_(2305)	1	0	1	-7.37814	3.31739
SIN3A_(25942)	0	1	1	-4.42481	6.03188
GNB1L_(54584)	0	1	1	-4.4461	6.72893
SYNCRIP_(10492)	1	0	1	-7.14139	5.346
MMS19_(64210)	0	1	1	-3.7411	6.31218
USP18_(11274)	1	0	1	-6.22706	3.22451
IPO7_(10527)	0	1	1	-4.45752	7.14059
BRCA2_(675)	0	1	1	-4.94842	7.68794
NUP50_(10762)	1	0	1	-6.67376	5.74971
VBP1_(7411)	1	0	1	-6.29205	5.98468
UFL1_(23376)	1	0	1	-7.00592	5.57501
CEP192_(55125)	1	0	1	-6.91737	5.24693
TTF2_(8458)	0	1	1	-5.53004	6.64968
IPO11_(51194)	0	1	1	-5.70866	8.42294
NOC4L_(79050)	1	0	1	-6.30288	4.00358
RPP21_(79897)	1	0	1	-6.00844	5.1388
RNPC3_(55599)	1	0	1	-6.81208	3.89402
INTS3_(65123)	0	1	1	-4.55922	9.79548
OIP5_(11339)	1	0	1	-7.40956	5.75666
DHX38_(9785)	1	0	1	-6.60599	3.17841
PSMG3_(84262)	1	0	1	-6.54602	4.35994
AFDN_(4301)	1	0	1	-7.00437	5.86062
AKT2_(208)	1	0	1	-9.66483	3.17703
ALK_(238)	1	0	1	-7.85928	3.05956
ASXL1_(171023)	1	0	1	-6.6055	3.05195
BARD1_(580)	0	1	1	-4.9503	6.18919
BCL10_(8915)	1	0	1	-6.76986	4.672
BCL11A_(53335)	1	0	1	-6.92958	3.53596
BCL11B_(64919)	1	0	1	-6.83634	3.26064
BCL9L_(283149)	1	0	1	-7.29745	5.52127
C15orf65_(145788)	1	0	1	-7.11037	1.8332
CASP8_(841)	0	1	1	-2.83505	10.6028
CBFA2T3_(863)	1	0	1	-6.81004	2.3784
CCDC6_(8030)	1	0	1	-6.15346	5.38468
CCNB1IP1_(57820)	0	1	1	-3.70395	12.5339
CYLD_(1540)	0	1	1	-5.3325	6.09346
EED_(8726)	1	0	1	-7.4662	5.35218
EIF3E_(3646)	1	0	1	-6.30195	5.3282
ELF3_(1999)	1	0	1	-6.55451	5.82144
ERG_(2078)	1	0	1	-7.22318	2.80451
FANCF_(2188)	1	0	1	-7.68783	5.07197
FGFR4_(2264)	1	0	1	-9.2403	2.17219
FOXO1_(2308)	1	0	1	-6.06927	3.15904
FOXO3_(2309)	0	1	1	-3.83878	8.47248
GATA2_(2624)	1	0	1	-6.07821	3.27046
HEY1_(23462)	1	0	1	-7.01167	3.06249
JAK3_(3718)	1	0	1	-12.1949	3.96182
KLF6_(1316)	1	0	1	-6.31541	4.49622
KMT2C_(58508)	1	0	1	-6.33631	5.81702
LIFR_(3977)	0	1	1	-5.07518	6.08768
MAML2_(84441)	1	0	1	-9.21341	2.46768
MAP2K2_(5605)	1	0	1	-8.04966	3.15572
MLLT1_(4298)	1	0	1	-6.65405	5.92871
MYCL_(4610)	1	0	1	-6.15093	2.30216
MYD88_(4615)	0	1	1	-5.46807	7.07026
NDRG1_(10397)	0	1	1	-2.82053	6.26681
NFATC2_(4773)	1	0	1	-9.41866	2.30454
NOTCH1_(4851)	1	0	1	-8.71366	5.37055
NOTCH2_(4853)	0	1	1	-3.52236	6.13378
NR4A3_(8013)	0	1	1	-3.01084	6.56727
PAFAH1B2_(5049)	1	0	1	-6.90765	3.15136
PALB2_(79728)	0	1	1	-4.46117	6.43231
PCM1_(5108)	1	0	1	-6.68157	3.663
PDGFRB_(5159)	1	0	1	-8.66349	3.48541
PHF6_(84295)	1	0	1	-6.26714	3.51337
PML_(5371)	1	0	1	-6.18717	3.01358
POT1_(25913)	0	1	1	-5.71668	6.5962
PRKACA_(5566)	1	0	1	-6.99827	4.35756
QKI_(9444)	1	0	1	-8.45727	5.20996
RAD51B_(5890)	1	0	1	-6.39633	3.23345
RHOH_(399)	1	0	1	-8.16319	2.59587
RPL10_(6134)	0	1	1	-3.87606	6.53954
SALL4_(57167)	1	0	1	-7.14562	2.60798
SDHA_(6389)	1	0	1	-6.06676	4.72029
SETD2_(29072)	0	1	1	-4.18416	7.70673
SMAD3_(4088)	0	1	1	-4.12763	6.62548
SMARCD1_(6602)	1	0	1	-6.32384	5.90125
STAT6_(6778)	1	0	1	-10.025	2.18354
STIL_(6491)	1	0	1	-6.12832	5.27799
TENT5C_(54855)	0	1	1	-2.63926	7.75798
TOP1_(7150)	0	1	1	-4.6145	7.57629
TRIM33_(51592)	0	1	1	-5.78657	6.46173
ZBTB16_(7704)	1	0	1	-6.65137	3.23656
ZNF521_(25925)	1	0	1	-6.2513	5.73328
AAAS_(8086)	1	0	1	-6.12586	3.62279
ABCB7_(22)	1	0	1	-6.27705	5.06289
ACAP2_(23527)	1	0	1	-9.00555	4.25802
ACBD5_(91452)	1	0	1	-7.21735	3.02996
ACSS3_(79611)	1	0	1	-7.9292	2.97558
ADAM10_(102)	0	1	1	-3.66491	7.06293
ADAP1_(11033)	1	0	1	-6.14143	2.56583
ADCY10_(55811)	0	1	1	-2.92026	7.59159
ADIPOR2_(79602)	1	0	1	-8.93052	2.88584
AFG3L2_(10939)	0	1	1	-4.90859	6.50648
AFTPH_(54812)	0	1	1	-4.11675	6.42739
AGPAT2_(10555)	1	0	1	-6.66553	2.70506
AGPAT3_(56894)	0	1	1	-4.4388	8.91323
AIFM3_(150209)	1	0	1	-8.52106	2.993
AKAP13_(11214)	1	0	1	-6.08815	3.64397
AKIRIN2_(55122)	1	0	1	-6.69402	3.83786
AKT1S1_(84335)	0	1	1	-2.77043	8.49816
ALG11_(440138)	1	0	1	-7.15232	4.53113
ALG13_(79868)	0	1	1	-4.90156	6.52649
ALG3_(10195)	1	0	1	-7.6332	3.90445
ANAPC13_(25847)	1	0	1	-7.43815	5.22483
ANKMY2_(57037)	1	0	1	-6.28864	5.09466
ANLN_(54443)	1	0	1	-6.69556	5.92356
AP1B1_(162)	1	0	1	-7.48605	3.75723
AP3B1_(8546)	1	0	1	-9.66997	5.04842
AP3D1_(8943)	1	0	1	-6.57766	3.22446
APBA2_(321)	1	0	1	-6.34789	5.47513
APH1A_(51107)	0	1	1	-3.9847	6.04256
APLNR_(187)	1	0	1	-7.56474	2.30779
APOC2_(344)	1	0	1	-6.44863	2.43978
ARFGEF2_(10564)	1	0	1	-10.3453	2.626
ARHGDIA_(396)	1	0	1	-7.58106	3.6868
ARL4C_(10123)	1	0	1	-7.24188	2.50327
ARMC1_(55156)	0	1	1	-3.21518	7.39954
ARMH3_(79591)	1	0	1	-7.0217	4.49025
ARPP19_(10776)	1	0	1	-8.0705	2.78106
ASCL2_(430)	1	0	1	-6.16717	2.39434
ASF1B_(55723)	1	0	1	-8.71615	3.38336
ATF7IP_(55729)	0	1	1	-4.78503	6.41395
ATP2C1_(27032)	1	0	1	-7.64426	5.18657
ATP5PB_(515)	1	0	1	-6.50176	3.8394
ATP6V0C_(527)	0	1	1	-5.29479	6.9176
ATP6V1A_(523)	0	1	1	-5.46732	6.72052
ATP6V1E1_(529)	1	0	1	-6.24246	5.47805
ATP8B1_(5205)	1	0	1	-6.11989	3.93979
ATXN2L_(11273)	0	1	1	-4.28607	6.72103
AURKB_(9212)	1	0	1	-6.13844	3.7644
AVEN_(57099)	1	0	1	-6.59545	3.37361
AXL_(558)	1	0	1	-6.73879	2.79433
AZU1_(566)	0	1	1	-3.39951	6.42186
B4GALT1_(2683)	1	0	1	-7.3344	3.09135
BAK1_(578)	0	1	1	-3.15939	7.18246
BATF2_(116071)	1	0	1	-8.26299	5.52147
BCAS2_(10286)	1	0	1	-6.32795	3.81454
BEST3_(144453)	1	0	1	-11.699	2.66701
BEX4_(56271)	0	1	1	-2.47213	7.06842
BICC1_(80114)	1	0	1	-7.64212	3.93755
BMPR2_(659)	1	0	1	-6.55132	4.80775
BRAP_(8315)	1	0	1	-6.23163	4.58676
BRD1_(23774)	0	1	1	-4.67883	7.04753
BRMS1_(25855)	1	0	1	-6.4246	5.27747
C10orf53_(282966)	0	1	1	-3.17758	6.78689
C1GALT1_(56913)	0	1	1	-3.39638	6.18513
C1GALT1C1_(29071)	0	1	1	-2.64203	6.487
C1orf50_(79078)	1	0	1	-7.36091	2.44822
C6orf136_(221545)	1	0	1	-7.58582	3.59702
C7orf33_(202865)	0	1	1	-2.84858	11.9428
CALM1_(801)	1	0	1	-6.88674	2.85887
CAND2_(23066)	1	0	1	-7.58723	2.03083
CARNS1_(57571)	0	1	1	-3.54061	6.46116
CCAR2_(57805)	1	0	1	-6.05936	4.39042
CCDC22_(28952)	1	0	1	-7.59122	5.04618
CCDC25_(55246)	0	1	1	-4.53115	6.9649
CCDC3_(83643)	1	0	1	-6.57035	3.38317
CCDC30_(728621)	1	0	1	-6.58877	3.07313
CCDC86_(79080)	1	0	1	-6.40991	3.58803
CCNB1_(891)	0	1	1	-5.15337	6.06136
CCNE2_(9134)	1	0	1	-6.38081	3.37657
CCNT1_(904)	1	0	1	-6.47105	3.71465
CCT5_(22948)	1	0	1	-6.64436	3.79792
CCT6A_(908)	0	1	1	-4.28756	6.51032
CD19_(930)	1	0	1	-8.60464	2.32697
CD55_(1604)	1	0	1	-8.17736	2.62646
CD81_(975)	1	0	1	-7.69108	2.62604
CDC123_(8872)	1	0	1	-7.46001	4.33791
CDC6_(990)	0	1	1	-4.04897	7.30438
CDK1_(983)	0	1	1	-4.41317	6.37053
CDKN2B_(1030)	0	1	1	-3.52837	6.43017
CDT1_(81620)	1	0	1	-6.64516	4.59281
CENPO_(79172)	1	0	1	-6.03471	3.89328
CFAP20_(29105)	1	0	1	-6.16998	5.71128
CFAP300_(85016)	1	0	1	-7.89587	2.33667
CFAP57_(149465)	1	0	1	-6.40367	2.41606
CGN_(57530)	1	0	1	-6.02775	2.74342
CHAF1B_(8208)	1	0	1	-6.35286	5.04446
CHAT_(1103)	0	1	1	-2.4236	7.05478
CHD1_(1105)	1	0	1	-6.35172	4.79384
CHMP1B_(57132)	1	0	1	-10.1363	4.84864
CHMP4C_(92421)	1	0	1	-6.55538	2.5933
CHRDL1_(91851)	0	1	1	-2.8421	7.02564
CHRM2_(1129)	0	1	1	-2.74332	10.2897
CHTF18_(63922)	1	0	1	-6.93939	4.40354
CHTF8_(54921)	1	0	1	-6.04308	4.09519
CITED2_(10370)	1	0	1	-6.68654	3.77129
CKS2_(1164)	0	1	1	-3.65978	6.16673
CLEC16A_(23274)	1	0	1	-6.19485	2.48015
CLPP_(8192)	1	0	1	-6.67801	3.8867
CNIH1_(10175)	1	0	1	-6.29122	3.90037
CNIH4_(29097)	1	0	1	-6.74416	4.3437
CNOT4_(4850)	0	1	1	-5.23541	8.49788
CNOT9_(9125)	1	0	1	-6.10425	4.92309
COA5_(493753)	1	0	1	-6.26948	3.70489
COG3_(83548)	0	1	1	-5.76582	6.47598
COIL_(8161)	1	0	1	-6.76289	4.49085
COMMD4_(54939)	1	0	1	-6.13102	2.89865
COPS8_(10920)	1	0	1	-6.74128	4.88124
COQ2_(27235)	1	0	1	-8.30231	3.75036
COQ6_(51004)	1	0	1	-6.63465	2.95448
COQ7_(10229)	1	0	1	-6.33515	3.65343
CORO1A_(11151)	1	0	1	-7.35642	2.96078
COX14_(84987)	1	0	1	-6.07055	3.11679
COX17_(10063)	1	0	1	-6.09631	3.79617
COX6A1_(1337)	1	0	1	-6.44226	3.12139
CPSF6_(11052)	1	0	1	-7.58027	5.49355
CRBN_(51185)	0	1	1	-2.96343	7.8943
CREBZF_(58487)	1	0	1	-6.57241	2.36572
CREM_(1390)	1	0	1	-6.08369	2.90237
CSF2RA_(1438)	1	0	1	-14.069	2.33325
CSF2RB_(1439)	1	0	1	-9.06398	2.32531
CSNK1D_(1453)	1	0	1	-6.10415	3.03215
CSNK2B_(1460)	0	1	1	-4.53466	6.82038
CT55_(54967)	1	0	1	-6.05191	2.12577
CTDP1_(9150)	1	0	1	-6.31955	3.50064
CTDSPL2_(51496)	0	1	1	-5.0247	6.3172
CTLA4_(1493)	0	1	1	-2.7601	7.38575
CTNNBL1_(56259)	0	1	1	-5.22533	6.56275
CUL2_(8453)	0	1	1	-4.94752	6.66614
CXXC1_(30827)	0	1	1	-5.543	6.50662
CXXC5_(51523)	0	1	1	-2.31816	7.19326
CYB5A_(1528)	1	0	1	-9.80113	2.46837
CYB5R3_(1727)	1	0	1	-8.86718	2.19423
CYHR1_(50626)	1	0	1	-6.60232	3.73752
CYP24A1_(1591)	1	0	1	-6.11585	3.01504
DAP3_(7818)	1	0	1	-6.88934	3.97916
DAZAP1_(26528)	1	0	1	-6.76426	5.43998
DCAF5_(8816)	1	0	1	-6.52924	4.17314
DCTD_(1635)	1	0	1	-7.75605	3.45001
DCTN2_(10540)	0	1	1	-4.71143	6.46775
DDX1_(1653)	1	0	1	-9.00022	3.96834
DENND2C_(163259)	0	1	1	-4.24152	6.75232
DHDDS_(79947)	1	0	1	-6.35005	4.36101
DHX35_(60625)	1	0	1	-6.20273	4.82858
DLG5_(9231)	1	0	1	-6.67591	4.11707
DMXL2_(23312)	1	0	1	-6.02071	2.37506
DNAJB6_(10049)	1	0	1	-6.6985	5.7223
DNAJC25_(548645)	0	1	1	-3.5086	6.75109
DOCK10_(55619)	1	0	1	-6.373	2.76757
DOCK2_(1794)	1	0	1	-8.13452	2.5696
DOHH_(83475)	0	1	1	-3.9542	6.29907
DOK4_(55715)	0	1	1	-2.96259	7.25089
DOLK_(22845)	1	0	1	-6.23151	5.3454
DONSON_(29980)	0	1	1	-5.95111	8.39704
DPH5_(51611)	1	0	1	-6.39066	5.84928
DPH6_(89978)	1	0	1	-6.84031	4.26508
DPM1_(8813)	1	0	1	-6.17184	4.25514
DPM3_(54344)	1	0	1	-6.40521	3.98867
DRGX_(644168)	0	1	1	-3.02936	6.95391
DUS2_(54920)	1	0	1	-7.00993	2.22975
DUSP1_(1843)	1	0	1	-7.26103	4.21047
DUSP5_(1847)	1	0	1	-6.26564	3.13696
DUT_(1854)	1	0	1	-6.36486	5.59119
E2F7_(144455)	0	1	1	-5.2529	7.3028
EAF2_(55840)	1	0	1	-8.13119	2.51202
EAPP_(55837)	0	1	1	-4.86412	6.89961
EDNRA_(1909)	1	0	1	-7.59832	3.25201
EEF2_(1938)	1	0	1	-6.9289	4.72136
EEFSEC_(60678)	1	0	1	-6.82837	5.70361
EFNB1_(1947)	1	0	1	-6.54794	3.11452
EFTUD2_(9343)	1	0	1	-6.09217	4.93007
EHBP1_(23301)	1	0	1	-6.12274	2.20616
EHMT2_(10919)	0	1	1	-4.43865	6.12432
EIF1_(10209)	0	1	1	-4.38301	6.12496
EIF2AK1_(27102)	1	0	1	-7.04262	5.72344
EIF2AK2_(5610)	0	1	1	-2.6766	11.539
EIF2S3_(1968)	0	1	1	-4.51196	6.45354
EIF3F_(8665)	1	0	1	-6.13085	4.40708
EIF3G_(8666)	1	0	1	-6.26911	4.374
EIF3H_(8667)	0	1	1	-4.94355	6.60261
EIF6_(3692)	1	0	1	-7.06256	4.53404
EIPR1_(7260)	1	0	1	-6.7888	4.5097
ELF5_(2001)	1	0	1	-6.11384	2.95172
ELOF1_(84337)	0	1	1	-4.49683	7.20412
EMC1_(23065)	0	1	1	-5.80509	7.27347
ENTPD5_(957)	1	0	1	-7.26947	2.37389
EPC1_(80314)	1	0	1	-7.27816	5.87748
ERCC6_(2074)	0	1	1	-3.89414	7.75822
ERH_(2079)	1	0	1	-6.13633	4.13903
ERMAP_(114625)	1	0	1	-6.84898	2.59142
ERRFI1_(54206)	0	1	1	-3.84193	6.42782
ESRP1_(54845)	1	0	1	-6.50551	4.51912
F2RL2_(2151)	0	1	1	-2.89263	8.58666
FAAP24_(91442)	1	0	1	-6.17965	3.54273
FAM104B_(90736)	1	0	1	-6.70131	3.87301
FAM129B_(64855)	1	0	1	-8.76972	3.87435
FAM155A_(728215)	1	0	1	-6.64354	3.4754
FAM170B_(170370)	0	1	1	-3.20868	7.37308
FAM208B_(54906)	1	0	1	-6.25711	2.88607
FAM49A_(81553)	1	0	1	-11.2068	5.46559
FAM84B_(157638)	1	0	1	-9.26158	3.77665
FAM98B_(283742)	1	0	1	-9.14823	5.55933
FAM98C_(147965)	1	0	1	-7.18958	3.52411
FANCL_(55120)	1	0	1	-6.26709	4.16947
FBXL12_(54850)	1	0	1	-6.54664	2.82
FBXL5_(26234)	1	0	1	-9.73137	5.38498
FBXO8_(26269)	1	0	1	-6.50319	3.74556
FDX2_(112812)	1	0	1	-6.37754	4.26168
FEZF2_(55079)	0	1	1	-2.96662	6.16258
FGF8_(2253)	1	0	1	-6.43945	2.72948
FKBP4_(2288)	1	0	1	-6.26151	2.76346
FLOT1_(10211)	1	0	1	-7.99893	2.74725
FLOT2_(2319)	1	0	1	-9.05492	2.36079
FNDC4_(64838)	1	0	1	-7.55936	2.02441
FNIP1_(96459)	0	1	1	-5.07649	6.6024
FOS_(2353)	1	0	1	-9.02135	2.18178
FOXE1_(2304)	1	0	1	-6.92095	3.49328
FOXF2_(2295)	1	0	1	-6.2801	2.60357
FOXR2_(139628)	1	0	1	-6.48652	2.63788
FXYD3_(5349)	0	1	1	-3.47401	10.0088
FYTTD1_(84248)	0	1	1	-3.18922	6.42686
GABPB1_(2553)	0	1	1	-5.42895	6.36441
GANAB_(23193)	1	0	1	-6.04882	5.38061
GAPT_(202309)	1	0	1	-7.19771	2.50025
GARS_(2617)	1	0	1	-6.30617	4.43097
GCH1_(2643)	1	0	1	-6.22549	3.70897
GGNBP2_(79893)	1	0	1	-7.71535	5.65399
GIGYF2_(26058)	0	1	1	-4.86031	6.8653
GLUL_(2752)	1	0	1	-6.00912	3.46373
GNA13_(10672)	0	1	1	-4.69822	6.15064
GNAI3_(2773)	1	0	1	-6.47611	3.87341
GNB2_(2783)	1	0	1	-6.86818	3.79297
GOLGA1_(2800)	1	0	1	-6.26979	2.85356
GOLPH3L_(55204)	1	0	1	-6.24407	3.80723
GOLT1B_(51026)	1	0	1	-7.44353	4.31059
GOT1_(2805)	0	1	1	-3.82072	6.4342
GPATCH1_(55094)	1	0	1	-7.69675	3.89812
GPER1_(2852)	1	0	1	-8.49667	2.41855
GPN3_(51184)	1	0	1	-6.43505	4.05187
GPR107_(57720)	1	0	1	-7.25896	2.94293
GPR146_(115330)	1	0	1	-6.47164	3.31681
GPS2_(2874)	0	1	1	-4.55261	7.62825
GREB1L_(80000)	1	0	1	-7.62018	2.83113
GRHL1_(29841)	1	0	1	-8.58464	2.36263
GRK5_(2869)	1	0	1	-6.05811	2.4414
GRP_(2922)	0	1	1	-4.00641	6.95164
GSE1_(23199)	1	0	1	-6.5441	4.41529
GSR_(2936)	1	0	1	-11.6976	3.18672
GTF2H1_(2965)	1	0	1	-6.13353	3.69593
GTF2H5_(404672)	1	0	1	-6.30295	4.07553
GTPBP2_(54676)	1	0	1	-7.95811	2.47834
GTPBP4_(23560)	1	0	1	-6.75664	4.0061
GULP1_(51454)	0	1	1	-2.39177	6.98285
H2AFX_(3014)	0	1	1	-5.68693	6.27251
H2AFZ_(3015)	1	0	1	-7.23105	4.43343
HACE1_(57531)	0	1	1	-3.00448	6.01214
HAND2_(9464)	1	0	1	-8.66113	2.68598
HAUS4_(54930)	1	0	1	-6.04651	4.75855
HAUS7_(55559)	0	1	1	-5.42619	6.56136
HCFC1_(3054)	0	1	1	-4.63464	6.09718
HDAC4_(9759)	1	0	1	-6.1021	3.67589
HDAC7_(51564)	1	0	1	-7.45892	5.99027
HDDC2_(51020)	1	0	1	-6.00261	2.03471
HEATR1_(55127)	0	1	1	-5.20664	6.4215
HEATR5B_(54497)	0	1	1	-4.17003	6.65828
HECTD1_(25831)	1	0	1	-6.06099	5.62901
HERC1_(8925)	1	0	1	-6.68545	3.38087
HIST2H3D_(653604)	1	0	1	-6.01606	3.90951
HK1_(3098)	1	0	1	-6.39212	2.76937
HLCS_(3141)	0	1	1	-3.45946	6.14317
HS6ST1_(9394)	1	0	1	-6.4408	2.72177
HSPA4_(3308)	1	0	1	-6.69241	3.33279
HUS1_(3364)	1	0	1	-6.10495	5.17755
IARS_(3376)	1	0	1	-6.13769	4.09754
IBA57_(200205)	1	0	1	-8.15556	4.62395
ICAM1_(3383)	0	1	1	-3.80921	6.02499
ID2_(3398)	1	0	1	-6.50893	3.90106
IDE_(3416)	1	0	1	-9.35959	2.2662
IGLL1_(3543)	1	0	1	-6.29578	3.61453
IKZF2_(22807)	1	0	1	-11.444	2.91162
IKZF3_(22806)	1	0	1	-6.67555	2.8436
IL2RA_(3559)	1	0	1	-6.58816	2.34384
IL33_(90865)	0	1	1	-2.56275	12.6669
IL4R_(3566)	1	0	1	-9.17264	3.03233
ILF2_(3608)	0	1	1	-4.37446	6.57867
IMMP2L_(83943)	1	0	1	-6.23327	2.95318
INHBC_(3626)	1	0	1	-6.70483	3.19979
INIP_(58493)	0	1	1	-3.73142	6.2551
INPP5A_(3632)	1	0	1	-6.58629	3.05291
INSIG2_(51141)	1	0	1	-7.4147	5.00028
INSM2_(84684)	1	0	1	-6.51176	2.64687
INSR_(3643)	1	0	1	-6.95549	2.6626
IP6K1_(9807)	1	0	1	-7.89632	2.78598
IPMK_(253430)	1	0	1	-6.41378	2.98441
IPO9_(55705)	0	1	1	-4.48774	6.56668
IQGAP3_(128239)	1	0	1	-6.40873	2.50962
IRAK2_(3656)	1	0	1	-10.6988	2.38235
IRF2BPL_(64207)	1	0	1	-7.68659	4.6174
ISL2_(64843)	1	0	1	-6.58483	3.32559
ITCH_(83737)	1	0	1	-6.59788	2.87878
JAG1_(182)	1	0	1	-6.9456	5.59828
JMJD1C_(221037)	1	0	1	-6.63089	2.77501
KANK3_(256949)	0	1	1	-3.00746	7.57652
KAT2A_(2648)	0	1	1	-4.26562	7.68167
KCNK6_(9424)	0	1	1	-3.1395	6.22154
KDELR1_(10945)	1	0	1	-9.64832	2.95939
KDM8_(79831)	1	0	1	-6.92692	5.7603
KHDRBS1_(10657)	0	1	1	-3.70061	7.16372
KIAA0319_(9856)	0	1	1	-3.37383	11.0364
KIAA0391_(9692)	1	0	1	-7.30579	5.57262
KIAA0586_(9786)	0	1	1	-3.11512	9.88404
KIF11_(3832)	1	0	1	-6.58146	5.26138
KIF1BP_(26128)	1	0	1	-6.70482	2.91924
KIF20A_(10112)	1	0	1	-6.591	4.46134
KIF26B_(55083)	0	1	1	-3.11639	9.32599
KLF10_(7071)	0	1	1	-5.27672	7.01443
KLF16_(83855)	1	0	1	-6.13825	3.54611
KLHDC3_(116138)	1	0	1	-7.41339	4.27662
KLHL11_(55175)	1	0	1	-7.61984	3.47561
KLHL22_(84861)	1	0	1	-10.7512	2.62705
KLHL8_(57563)	1	0	1	-7.38455	1.79047
KRTAP12-2_(353323)	0	1	1	-3.05622	7.39886
LAMTOR1_(55004)	0	1	1	-5.05718	6.63423
LAMTOR3_(8649)	0	1	1	-5.50297	7.45265
LDAH_(60526)	1	0	1	-6.57383	2.0728
LDLR_(3949)	1	0	1	-8.0976	5.06512
LFNG_(3955)	1	0	1	-6.8536	2.63469
LGALS14_(56891)	1	0	1	-6.04545	1.94347
LGR4_(55366)	1	0	1	-7.47155	2.3688
LHX3_(8022)	1	0	1	-10.5357	2.49141
LLCFC1_(135927)	0	1	1	-2.66707	8.90594
LLGL2_(3993)	1	0	1	-6.7361	3.87226
LMX1B_(4010)	1	0	1	-6.35617	1.97446
LPAR2_(9170)	1	0	1	-6.95818	5.63769
LPCAT1_(79888)	1	0	1	-7.82556	2.39756
LRMP_(4033)	1	0	1	-6.53935	2.60328
LRP10_(26020)	1	0	1	-7.3165	3.42908
LRRC10_(376132)	1	0	1	-9.62543	3.23111
LRRN1_(57633)	0	1	1	-2.95117	6.3972
LSS_(4047)	0	1	1	-5.08078	6.09492
LYRM1_(57149)	0	1	1	-3.56629	6.53091
LYZ_(4069)	1	0	1	-11.0526	4.68699
MAB21L1_(4081)	1	0	1	-6.74652	2.47139
MAEA_(10296)	0	1	1	-5.14785	6.03216
MANF_(7873)	1	0	1	-6.57534	3.74973
MAP10_(54627)	0	1	1	-2.28282	6.95405
MAP3K7CL_(56911)	0	1	1	-3.85242	6.6039
MAP3K8_(1326)	1	0	1	-7.85378	2.21885
MARCH6_(10299)	1	0	1	-6.34122	3.38447
MARS_(4141)	0	1	1	-3.91127	6.24828
MAZ_(4150)	0	1	1	-2.9759	7.50369
MBD3_(53615)	1	0	1	-7.11318	3.52993
MC1R_(4157)	1	0	1	-6.27835	2.37974
MCEMP1_(199675)	1	0	1	-10.8962	2.17945
MED10_(84246)	1	0	1	-7.08308	4.9592
MED14_(9282)	1	0	1	-6.67188	5.30846
MED16_(10025)	1	0	1	-6.32267	5.66452
METTL3_(56339)	0	1	1	-4.4976	6.22056
MFN1_(55669)	1	0	1	-7.06839	5.27369
MIEN1_(84299)	1	0	1	-7.36866	2.80791
MLF2_(8079)	0	1	1	-3.09626	7.71336
MLST8_(64223)	1	0	1	-6.1529	5.01105
MMGT1_(93380)	0	1	1	-5.0026	6.67966
MMP1_(4312)	0	1	1	-3.03828	7.76261
MMP27_(64066)	0	1	1	-4.56512	8.6333
MOB2_(81532)	0	1	1	-3.0811	6.62347
MOB4_(25843)	0	1	1	-4.39447	6.78253
MORC2_(22880)	1	0	1	-6.09	3.61418
MPV17L2_(84769)	1	0	1	-6.4647	2.69572
MRGBP_(55257)	1	0	1	-6.42245	5.04875
MRPL57_(78988)	1	0	1	-6.26401	5.23613
MRTO4_(51154)	0	1	1	-5.77396	6.01705
MSL1_(339287)	0	1	1	-4.2877	7.20069
MSL3_(10943)	1	0	1	-6.18724	3.53739
MSX2_(4488)	1	0	1	-7.20426	2.17024
MT2A_(4502)	1	0	1	-7.86003	2.93421
MTDH_(92140)	1	0	1	-7.94323	3.30767
MTMR9_(66036)	1	0	1	-6.00786	4.92633
MTO1_(25821)	1	0	1	-6.12772	3.34136
MTRF1L_(54516)	1	0	1	-6.16075	3.43361
MYF5_(4617)	1	0	1	-9.20893	2.24394
MYH10_(4628)	1	0	1	-8.02206	2.6663
MYH14_(79784)	1	0	1	-12.2722	3.36483
MYL12B_(103910)	1	0	1	-6.64766	3.90038
MYO10_(4651)	1	0	1	-7.62212	3.06928
MYT1_(4661)	1	0	1	-7.53225	3.01077
MZT1_(440145)	1	0	1	-6.3345	3.62516
NAF1_(92345)	1	0	1	-6.55079	4.31172
NANS_(54187)	1	0	1	-7.46912	5.93344
NARS_(4677)	1	0	1	-7.91133	5.22701
NARS2_(79731)	1	0	1	-6.55307	4.87895
NAT8L_(339983)	1	0	1	-6.21446	2.6733
NBAS_(51594)	0	1	1	-5.71423	6.37946
NCBP2_(22916)	1	0	1	-6.39304	4.62951
NCOA6_(23054)	1	0	1	-6.39543	4.72707
NDRG3_(57446)	0	1	1	-4.35378	6.1624
NDUFA6_(4700)	1	0	1	-6.07018	4.12253
NDUFAF3_(25915)	1	0	1	-6.83186	4.14
NDUFAF6_(137682)	1	0	1	-7.04966	3.12698
NDUFB11_(54539)	1	0	1	-6.71865	4.02052
NDUFB2_(4708)	1	0	1	-6.68553	3.84971
NDUFS7_(374291)	1	0	1	-7.0563	4.42155
NFIA_(4774)	1	0	1	-9.24207	4.13297
NFIX_(4784)	1	0	1	-6.19008	2.65989
NFKBIB_(4793)	1	0	1	-7.32043	4.07589
NIPSNAP3B_(55335)	0	1	1	-3.49974	8.15537
NPAT_(4863)	1	0	1	-6.35843	4.30126
NR3C1_(2908)	1	0	1	-7.35407	3.32993
NRK_(203447)	0	1	1	-2.97021	8.2016
NSDHL_(50814)	0	1	1	-4.16323	7.71252
NSMCE1_(197370)	0	1	1	-5.08432	6.59868
NSUN2_(54888)	1	0	1	-6.89551	2.73005
NUDCD1_(84955)	1	0	1	-7.12095	3.19065
NUDT21_(11051)	1	0	1	-6.62945	5.03456
NUF2_(83540)	0	1	1	-4.78862	6.88214
NUP35_(129401)	1	0	1	-6.72805	3.43523
NUP37_(79023)	1	0	1	-6.863	4.13072
NUPR2_(389493)	0	1	1	-4.1878	6.00148
ODC1_(4953)	1	0	1	-7.75793	3.3744
OGDHL_(55753)	0	1	1	-2.70675	6.71401
OPA3_(80207)	1	0	1	-7.35297	2.85787
OR2T35_(403244)	1	0	1	-7.35708	3.36052
OR52K1_(390036)	0	1	1	-3.19799	6.1504
OR6C70_(390327)	0	1	1	-2.91889	7.79549
OSBP_(5007)	1	0	1	-6.14704	3.461
OSBPL11_(114885)	1	0	1	-6.33544	2.9575
OTP_(23440)	1	0	1	-6.12728	2.71677
OVOL1_(5017)	1	0	1	-6.02686	3.52039
OXCT2_(64064)	0	1	1	-4.07179	7.21627
P2RX6_(9127)	1	0	1	-7.56614	3.27051
P3H1_(64175)	1	0	1	-7.23445	2.73845
PABPC4_(8761)	1	0	1	-9.54795	2.26518
PABPN1_(8106)	1	0	1	-7.51977	4.78295
PAFAH2_(5051)	0	1	1	-2.06424	6.33855
PAM16_(51025)	1	0	1	-6.08191	4.89903
PASD1_(139135)	1	0	1	-6.24458	2.48807
PATJ_(10207)	0	1	1	-2.95361	6.04447
PBX2_(5089)	1	0	1	-6.54816	3.74378
PCBD1_(5092)	1	0	1	-7.07205	2.55407
PCBP2_(5094)	0	1	1	-5.82061	6.98539
PCDH10_(57575)	0	1	1	-3.00825	6.06249
PCDHB12_(56124)	0	1	1	-2.18697	6.09976
PCDHGA9_(56107)	0	1	1	-2.98201	7.49658
PCGF2_(7703)	1	0	1	-6.10698	2.36681
PCNA_(5111)	0	1	1	-4.61249	6.1582
PDCD5_(9141)	1	0	1	-6.35531	4.6095
PDHX_(8050)	1	0	1	-6.06848	2.70135
PGS1_(9489)	0	1	1	-4.22677	6.00147
PHC2_(1912)	1	0	1	-6.20784	2.1561
PHF12_(57649)	0	1	1	-5.91318	8.59389
PHLDA2_(7262)	0	1	1	-3.21318	6.20152
PIGA_(5277)	1	0	1	-7.28169	2.34111
PIGU_(128869)	1	0	1	-6.95805	2.52625
PIGV_(55650)	1	0	1	-6.59509	3.81522
PIH1D1_(55011)	1	0	1	-7.09663	3.13599
PIK3R5_(23533)	1	0	1	-9.03164	2.22092
PKP2_(5318)	1	0	1	-7.11948	3.31898
PLAGL2_(5326)	1	0	1	-6.45883	4.5086
PLAT_(5327)	1	0	1	-9.28622	2.33952
PLCG2_(5336)	1	0	1	-6.76993	3.04989
PLEKHB1_(58473)	0	1	1	-3.12967	6.28319
PLK2_(10769)	1	0	1	-6.82231	3.81289
PLP2_(5355)	0	1	1	-3.23368	6.15626
PLPP6_(403313)	1	0	1	-6.38391	2.79341
PLRG1_(5356)	1	0	1	-6.39231	3.49395
PMAIP1_(5366)	0	1	1	-2.79784	8.21477
PNLIPRP3_(119548)	0	1	1	-2.76224	7.06687
POLR2L_(5441)	1	0	1	-6.6046	3.81032
POLR3B_(55703)	1	0	1	-7.02137	4.38642
POLR3GL_(84265)	1	0	1	-6.59278	2.6864
POLR3H_(171568)	0	1	1	-3.57303	6.37987
POLR3K_(51728)	1	0	1	-6.31567	4.61196
POP5_(51367)	0	1	1	-4.84549	6.22943
POU5F1B_(5462)	1	0	1	-6.51604	4.26191
PPFIA1_(8500)	1	0	1	-6.33847	2.7619
PPIH_(10465)	1	0	1	-6.04529	5.17242
PPM1F_(9647)	0	1	1	-5.4412	7.56873
PPP1CA_(5499)	1	0	1	-6.5602	4.04876
PPP2R3C_(55012)	0	1	1	-5.8834	6.73098
PPP2R5E_(5529)	1	0	1	-8.28607	4.05544
PPP4C_(5531)	0	1	1	-3.9858	7.02208
PPP4R2_(151987)	0	1	1	-4.25611	7.68522
PRAMEF4_(400735)	0	1	1	-2.21376	6.22561
PRDM15_(63977)	1	0	1	-6.38447	3.65984
PRDX6_(9588)	1	0	1	-6.21912	2.93095
PRELID1_(27166)	1	0	1	-6.38155	3.52023
PREPL_(9581)	1	0	1	-8.60568	3.4345
PREX1_(57580)	1	0	1	-6.04995	2.94694
PRKAA1_(5562)	1	0	1	-6.82132	5.05861
PRKACB_(5567)	1	0	1	-7.89935	3.62691
PROX1_(5629)	1	0	1	-6.24499	2.2431
PRR9_(574414)	0	1	1	-2.86657	6.65134
PSMC1_(5700)	1	0	1	-7.24243	4.1398
PSMD1_(5707)	1	0	1	-6.05592	4.21091
PSMD14_(10213)	0	1	1	-5.10621	6.24642
PSMD3_(5709)	1	0	1	-6.50448	5.37682
PSMD7_(5713)	1	0	1	-6.04382	3.9977
PTDSS2_(81490)	1	0	1	-12.24	3.03149
PTGER2_(5732)	0	1	1	-2.6825	9.33452
PTGER4_(5734)	1	0	1	-7.55188	3.52266
PTPA_(5524)	1	0	1	-6.36828	5.58623
PTPN12_(5782)	0	1	1	-3.58973	6.3189
PTPRG_(5793)	0	1	1	-4.70583	7.39493
PUM3_(9933)	1	0	1	-6.57362	2.36496
PUS3_(83480)	1	0	1	-6.69302	3.0273
PUS7_(54517)	1	0	1	-6.71925	2.65516
QRFP_(347148)	1	0	1	-7.71681	2.57877
RAB14_(51552)	1	0	1	-7.04775	5.84474
RAB21_(23011)	1	0	1	-8.77377	3.5989
RAB2A_(5862)	1	0	1	-7.80765	2.58128
RAB36_(9609)	1	0	1	-6.64282	2.35137
RAB3IP_(117177)	1	0	1	-9.0194	3.11598
RAC2_(5880)	1	0	1	-7.374	2.33097
RACK1_(10399)	1	0	1	-6.0697	5.61957
RAD18_(56852)	1	0	1	-6.9749	2.19521
RALGAPB_(57148)	1	0	1	-6.38054	5.96925
RAMP2_(10266)	0	1	1	-3.2742	6.86164
RANBP1_(5902)	1	0	1	-7.46755	4.20209
RAP1B_(5908)	1	0	1	-7.27535	3.65132
RARS2_(57038)	1	0	1	-6.22283	5.30679
RASA1_(5921)	0	1	1	-3.01773	6.81097
RBBP6_(5930)	0	1	1	-5.55044	7.14112
RBL1_(5933)	0	1	1	-3.20737	6.78979
RBM24_(221662)	0	1	1	-2.42798	6.08148
RBM33_(155435)	0	1	1	-5.28807	7.26307
RBM43_(375287)	0	1	1	-3.11371	6.53178
RBPMS_(11030)	0	1	1	-3.91074	7.989
RC3H1_(149041)	0	1	1	-3.82797	6.04491
RCOR1_(23186)	1	0	1	-6.18528	4.69844
RHOB_(388)	1	0	1	-9.28172	3.23776
RING1_(6015)	1	0	1	-6.04826	5.12109
RIPK1_(8737)	1	0	1	-6.55011	2.68632
RNF113A_(7737)	1	0	1	-6.28768	4.08492
RNF114_(55905)	0	1	1	-3.44082	8.25479
RNF7_(9616)	1	0	1	-7.18918	5.54554
ROMO1_(140823)	0	1	1	-5.33916	6.24177
RORC_(6097)	1	0	1	-6.69094	2.30318
RPL12_(6136)	1	0	1	-6.26598	5.52062
RPL17_(6139)	1	0	1	-6.87211	5.48453
RPL19_(6143)	0	1	1	-5.5317	6.24515
RPL9_(6133)	1	0	1	-6.67291	4.3
RPP25_(54913)	1	0	1	-11.9175	2.75226
RPRD2_(23248)	0	1	1	-5.38837	7.28708
RPS13_(6207)	1	0	1	-6.6915	5.19687
RPS25_(6230)	0	1	1	-4.24333	6.08472
RPS27L_(51065)	1	0	1	-6.55112	2.81581
RPS3_(6188)	1	0	1	-6.15353	4.97708
RPS6_(6194)	1	0	1	-7.32124	5.22089
RRAGA_(10670)	0	1	1	-5.96187	6.76239
RRAGC_(64121)	1	0	1	-6.95829	5.4156
RRM1_(6240)	0	1	1	-5.43745	6.97673
RUNX3_(864)	1	0	1	-7.18416	4.14175
S1PR3_(1903)	1	0	1	-6.55029	2.1424
SALL1_(6299)	1	0	1	-7.55408	5.63009
SAP130_(79595)	0	1	1	-3.78068	10.0652
SARS_(6301)	1	0	1	-6.45106	4.03106
SATB1_(6304)	1	0	1	-6.58398	2.85397
SAV1_(60485)	0	1	1	-3.59664	6.87767
SCARF2_(91179)	1	0	1	-8.59115	3.1987
SCFD2_(152579)	1	0	1	-6.68003	2.6465
SCO2_(9997)	1	0	1	-6.00152	3.752
SDR39U1_(56948)	0	1	1	-2.75278	7.59379
SEC16A_(9919)	1	0	1	-6.8245	5.03871
SELENOI_(85465)	1	0	1	-6.62464	4.76601
SEM1_(7979)	1	0	1	-6.54397	3.83509
SENP2_(59343)	1	0	1	-6.43262	3.48233
SENP8_(123228)	1	0	1	-6.9422	3.84119
SEPHS1_(22929)	0	1	1	-4.52915	6.20871
SEPT11_(55752)	1	0	1	-6.89178	2.66599
SERBP1_(26135)	0	1	1	-4.02517	6.36298
SERINC5_(256987)	0	1	1	-2.6627	6.68039
SERPINB6_(5269)	1	0	1	-6.59271	2.69587
SERPIND1_(3053)	1	0	1	-8.14345	2.80427
SETD5_(55209)	0	1	1	-4.05775	7.66604
SF3A1_(10291)	1	0	1	-6.55441	4.39241
SF3A2_(8175)	1	0	1	-6.5356	4.52791
SF3B4_(10262)	1	0	1	-6.49176	4.85175
SFT2D2_(375035)	0	1	1	-2.60052	7.5068
SGO1_(151648)	0	1	1	-5.21268	6.03726
SGO2_(151246)	1	0	1	-6.69354	3.29345
SHLD1_(149840)	1	0	1	-6.0904	3.81704
SHMT2_(6472)	1	0	1	-6.45136	3.65066
SHROOM3_(57619)	0	1	1	-3.07325	6.08829
SIAH2_(6478)	1	0	1	-8.17353	2.40626
SIK3_(23387)	1	0	1	-6.37855	2.9145
SIKE1_(80143)	0	1	1	-2.93592	6.32317
SINHCAF_(58516)	1	0	1	-6.63644	4.25905
SLC16A6_(9120)	1	0	1	-6.75938	2.67099
SLC18A3_(6572)	0	1	1	-2.73125	6.7103
SLC35A3_(23443)	1	0	1	-6.90332	2.88991
SLC35C1_(55343)	1	0	1	-6.04632	3.49779
SLC35E3_(55508)	1	0	1	-12.1714	3.16123
SLC35F6_(54978)	0	1	1	-3.16175	11.9316
SLC36A1_(206358)	0	1	1	-2.64584	6.15689
SLC38A5_(92745)	0	1	1	-4.42661	6.44532
SLC39A14_(23516)	0	1	1	-3.38922	6.59405
SLC3A2_(6520)	0	1	1	-4.90423	7.22196
SLC44A5_(204962)	0	1	1	-2.22932	6.2201
SLC4A1AP_(22950)	1	0	1	-6.48939	3.74322
SLC4A2_(6522)	0	1	1	-4.9945	6.23186
SLC6A3_(6531)	1	0	1	-7.4719	2.97269
SLC7A4_(6545)	1	0	1	-8.59111	2.52778
SMG7_(9887)	0	1	1	-5.86801	6.86643
SNAP29_(9342)	1	0	1	-7.42104	3.35818
SNAPC3_(6619)	1	0	1	-6.61961	4.35769
SNRPA1_(6627)	1	0	1	-6.79872	4.38637
SNRPB_(6628)	1	0	1	-6.06236	4.55741
SNRPD1_(6632)	1	0	1	-6.56413	4.07732
SNU13_(4809)	1	0	1	-6.74908	5.49452
SON_(6651)	1	0	1	-6.14332	5.55422
SOX1_(6656)	1	0	1	-12.129	3.24671
SOX17_(64321)	1	0	1	-6.41262	3.86369
SP1_(6667)	0	1	1	-5.83803	8.1594
SPATA5L1_(79029)	1	0	1	-6.55937	5.26366
SPCS3_(60559)	1	0	1	-6.33082	4.09219
SPNS1_(83985)	1	0	1	-6.83608	3.02792
SPRR4_(163778)	0	1	1	-2.20654	6.20395
SRBD1_(55133)	0	1	1	-5.2384	6.92274
SRF_(6722)	0	1	1	-4.16363	6.98828
SRM_(6723)	1	0	1	-6.57292	4.59396
SRRM2_(23524)	1	0	1	-6.61583	3.83907
SSB_(6741)	0	1	1	-4.38673	6.02104
STARD8_(9754)	1	0	1	-7.06708	2.74883
STK38_(11329)	1	0	1	-6.08084	2.95512
STK40_(83931)	0	1	1	-4.78881	6.2315
STMN1_(3925)	1	0	1	-7.72344	3.53267
STT3A_(3703)	1	0	1	-6.52481	4.56723
SUCLA2_(8803)	1	0	1	-7.86008	2.61373
SUCLG1_(8802)	1	0	1	-7.16111	3.19721
SUDS3_(64426)	0	1	1	-4.79504	7.16759
SYCP1_(6847)	0	1	1	-4.03174	6.51845
TACSTD2_(4070)	0	1	1	-2.99085	6.62455
TAF10_(6881)	0	1	1	-4.93529	6.43802
TAOK2_(9344)	0	1	1	-3.74517	7.17361
TARS2_(80222)	0	1	1	-5.09181	6.02894
TBCC_(6903)	1	0	1	-8.30576	3.74097
TBCK_(93627)	1	0	1	-7.14265	3.00553
TBR1_(10716)	1	0	1	-6.17477	2.30374
TCF7_(6932)	1	0	1	-8.2497	2.6326
TEAD3_(7005)	1	0	1	-6.20272	3.71856
TELO2_(9894)	1	0	1	-6.1363	4.64859
TEX13B_(56156)	0	1	1	-2.85679	6.50703
TFAM_(7019)	1	0	1	-6.26497	3.9076
TFB2M_(64216)	1	0	1	-6.52094	4.68465
TFDP2_(7029)	1	0	1	-6.47416	2.95359
TFIP11_(24144)	1	0	1	-7.22869	4.42241
TGDS_(23483)	1	0	1	-6.46675	3.21321
TGS1_(96764)	1	0	1	-6.8519	4.04601
THOC1_(9984)	0	1	1	-5.78585	6.23086
TIA1_(7072)	1	0	1	-6.04122	2.55944
TIPRL_(261726)	1	0	1	-6.98103	5.90295
TLE3_(7090)	1	0	1	-7.99204	4.60128
TLX2_(3196)	1	0	1	-7.99835	3.22128
TMED2_(10959)	0	1	1	-5.02579	6.0857
TMEM100_(55273)	0	1	1	-2.45165	6.86232
TMEM173_(340061)	0	1	1	-1.9968	6.59034
TMEM245_(23731)	1	0	1	-7.85214	3.96548
TMEM258_(746)	0	1	1	-4.65609	6.92822
TMEM273_(170371)	0	1	1	-2.52197	7.69413
TMSB10_(9168)	1	0	1	-7.56613	3.16304
TMX2_(51075)	1	0	1	-6.16381	5.6952
TNFRSF10B_(8795)	0	1	1	-2.67198	9.51912
TNKS_(8658)	1	0	1	-6.8286	2.76088
TNPO2_(30000)	1	0	1	-9.30162	2.289
TOX_(9760)	1	0	1	-6.59478	2.28613
TRADD_(8717)	1	0	1	-8.00332	2.36864
TRAF5_(7188)	1	0	1	-9.48138	2.40854
TRAPPC11_(60684)	1	0	1	-6.27351	5.89613
TRAPPC4_(51399)	1	0	1	-6.38228	3.95918
TRIB1_(10221)	1	0	1	-8.39566	4.47108
TRIP12_(9320)	0	1	1	-4.21744	6.04121
TRIR_(79002)	0	1	1	-4.62242	6.63347
TSG101_(7251)	1	0	1	-6.14852	3.76083
TSNARE1_(203062)	1	0	1	-6.70307	4.25751
TUBA1C_(84790)	1	0	1	-6.15265	4.47896
TWIST1_(7291)	1	0	1	-6.39757	3.14383
TWNK_(56652)	1	0	1	-6.0177	5.30813
TXNIP_(10628)	0	1	1	-4.53941	6.97434
TXNL1_(9352)	1	0	1	-9.08209	3.81268
TYRP1_(7306)	1	0	1	-6.97115	2.11003
UBE2D2_(7322)	1	0	1	-6.10482	2.62774
ULK3_(25989)	1	0	1	-8.93388	2.77523
UQCC1_(55245)	1	0	1	-7.09891	3.17942
UQCC2_(84300)	1	0	1	-7.48086	3.13763
UQCC3_(790955)	1	0	1	-6.62495	2.82139
UQCR10_(29796)	1	0	1	-6.20293	5.04299
URI1_(8725)	0	1	1	-5.27572	7.85433
USP27X_(389856)	1	0	1	-6.78175	1.91649
USP32_(84669)	1	0	1	-6.80094	2.68942
USP34_(9736)	1	0	1	-6.75505	5.05561
USP37_(57695)	1	0	1	-6.22219	5.34652
USP38_(84640)	1	0	1	-7.47456	3.07619
USP45_(85015)	0	1	1	-2.77963	7.45188
UTP15_(84135)	0	1	1	-4.1997	6.25752
VASP_(7408)	1	0	1	-6.81744	2.8302
VGLL2_(245806)	1	0	1	-8.64435	1.84459
VGLL3_(389136)	1	0	1	-7.20382	2.63499
VKORC1L1_(154807)	0	1	1	-3.69847	7.67337
VPS16_(64601)	0	1	1	-5.07237	6.77241
VPS26A_(9559)	1	0	1	-6.89375	2.82531
VPS39_(23339)	0	1	1	-5.12312	7.4431
VPS41_(27072)	1	0	1	-6.39619	5.97394
VSTM4_(196740)	0	1	1	-4.11067	7.56524
VWA1_(64856)	1	0	1	-6.29576	3.67777
WASF1_(8936)	0	1	1	-2.2315	10.6038
WASHC2A_(387680)	0	1	1	-3.44477	6.99913
WASHC3_(51019)	1	0	1	-6.05762	4.25714
WASHC4_(23325)	1	0	1	-7.45946	3.84084
WDR25_(79446)	1	0	1	-6.35363	3.35379
WDR4_(10785)	1	0	1	-6.50788	3.85654
WIZ_(58525)	1	0	1	-6.31071	4.05583
WRB_(7485)	0	1	1	-5.77542	6.60804
WWC3_(55841)	0	1	1	-3.16884	6.99787
XBP1_(7494)	1	0	1	-7.81317	2.96456
XPO5_(57510)	0	1	1	-4.58067	6.12425
XPO7_(23039)	1	0	1	-6.25672	5.36349
XYLT2_(64132)	1	0	1	-7.7701	3.81442
YARS2_(51067)	1	0	1	-6.07514	5.37532
YEATS4_(8089)	1	0	1	-7.88564	4.34937
YJU2_(55702)	1	0	1	-6.41701	3.81323
YME1L1_(10730)	1	0	1	-6.35459	5.0289
YTHDF2_(51441)	0	1	1	-5.88268	7.53982
YY1_(7528)	0	1	1	-4.71053	6.02222
ZBTB1_(22890)	0	1	1	-4.2934	6.78665
ZBTB10_(65986)	0	1	1	-4.44951	6.43835
ZBTB24_(9841)	1	0	1	-6.13586	3.18277
ZBTB38_(253461)	1	0	1	-7.11432	2.54037
ZC3H12A_(80149)	0	1	1	-4.35384	7.53363
ZFAT_(57623)	1	0	1	-6.46711	4.3199
ZFP36L2_(678)	1	0	1	-6.89631	5.40125
ZHX2_(22882)	1	0	1	-6.02239	2.62076
ZMAT5_(55954)	1	0	1	-6.39353	3.45743
ZMIZ2_(83637)	0	1	1	-2.73266	6.0189
ZNF286A_(57335)	0	1	1	-3.40777	8.16539
ZNF492_(57615)	1	0	1	-6.05576	3.60356
ZNF526_(116115)	1	0	1	-6.31929	2.54228
ZNF572_(137209)	1	0	1	-7.08304	2.96696
ZNF592_(9640)	1	0	1	-6.28738	3.28405
ZNF605_(100289635)	1	0	1	-7.52112	2.27363
ZNF691_(51058)	1	0	1	-8.12073	2.38886
ZNF74_(7625)	1	0	1	-11.8649	2.64199
ZNF830_(91603)	1	0	1	-6.93365	3.79926
ZNRD1_(30834)	0	1	1	-3.91392	6.3555
A1BG_(1)	0	0	0	-2.47694	3.21797
A1CF_(29974)	0	0	0	-5.36672	4.09719
A2M_(2)	0	0	0	-2.08591	3.10052
A2ML1_(144568)	0	0	0	-2.26373	2.66672
A3GALT2_(127550)	0	0	0	-3.00585	2.63285
A4GALT_(53947)	0	0	0	-3.05147	2.60338
A4GNT_(51146)	0	0	0	-2.17403	2.35003
AACS_(65985)	0	0	0	-5.03283	2.35591
AADAC_(13)	0	0	0	-2.77133	2.6352
AADACL2_(344752)	0	0	0	-2.06526	2.85044
AADACL3_(126767)	0	0	0	-2.75501	3.66392
AADACL4_(343066)	0	0	0	-2.44387	2.26037
AADAT_(51166)	0	0	0	-2.22155	2.16567
AAED1_(195827)	0	0	0	-2.86114	3.08595
AAGAB_(79719)	0	0	0	-4.36155	3.25761
AAK1_(22848)	0	0	0	-3.17291	2.79889
AAMDC_(28971)	0	0	0	-3.05066	2.60522
AAMP_(14)	0	0	0	-4.96232	5.11447
AANAT_(15)	0	0	0	-2.73101	2.26993
AAR2_(25980)	0	0	0	-5.58672	3.85181
AARD_(441376)	0	0	0	-4.51697	2.80806
AARS_(16)	0	0	0	-4.96865	3.54525
AARS2_(57505)	0	0	0	-4.63806	4.62893
AARSD1_(80755)	0	0	0	-3.83911	2.42936
AASDH_(132949)	0	0	0	-2.29759	4.02972
AASDHPPT_(60496)	0	0	0	-5.08521	5.22248
AASS_(10157)	0	0	0	-3.86891	2.20697
AATF_(26574)	0	0	0	-4.00451	3.20724
AATK_(9625)	0	0	0	-3.37988	2.01459
ABAT_(18)	0	0	0	-2.54585	2.98097
ABCA1_(19)	0	0	0	-2.82431	2.70664
ABCA10_(10349)	0	0	0	-1.88459	2.61482
ABCA12_(26154)	0	0	0	-2.85431	2.81962
ABCA13_(154664)	0	0	0	-4.00009	2.04474
ABCA2_(20)	0	0	0	-4.73896	2.97355
ABCA3_(21)	0	0	0	-2.28201	2.27364
ABCA4_(24)	0	0	0	-2.8356	2.3662
ABCA5_(23461)	0	0	0	-3.24605	2.08509
ABCA6_(23460)	0	0	0	-3.08133	2.62246
ABCA7_(10347)	0	0	0	-2.25829	2.47615
ABCA8_(10351)	0	0	0	-3.98953	2.23974
ABCA9_(10350)	0	0	0	-2.51074	2.28685
ABCB1_(5243)	0	0	0	-2.78844	2.44581
ABCB10_(23456)	0	0	0	-3.74797	3.26905
ABCB11_(8647)	0	0	0	-2.27392	2.19217
ABCB4_(5244)	0	0	0	-4.25551	2.9029
ABCB5_(340273)	0	0	0	-3.5196	2.23976
ABCB6_(10058)	0	0	0	-3.30255	2.52811
ABCB8_(11194)	0	0	0	-3.31688	3.18742
ABCB9_(23457)	0	0	0	-2.85559	2.20036
ABCC1_(4363)	0	0	0	-4.45846	2.86286
ABCC10_(89845)	0	0	0	-3.11708	2.61
ABCC11_(85320)	0	0	0	-2.50113	2.97169
ABCC12_(94160)	0	0	0	-2.63415	2.51222
ABCC2_(1244)	0	0	0	-2.58971	2.30705
ABCC3_(8714)	0	0	0	-3.21976	3.11424
ABCC4_(10257)	0	0	0	-2.89607	3.2424
ABCC5_(10057)	0	0	0	-2.69414	2.08543
ABCC6_(368)	0	0	0	-3.87613	3.47679
ABCC8_(6833)	0	0	0	-2.209	2.13118
ABCC9_(10060)	0	0	0	-3.42271	3.4397
ABCD2_(225)	0	0	0	-2.55222	2.62272
ABCD3_(5825)	0	0	0	-3.5741	2.86474
ABCD4_(5826)	0	0	0	-4.81439	2.45898
ABCE1_(6059)	0	0	0	-4.70112	3.52103
ABCF1_(23)	0	0	0	-5.90814	3.92704
ABCF2_(10061)	0	0	0	-4.57984	2.89601
ABCF3_(55324)	0	0	0	-2.67206	2.52501
ABCG1_(9619)	0	0	0	-5.16775	3.6702
ABCG2_(9429)	0	0	0	-3.9758	2.82547
ABCG4_(64137)	0	0	0	-2.7874	2.10137
ABCG5_(64240)	0	0	0	-3.34235	2.32565
ABCG8_(64241)	0	0	0	-3.14872	2.73571
ABHD1_(84696)	0	0	0	-2.75021	2.95474
ABHD10_(55347)	0	0	0	-2.54876	2.54616
ABHD11_(83451)	0	0	0	-4.69122	2.97939
ABHD12_(26090)	0	0	0	-4.68298	3.13459
ABHD12B_(145447)	0	0	0	-3.23015	3.14955
ABHD13_(84945)	0	0	0	-2.8196	4.29189
ABHD14A_(25864)	0	0	0	-2.56848	2.17576
ABHD14B_(84836)	0	0	0	-3.24139	2.87214
ABHD15_(116236)	0	0	0	-3.37479	3.98337
ABHD16A_(7920)	0	0	0	-3.15221	2.6698
ABHD16B_(140701)	0	0	0	-2.77945	2.48727
ABHD17A_(81926)	0	0	0	-2.95118	3.64453
ABHD17B_(51104)	0	0	0	-3.08223	2.05551
ABHD17C_(58489)	0	0	0	-2.36878	3.01904
ABHD18_(80167)	0	0	0	-3.63045	4.56354
ABHD2_(11057)	0	0	0	-2.98217	3.56309
ABHD3_(171586)	0	0	0	-3.31846	2.369
ABHD4_(63874)	0	0	0	-2.66353	4.11674
ABHD5_(51099)	0	0	0	-1.95706	2.34612
ABHD6_(57406)	0	0	0	-2.37741	1.86849
ABHD8_(79575)	0	0	0	-2.47098	1.92788
ABI1_(10006)	0	0	0	-5.93043	5.41424
ABI2_(10152)	0	0	0	-2.65624	2.20317
ABI3_(51225)	0	0	0	-2.55753	2.07892
ABI3BP_(25890)	0	0	0	-2.54963	2.81577
ABL2_(27)	0	0	0	-2.11594	2.71916
ABLIM1_(3983)	0	0	0	-3.21708	2.76642
ABLIM2_(84448)	0	0	0	-2.68849	3.35506
ABLIM3_(22885)	0	0	0	-2.54941	2.57426
ABR_(29)	0	0	0	-3.54622	3.24653
ABRA_(137735)	0	0	0	-3.17845	3.23765
ABRACL_(58527)	0	0	0	-2.77501	1.95432
ABRAXAS1_(84142)	0	0	0	-3.16481	2.64509
ABRAXAS2_(23172)	0	0	0	-3.35855	3.57092
ABT1_(29777)	0	0	0	-5.25489	3.97196
ABTB1_(80325)	0	0	0	-2.18092	3.51039
ABTB2_(25841)	0	0	0	-3.62558	3.20202
ACAA1_(30)	0	0	0	-2.81222	3.24934
ACAA2_(10449)	0	0	0	-3.76044	2.54841
ACACB_(32)	0	0	0	-3.58854	1.79603
ACAD10_(80724)	0	0	0	-2.81673	2.76147
ACAD11_(84129)	0	0	0	-3.44262	2.43581
ACAD8_(27034)	0	0	0	-2.35948	2.00946
ACAD9_(28976)	0	0	0	-4.50675	3.13706
ACADL_(33)	0	0	0	-2.82489	2.76699
ACADM_(34)	0	0	0	-2.63995	3.48596
ACADS_(35)	0	0	0	-2.98376	4.66531
ACADSB_(36)	0	0	0	-3.72824	1.91244
ACADVL_(37)	0	0	0	-3.49946	5.56479
ACAN_(176)	0	0	0	-2.69002	2.99368
ACAP1_(9744)	0	0	0	-4.00344	2.39352
ACAP3_(116983)	0	0	0	-2.19879	2.17561
ACAT1_(38)	0	0	0	-3.40769	2.05691
ACAT2_(39)	0	0	0	-4.92155	3.08519
ACBD3_(64746)	0	0	0	-2.64972	5.20542
ACBD4_(79777)	0	0	0	-2.62477	2.33932
ACBD6_(84320)	0	0	0	-2.42639	2.42304
ACBD7_(414149)	0	0	0	-2.27814	2.36901
ACCS_(84680)	0	0	0	-2.77818	2.58019
ACCSL_(390110)	0	0	0	-3.49642	2.54349
ACD_(65057)	0	0	0	-3.9732	3.46735
ACE_(1636)	0	0	0	-3.81796	3.25347
ACE2_(59272)	0	0	0	-3.4192	2.42534
ACER1_(125981)	0	0	0	-1.97504	2.02572
ACER2_(340485)	0	0	0	-2.41855	2.43458
ACER3_(55331)	0	0	0	-4.62283	4.07563
ACHE_(43)	0	0	0	-2.89435	4.93461
ACIN1_(22985)	0	0	0	-4.70079	4.9226
ACKR1_(2532)	0	0	0	-2.48817	2.07383
ACKR2_(1238)	0	0	0	-2.15871	2.19209
ACKR3_(57007)	0	0	0	-2.59479	2.1046
ACKR4_(51554)	0	0	0	-3.25637	3.08091
ACMSD_(130013)	0	0	0	-2.32501	2.94592
ACO1_(48)	0	0	0	-2.66037	2.06727
ACOD1_(730249)	0	0	0	-2.47348	2.20104
ACOT1_(641371)	0	0	0	-3.82413	3.01426
ACOT11_(26027)	0	0	0	-2.34003	2.83776
ACOT12_(134526)	0	0	0	-3.81505	2.99519
ACOT13_(55856)	0	0	0	-2.75678	2.85381
ACOT2_(10965)	0	0	0	-3.62185	2.74924
ACOT4_(122970)	0	0	0	-3.21712	2.79303
ACOT6_(641372)	0	0	0	-3.20963	2.75997
ACOT7_(11332)	0	0	0	-3.07101	2.70447
ACOT8_(10005)	0	0	0	-3.24292	3.60934
ACOT9_(23597)	0	0	0	-3.15661	2.96824
ACOX1_(51)	7	0	7	-8.32947	2.98865
ACOX2_(8309)	0	0	0	-2.2627	2.67024
ACOX3_(8310)	0	0	0	-2.9661	3.03488
ACOXL_(55289)	0	0	0	-2.74116	2.58406
ACP1_(52)	0	0	0	-2.92507	2.83566
ACP2_(53)	0	0	0	-2.72653	3.82873
ACP4_(93650)	0	0	0	-3.37792	2.90963
ACP5_(54)	0	0	0	-2.5902	2.39335
ACP6_(51205)	0	0	0	-4.16956	2.30421
ACP7_(390928)	0	0	0	-4.83312	2.90742
ACPP_(55)	0	0	0	-2.30638	2.15854
ACR_(49)	0	0	0	-3.72237	2.7047
ACRBP_(84519)	0	0	0	-2.58431	2.4911
ACRV1_(56)	0	0	0	-3.26666	3.0025
ACSBG1_(23205)	0	0	0	-2.34173	2.64549
ACSBG2_(81616)	0	0	0	-2.41038	5.18239
ACSF2_(80221)	0	0	0	-4.15547	2.38257
ACSF3_(197322)	0	0	0	-2.92176	2.48557
ACSL1_(2180)	0	0	0	-3.25417	1.82112
ACSL3_(2181)	18	1	19	-8.67935	6.39876
ACSL4_(2182)	5	1	6	-9.72302	7.1552
ACSL5_(51703)	0	0	0	-3.07462	1.95406
ACSL6_(23305)	0	0	0	-2.48919	2.64934
ACSM1_(116285)	0	0	0	-2.58867	2.58076
ACSM2A_(123876)	0	0	0	-2.39592	2.59266
ACSM2B_(348158)	0	0	0	-3.06902	2.86995
ACSM3_(6296)	0	0	0	-2.77892	2.31458
ACSM4_(341392)	0	0	0	-2.70529	3.64848
ACSM5_(54988)	0	0	0	-3.32261	2.40683
ACSM6_(142827)	0	0	0	-2.68055	2.75549
ACSS1_(84532)	0	0	0	-2.95412	2.93591
ACSS2_(55902)	0	0	0	-2.76603	2.93476
ACTA1_(58)	0	0	0	-2.93168	2.63033
ACTA2_(59)	0	0	0	-2.3653	1.8728
ACTBL2_(345651)	0	0	0	-2.73077	2.45025
ACTC1_(70)	0	0	0	-3.37562	2.70128
ACTG1_(71)	2	0	2	-7.21557	5.24219
ACTG2_(72)	0	0	0	-3.32668	2.16297
ACTL10_(170487)	0	0	0	-2.24231	3.0128
ACTL6B_(51412)	0	0	0	-3.12798	2.73912
ACTL7A_(10881)	0	0	0	-2.88462	2.65787
ACTL7B_(10880)	0	0	0	-4.19777	2.99189
ACTL8_(81569)	0	0	0	-4.93172	3.3494
ACTL9_(284382)	0	0	0	-2.92632	3.13613
ACTN1_(87)	0	0	0	-2.99519	2.98151
ACTN2_(88)	0	0	0	-2.62854	3.80344
ACTN4_(81)	0	0	0	-4.00602	3.69247
ACTR10_(55860)	0	0	0	-4.36662	4.55278
ACTR1B_(10120)	0	0	0	-4.47813	2.91115
ACTR3_(10096)	0	0	0	-5.55636	4.34766
ACTR3B_(57180)	0	0	0	-3.68504	3.17299
ACTR3C_(653857)	0	0	0	-2.78002	3.00448
ACTR5_(79913)	0	0	0	-5.93331	4.92399
ACTR6_(64431)	0	0	0	-4.59043	5.82065
ACTR8_(93973)	0	0	0	-3.59761	4.24651
ACTRT1_(139741)	0	0	0	-3.00099	2.08802
ACTRT2_(140625)	0	0	0	-2.11005	2.28708
ACTRT3_(84517)	0	0	0	-4.55932	2.23046
ACVR1_(90)	0	0	0	-3.21075	3.18867
ACVR1C_(130399)	0	0	0	-2.87305	2.35957
ACVR2A_(92)	0	0	0	-5.51919	4.86413
ACVR2B_(93)	0	0	0	-5.09476	2.73998
ACVRL1_(94)	0	0	0	-3.36148	3.47734
ACY1_(95)	0	0	0	-2.38534	3.64145
ACY3_(91703)	0	0	0	-3.03437	2.77902
ACYP1_(97)	0	0	0	-2.83893	4.48845
ACYP2_(98)	0	0	0	-2.14982	2.66486
ADA_(100)	0	0	0	-2.54218	2.00106
ADA2_(51816)	0	0	0	-2.86225	2.68335
ADAD1_(132612)	0	0	0	-1.95548	2.10333
ADAD2_(161931)	0	0	0	-2.56026	2.56088
ADAL_(161823)	0	0	0	-2.29182	1.94499
ADAM11_(4185)	0	0	0	-2.69483	3.35142
ADAM12_(8038)	0	0	0	-2.97718	2.68794
ADAM15_(8751)	0	0	0	-3.04137	2.60358
ADAM17_(6868)	0	0	0	-3.72522	3.69221
ADAM18_(8749)	0	0	0	-3.02203	3.34695
ADAM19_(8728)	0	0	0	-2.1318	2.39435
ADAM2_(2515)	0	0	0	-3.09427	2.31183
ADAM20_(8748)	0	0	0	-2.6028	2.33237
ADAM21_(8747)	0	0	0	-2.18733	3.52503
ADAM22_(53616)	0	0	0	-3.51934	2.30941
ADAM23_(8745)	0	0	0	-2.15701	2.47482
ADAM28_(10863)	0	0	0	-2.46428	2.42669
ADAM29_(11086)	0	0	0	-2.1424	2.04
ADAM30_(11085)	0	0	0	-2.9096	2.95362
ADAM32_(203102)	0	0	0	-2.93069	3.20057
ADAM33_(80332)	0	0	0	-2.72795	2.68964
ADAM7_(8756)	0	0	0	-2.82287	2.39549
ADAM8_(101)	0	0	0	-3.2171	3.33887
ADAM9_(8754)	0	0	0	-2.56195	2.59154
ADAMDEC1_(27299)	0	0	0	-2.14849	2.49293
ADAMTS1_(9510)	0	0	0	-3.70371	5.96478
ADAMTS10_(81794)	0	0	0	-5.13934	2.91792
ADAMTS12_(81792)	0	0	0	-3.91899	2.53091
ADAMTS13_(11093)	0	0	0	-2.60783	2.78271
ADAMTS14_(140766)	0	0	0	-2.64693	2.68595
ADAMTS15_(170689)	0	0	0	-2.75665	2.43862
ADAMTS16_(170690)	0	0	0	-2.14732	2.51029
ADAMTS17_(170691)	0	0	0	-3.44304	2.64889
ADAMTS18_(170692)	0	0	0	-2.86703	2.3703
ADAMTS19_(171019)	0	0	0	-2.68104	2.63246
ADAMTS2_(9509)	0	0	0	-3.38153	2.99157
ADAMTS20_(80070)	0	0	0	-2.00882	2.50069
ADAMTS3_(9508)	0	0	0	-2.52432	2.48306
ADAMTS4_(9507)	0	0	0	-3.01124	2.84231
ADAMTS5_(11096)	0	0	0	-2.92694	3.28978
ADAMTS6_(11174)	0	0	0	-2.22745	3.25492
ADAMTS7_(11173)	0	0	0	-2.9387	3.19849
ADAMTS8_(11095)	0	0	0	-2.70247	2.13679
ADAMTS9_(56999)	0	0	0	-4.40685	2.48288
ADAMTSL1_(92949)	0	0	0	-4.61842	2.29968
ADAMTSL2_(9719)	0	0	0	-3.04167	2.9632
ADAMTSL3_(57188)	0	0	0	-2.83217	3.35266
ADAMTSL4_(54507)	0	0	0	-4.59343	2.75775
ADAMTSL5_(339366)	0	0	0	-3.70888	2.91981
ADAP2_(55803)	0	0	0	-3.09861	2.67695
ADARB1_(104)	0	0	0	-2.91677	3.15098
ADARB2_(105)	0	0	0	-2.25423	2.39612
ADAT1_(23536)	0	0	0	-2.51385	2.80676
ADAT2_(134637)	0	0	0	-4.42886	5.70269
ADAT3_(113179)	0	0	0	-4.14931	4.26239
ADCK1_(57143)	0	0	0	-2.27954	2.69013
ADCK2_(90956)	0	0	0	-3.16366	2.95067
ADCK5_(203054)	0	0	0	-2.41416	2.80448
ADCY1_(107)	0	0	0	-2.85529	2.65936
ADCY2_(108)	0	0	0	-3.62156	2.3878
ADCY3_(109)	0	0	0	-2.60691	2.37888
ADCY4_(196883)	0	0	0	-3.29789	2.2915
ADCY5_(111)	0	0	0	-2.87837	2.90909
ADCY6_(112)	0	0	0	-4.32272	3.94223
ADCY7_(113)	0	0	0	-3.44199	3.34177
ADCY8_(114)	0	0	0	-3.38232	3.16213
ADCY9_(115)	0	0	0	-2.70456	2.82473
ADCYAP1_(116)	0	0	0	-3.22023	2.44124
ADCYAP1R1_(117)	0	0	0	-3.29269	2.44261
ADD1_(118)	0	0	0	-3.42998	2.99746
ADD2_(119)	0	0	0	-2.26258	2.36528
ADD3_(120)	0	0	0	-2.27836	2.87138
ADGRA1_(84435)	0	0	0	-2.46646	2.084
ADGRA2_(25960)	0	0	0	-3.05742	3.1589
ADGRA3_(166647)	0	0	0	-2.77799	2.5178
ADGRB1_(575)	0	0	0	-3.29585	2.25166
ADGRB2_(576)	0	0	0	-2.40905	2.63712
ADGRB3_(577)	0	0	0	-2.88834	2.50938
ADGRD1_(283383)	0	0	0	-2.64952	3.31237
ADGRE1_(2015)	0	0	0	-2.82865	2.34396
ADGRE2_(30817)	0	0	0	-3.02275	2.62018
ADGRE3_(84658)	0	0	0	-3.19756	3.60714
ADGRE5_(976)	0	0	0	-3.0071	2.46239
ADGRF1_(266977)	0	0	0	-2.4622	2.41391
ADGRF3_(165082)	0	0	0	-3.00972	2.28809
ADGRF4_(221393)	0	0	0	-2.66931	2.58884
ADGRF5_(221395)	0	0	0	-3.63633	2.82563
ADGRG1_(9289)	0	0	0	-4.11736	2.77385
ADGRG2_(10149)	0	0	0	-2.43923	2.42289
ADGRG3_(222487)	0	0	0	-3.25054	2.64174
ADGRG4_(139378)	0	0	0	-1.85515	2.0307
ADGRG5_(221188)	0	0	0	-2.53514	2.61667
ADGRG6_(57211)	0	0	0	-2.17823	1.84583
ADGRG7_(84873)	0	0	0	-2.38138	2.05082
ADGRL1_(22859)	0	0	0	-3.46281	2.61402
ADGRL2_(23266)	0	0	0	-2.88047	2.65304
ADGRL3_(23284)	0	0	0	-2.6607	2.82728
ADGRL4_(64123)	0	0	0	-3.50417	2.41006
ADGRV1_(84059)	0	0	0	-2.23138	2.45112
ADH1A_(124)	0	0	0	-2.21922	2.24677
ADH1B_(125)	0	0	0	-2.68087	2.61532
ADH4_(127)	0	0	0	-2.02522	1.89533
ADH5_(128)	0	0	0	-3.06206	2.76633
ADH6_(130)	0	0	0	-3.04493	3.03756
ADH7_(131)	0	0	0	-2.3333	2.2835
ADHFE1_(137872)	0	0	0	-2.19813	1.58893
ADI1_(55256)	0	0	0	-2.82053	3.03119
ADIG_(149685)	0	0	0	-3.11654	2.88269
ADIPOQ_(9370)	0	0	0	-2.66232	2.66875
ADIPOR1_(51094)	0	0	0	-4.54284	3.03583
ADIRF_(10974)	0	0	0	-3.40075	2.42892
ADK_(132)	0	0	0	-5.34877	2.21739
ADM_(133)	0	0	0	-2.82505	2.43559
ADM2_(79924)	0	0	0	-3.70526	2.56176
ADM5_(199800)	0	0	0	-2.7662	2.302
ADNP_(23394)	0	0	0	-5.07244	5.24775
ADNP2_(22850)	0	0	0	-2.81395	2.51718
ADO_(84890)	0	0	0	-3.57418	2.31894
ADORA1_(134)	0	0	0	-3.22459	2.82429
ADORA2A_(135)	0	0	0	-3.18398	4.78669
ADORA2B_(136)	0	0	0	-3.74525	3.75032
ADPRH_(141)	0	0	0	-2.38048	2.93428
ADPRHL1_(113622)	0	0	0	-2.79168	2.25404
ADPRHL2_(54936)	0	0	0	-3.62007	2.99542
ADPRM_(56985)	0	0	0	-2.86379	2.25238
ADRA1A_(148)	0	0	0	-2.07966	2.40815
ADRA1B_(147)	0	0	0	-1.75625	1.92953
ADRA1D_(146)	0	0	0	-3.48294	2.91985
ADRA2A_(150)	0	0	0	-2.50954	2.58449
ADRA2B_(151)	0	0	0	-2.75792	2.62351
ADRA2C_(152)	0	0	0	-2.40249	2.94543
ADRB1_(153)	0	0	0	-2.25768	2.60029
ADRB2_(154)	0	0	0	-3.55881	3.39415
ADRB3_(155)	0	0	0	-2.38594	2.50699
ADRM1_(11047)	0	0	0	-5.53493	4.40917
ADSS_(159)	3	1	4	-7.77578	7.13504
ADSSL1_(122622)	0	0	0	-3.58396	2.67188
ADTRP_(84830)	0	0	0	-4.01423	2.79016
AEBP1_(165)	0	0	0	-3.13481	2.95299
AEBP2_(121536)	0	0	0	-3.5888	2.3046
AEN_(64782)	0	0	0	-2.46622	2.74962
AES_(166)	0	0	0	-3.14565	3.53241
AFAP1_(60312)	0	0	0	-2.19891	2.78287
AFAP1L1_(134265)	0	0	0	-3.70724	3.04733
AFAP1L2_(84632)	0	0	0	-2.32473	3.44797
AFF1_(4299)	0	0	0	-4.17329	2.89698
AFF2_(2334)	0	0	0	-4.6142	2.13305
AFF3_(3899)	0	0	0	-4.46778	2.62946
AFF4_(27125)	0	0	0	-3.13826	3.56511
AFG1L_(246269)	0	0	0	-3.26164	2.17437
AFM_(173)	0	0	0	-2.33636	3.56015
AFMID_(125061)	0	0	0	-4.28894	2.27262
AFP_(174)	0	0	0	-2.24612	2.02905
AGA_(175)	0	0	0	-2.20859	2.33477
AGAP1_(116987)	0	0	0	-2.841	3.02372
AGAP2_(116986)	0	0	0	-3.19749	2.80189
AGAP3_(116988)	0	0	0	-2.99916	2.23654
AGAP5_(729092)	0	0	0	-5.17177	4.33006
AGAP6_(414189)	0	0	0	-3.71396	5.37917
AGAP9_(642517)	0	0	0	-3.10593	3.13215
AGBL1_(123624)	0	0	0	-2.91727	2.14596
AGBL2_(79841)	0	0	0	-2.8573	2.80468
AGBL3_(340351)	0	0	0	-3.54459	2.35085
AGBL4_(84871)	0	0	0	-3.74979	3.60493
AGBL5_(60509)	0	0	0	-2.44008	2.45682
AGER_(177)	0	0	0	-2.50736	2.1465
AGFG1_(3267)	0	0	0	-5.11627	2.74237
AGFG2_(3268)	0	0	0	-3.02376	2.90454
AGGF1_(55109)	0	0	0	-3.11955	2.63084
AGK_(55750)	0	0	0	-3.24422	2.58434
AGL_(178)	0	0	0	-2.52151	2.19542
AGMAT_(79814)	0	0	0	-3.14744	2.77575
AGMO_(392636)	0	0	0	-2.45495	1.79461
AGO1_(26523)	0	0	0	-3.196	2.98639
AGO2_(27161)	0	0	0	-4.87302	3.7772
AGO3_(192669)	0	0	0	-3.95293	3.21434
AGO4_(192670)	0	0	0	-2.54901	2.56454
AGPAT4_(56895)	0	0	0	-2.45931	2.96233
AGPAT5_(55326)	1	0	1	-7.14304	3.70586
AGPS_(8540)	0	0	0	-3.9027	3.70791
AGR2_(10551)	1	0	1	-6.47128	2.15383
AGR3_(155465)	0	0	0	-2.43256	2.45955
AGRN_(375790)	0	0	0	-2.76774	2.39246
AGRP_(181)	0	0	0	-2.96437	2.24249
AGT_(183)	0	0	0	-2.46465	3.01771
AGTPBP1_(23287)	0	0	0	-2.64622	3.15085
AGTR1_(185)	0	0	0	-3.79748	2.59837
AGTR2_(186)	0	0	0	-2.74591	2.20498
AGTRAP_(57085)	0	0	0	-2.64108	1.91491
AGXT_(189)	0	0	0	-2.88304	2.45626
AGXT2_(64902)	0	0	0	-3.98414	3.24612
AHCTF1_(25909)	0	0	0	-4.09961	3.69559
AHCY_(191)	0	0	0	-5.55326	5.18059
AHCYL1_(10768)	16	0	16	-7.96469	5.28052
AHCYL2_(23382)	0	0	0	-4.29184	2.02532
AHDC1_(27245)	0	0	0	-2.71678	2.76759
AHI1_(54806)	0	0	0	-2.58811	3.49696
AHNAK_(79026)	0	0	0	-3.44656	3.77944
AHNAK2_(113146)	0	0	0	-3.82668	3.36802
AHRR_(57491)	0	0	0	-5.09955	2.65807
AHSA1_(10598)	0	0	0	-5.68343	3.20207
AHSG_(197)	0	0	0	-2.6393	2.7175
AHSP_(51327)	0	0	0	-2.22922	2.40582
AICDA_(57379)	0	0	0	-3.19525	1.98013
AIDA_(64853)	0	0	0	-2.8728	2.29969
AIF1_(199)	0	0	0	-3.82098	2.69225
AIF1L_(83543)	0	0	0	-2.68415	3.06149
AIFM2_(84883)	0	0	0	-4.40489	3.62738
AIG1_(51390)	0	0	0	-2.65208	3.4817
AIM2_(9447)	0	0	0	-3.61003	2.69197
AIMP1_(9255)	0	0	0	-4.97414	3.81537
[truncated: 16,120 more rows]
