# Supplementary material for: SuperDendrix algorithm integrates genetic dependencies and genomic alterations across pathways and cancer types
Source: Cell Genom. 2022 Feb 9;2(2):100099. doi: 10.1016/j.xgen.2022.100099 (PMC8979493; doi:10.1016/j.xgen.2022.100099)
Supplement: Table S2. Results of fitting t-mixture models to CERES dependency profiles, Related to Figure 2 [file mmc3.xlsx]

## Sheet: Sheet1
Profile	diff(BIC)	mean1	dof1	w1	n1	mean2	dof2	w2	n2	direction
HNF1B_(6928)	732.997	-4.82553	66.1059	0.156203	104	0.897002	119.895	0.843797	665	increased dependency
PAX8_(7849)	636.875	-5.25544	200	0.092916	65	0.54288	115.432	0.907084	704	increased dependency
BRAF_(673)	543.121	-3.96258	97.0851	0.141174	86	0.701093	109.774	0.858826	683	increased dependency
CTNNB1_(1499)	526.536	-3.02488	48.8614	0.201715	115	0.779255	102.083	0.798285	642	increased dependency
TCF7L2_(6934)	455.578	-2.69312	200	0.145947	78	0.43548	41.4353	0.854053	691	increased dependency
KRAS_(3845)	454.216	-4.10849	135.373	0.225287	146	1.19409	154.209	0.774713	623	increased dependency
FGFR1_(2260)	404.328	-2.71387	6.10678	0.203339	122	0.748514	121.759	0.796661	647	increased dependency
TP63_(8626)	370.045	-3.56331	117.618	0.165249	104	0.696004	154.943	0.834751	665	increased dependency
CCND2_(894)	346.118	-4.12378	58.1313	0.0952392	59	0.48196	100.722	0.904761	710	increased dependency
EIF2AK4_(440275)	329.925	-2.56491	101.645	0.2531	148	0.8775	11.2789	0.7469	621	increased dependency
PARD6B_(84612)	321.563	-2.3832	93.0483	0.235793	132	0.733316	98.0299	0.764207	637	increased dependency
ZEB2_(9839)	320.588	-1.78421	73.4766	0.296072	165	0.77813	100.909	0.703928	604	increased dependency
RPP25L_(138716)	300.337	-3.34791	108.124	0.316408	219	1.57552	152.921	0.683592	550	increased dependency
STX4_(6810)	263.066	-2.19174	67.7807	0.474692	328	1.99047	99.8677	0.525308	441	increased dependency
VPS4B_(9525)	261.128	-2.51366	5.32195	0.239298	148	0.906494	154.839	0.760702	621	increased dependency
MDM2_(4193)	240.806	-3.36838	48.9629	0.301712	197	1.47816	99.4109	0.698288	572	increased dependency
KLF5_(688)	216.144	-2.45042	91.947	0.356861	220	1.31246	106.511	0.643139	549	increased dependency
STAMBP_(10617)	205.164	-2.79487	200	0.271341	175	1.0432	148.972	0.728659	594	increased dependency
DHRSX_(207063)	198.631	-2.31142	88.5964	0.400687	243	1.56908	113.803	0.599313	478	increased dependency
EGFR_(1956)	184.578	-2.35042	8.41081	0.32392	212	1.10984	195.561	0.67608	557	increased dependency
GRHL2_(79977)	183.298	-1.79119	89.8963	0.315612	188	0.789659	100.572	0.684388	581	increased dependency
SLC7A1_(6541)	180.931	-2.38566	18.0874	0.318336	195	1.12356	200	0.681664	574	increased dependency
CYB5B_(80777)	177.586	-2.17842	90.7108	0.368347	231	1.30449	172.61	0.631653	538	increased dependency
IGF1R_(3480)	176.773	-1.70687	73.337	0.444962	284	1.37336	100.087	0.555038	485	increased dependency
STXBP3_(6814)	175.587	-1.91893	107.013	0.372185	236	1.15512	168.298	0.627815	533	increased dependency
FAM50A_(9130)	167.597	-2.69603	169.692	0.450192	314	2.28372	160.225	0.549808	407	increased dependency
IRF4_(3662)	156.017	-6.10977	90.4836	0.0741521	51	0.594509	91.6798	0.925848	718	increased dependency
KIF18B_(146909)	155.739	-1.94144	15.6109	0.345661	210	1.07028	168.132	0.654339	559	increased dependency
TP53_(7157)	152.576	-1.78456	84.999	0.786766	631	5.82983	4.45282	0.213234	138	decreased dependency
UBIAD1_(29914)	151.722	-2.18374	93.9287	0.434336	285	1.66789	200	0.565664	484	increased dependency
PTDSS1_(9791)	151.618	-1.51497	83.2715	0.473004	298	1.29118	99.5868	0.526996	471	increased dependency
NRAS_(4893)	151.293	-6.32443	200	0.0645002	43	0.488575	5.62075	0.9355	726	increased dependency
IER3IP1_(51124)	149.341	-2.03429	90.0625	0.300518	184	0.890187	146.063	0.699482	585	increased dependency
SOX9_(6662)	149.282	-1.94679	10.6665	0.32792	202	1.01338	108.316	0.67208	567	increased dependency
CCDC51_(79714)	148.644	-2.71437	108.949	0.236013	143	0.832609	200	0.763987	626	increased dependency
YRDC_(79693)	148.422	-1.34614	18.9383	0.800567	618	5.73865	200	0.199433	151	decreased dependency
NAMPT_(10135)	148.288	-2.68852	95.6507	0.334734	211	1.43472	150.551	0.665266	558	increased dependency
SREBF1_(6720)	148.175	-2.14983	8.58556	0.35367	219	1.20451	106.055	0.64633	550	increased dependency
ELMO2_(63916)	148.091	-1.70693	82.2096	0.417641	263	1.21801	100.605	0.582359	506	increased dependency
VPS4A_(27183)	146.643	-3.11654	60.4133	0.203706	116	0.789172	164.588	0.796294	653	increased dependency
CDK4_(1019)	146.532	-2.69131	21.2036	0.325988	203	1.33388	161.22	0.674012	566	increased dependency
TYMS_(7298)	141.308	-3.23651	135.552	0.437254	308	2.55533	77.6878	0.562746	461	increased dependency
NMNAT1_(64802)	138.397	-2.89725	66.1628	0.234829	140	0.974861	105.384	0.765171	629	increased dependency
NXT1_(29107)	134.235	-2.19317	43.113	0.444541	276	1.74108	90.9747	0.555459	493	increased dependency
MARCH5_(54708)	133.802	-2.44276	48.8128	0.362923	231	1.46378	175.035	0.637077	538	increased dependency
PRDX1_(5052)	127.076	-2.69781	130.05	0.175673	104	0.607442	117.043	0.824327	665	increased dependency
TUBB4B_(10383)	124.918	-3.00061	194.434	0.22871	139	0.894243	200	0.77129	630	increased dependency
EIF1AX_(1964)	124.047	-1.20894	81.8586	0.660788	533	2.41556	135.198	0.339212	188	decreased dependency
GPX4_(2879)	123.791	-2.20946	123.896	0.549132	420	2.73625	200	0.450868	349	decreased dependency
GAB1_(2549)	122.369	-1.64274	6.62818	0.286627	176	0.665631	156.1	0.713373	593	increased dependency
ATP6V0E1_(8992)	121.229	-3.06953	114.37	0.157456	95	0.594297	158.576	0.842544	674	increased dependency
SMARCA2_(6595)	120.423	-5.13582	200	0.0614184	40	0.323116	80.5205	0.938582	717	increased dependency
DDX3X_(1654)	117.633	-0.995868	136.687	0.821751	601	4.62322	9.01445	0.178249	120	decreased dependency
PRKRA_(8575)	117.305	-2.71852	80.9888	0.345748	214	1.42697	178.726	0.654252	555	increased dependency
CCND3_(896)	115.568	-3.11862	29.3471	0.16188	94	0.637022	200	0.83812	675	increased dependency
PIK3CA_(5290)	114.329	-1.70219	7.99529	0.418348	275	1.20601	164.243	0.581652	494	increased dependency
TIMM17A_(10440)	113.146	-2.6071	87.3261	0.21315	124	0.679611	103.089	0.78685	645	increased dependency
UXS1_(80146)	113.087	-2.51342	6.25917	0.269927	163	0.96569	126.688	0.730073	606	increased dependency
FIS1_(51024)	113.079	-2.25119	11.7874	0.262301	157	0.804178	151.593	0.737699	612	increased dependency
SOX10_(6663)	112.615	-6.23843	94.8352	0.0588752	45	0.445166	191.284	0.941125	724	increased dependency
RAF1_(5894)	110.168	-1.92051	12.4773	0.307919	181	0.896516	68.9932	0.692081	588	increased dependency
PRKAR1A_(5573)	108.463	-1.2499	11.331	0.504603	329	1.29687	152.801	0.495397	440	increased dependency
DUSP4_(1846)	107.634	-2.93406	6.38929	0.151035	91	0.58075	119.717	0.848965	678	increased dependency
EFR3A_(23167)	102.764	-1.93643	172.539	0.542152	388	2.33837	200	0.457848	381	decreased dependency
ERBB3_(2065)	102.473	-2.46611	200	0.154157	88	0.432653	177.993	0.845843	681	increased dependency
ERBB2_(2064)	101.301	-2.61535	7.14557	0.186759	110	0.575311	137.57	0.813241	659	increased dependency
YIPF5_(81555)	100.522	-0.999938	6.35717	0.400194	259	0.714172	167.382	0.599806	510	increased dependency
CDH2_(1000)	97.0812	-1.23624	2.67407	0.354954	216	0.822167	93.9068	0.645046	553	increased dependency
ATP7A_(538)	96.1446	-2.42143	200	0.131559	70	0.346342	176.905	0.868441	651	increased dependency
ALDH18A1_(5832)	95.5073	-2.87693	200	0.120271	68	0.415407	200	0.879729	701	increased dependency
TTC7A_(57217)	94.5786	-2.3829	81.5108	0.161623	90	0.470252	102.431	0.838377	679	increased dependency
ACSL3_(2181)	93.3542	-1.97364	74.3594	0.373649	218	1.18161	102.668	0.626351	551	increased dependency
CDS2_(8760)	92.0017	-1.58323	94.3287	0.457056	322	1.36737	200	0.542944	447	increased dependency
KCNK13_(56659)	91.2749	-5.86355	6.45399	0.0507534	36	0.262084	88.4209	0.949247	733	increased dependency
C3orf38_(285237)	90.775	-1.9174	10.1586	0.296658	181	0.822856	200	0.703342	588	increased dependency
CEPT1_(10390)	87.8503	-2.15506	90.4271	0.234674	132	0.667239	107.561	0.765326	637	increased dependency
SEPHS2_(22928)	86.5695	-1.9522	103.998	0.553181	374	2.53742	165.191	0.446819	395	increased dependency
CDKN1A_(1026)	85.572	-0.804598	97.8167	0.752741	621	1.99876	3.34499	0.247259	148	decreased dependency
PPP2R1A_(5518)	85.1939	-1.17439	86.224	0.566846	523	1.53075	83.9633	0.433154	246	decreased dependency
YAP1_(10413)	84.0237	-1.49032	7.22799	0.378826	229	0.975815	149.59	0.621174	528	increased dependency
FDFT1_(2222)	83.7941	-1.85677	83.1292	0.220417	116	0.550707	101.183	0.779583	653	increased dependency
DYNC1LI2_(1783)	82.4769	-1.68935	14.5551	0.245816	138	0.565719	146.186	0.754184	631	increased dependency
FRS2_(10818)	81.5949	-1.27347	5.61528	0.298086	179	0.556381	125.042	0.701914	590	increased dependency
FCHO2_(115548)	79.8254	-1.65512	93.3753	0.365294	218	0.974723	107.594	0.634706	551	increased dependency
IRS2_(8660)	79.6891	-1.99112	82.9077	0.267813	142	0.758657	100.512	0.732187	627	increased dependency
MCL1_(4170)	79.6749	-1.35057	75.7077	0.582345	396	2.02455	103.941	0.417655	373	decreased dependency
MAP3K7_(6885)	79.4807	-1.66175	7.57524	0.365101	219	0.968394	129.898	0.634899	538	increased dependency
NAA10_(8260)	79.4754	-0.547443	53.8787	0.906841	662	5.78037	200	0.093159	59	decreased dependency
EGLN1_(54583)	79.3412	-1.97583	13.0519	0.28279	164	0.79897	200	0.71721	593	increased dependency
MITF_(4286)	78.9948	-3.47056	143.561	0.0785803	52	0.331157	122.264	0.92142	717	increased dependency
VPS36_(51028)	78.5046	-1.5108	4.07323	0.346743	224	0.862484	123.573	0.653257	545	increased dependency
HSPA13_(6782)	78.4847	-1.90647	106.452	0.269842	164	0.675766	123.201	0.730158	605	increased dependency
CCND1_(595)	78.0501	-2.1211	174.017	0.639899	473	3.71464	151.346	0.360101	284	decreased dependency
TPK1_(27010)	76.9891	-2.27395	84.3869	0.155622	81	0.439073	105.805	0.844378	688	increased dependency
PPCDC_(60490)	75.7237	-2.22526	99.904	0.23957	135	0.768877	99.0229	0.76043	634	increased dependency
DNAJC19_(131118)	74.8732	-2.83566	5.78834	0.178483	120	0.62137	99.3328	0.821517	649	increased dependency
ASNS_(440)	74.4767	-2.48459	82.7557	0.174331	99	0.543194	120.982	0.825669	670	increased dependency
UAP1_(6675)	74.3888	-1.66077	82.3409	0.257783	135	0.571567	101.783	0.742217	634	increased dependency
SNAI2_(6591)	72.7414	-2.2612	76.7091	0.192379	105	0.531195	102.768	0.807621	652	increased dependency
MVK_(4598)	71.8079	-0.886244	73.2313	0.576374	549	1.24937	200	0.423626	220	decreased dependency
FERMT2_(10979)	71.6919	-3.27469	59.7436	0.351813	261	1.83242	190.988	0.648187	508	increased dependency
PPP1R12A_(4659)	70.0344	-0.97031	85.7015	0.717316	608	2.4845	75.4332	0.282684	161	decreased dependency
REXO2_(25996)	69.4631	-1.7247	35.0076	0.239722	138	0.532705	187.922	0.760278	631	increased dependency
ITGB5_(3693)	69.2462	-1.90317	15.2148	0.309865	178	0.892868	200	0.690135	591	increased dependency
IPPK_(64768)	68.5631	-2.05568	10.0848	0.33994	222	1.14838	200	0.66006	547	increased dependency
PDE12_(201626)	68.4351	-1.75292	97.9894	0.264902	143	0.61192	110.033	0.735098	626	increased dependency
TDP2_(51567)	67.6639	-1.59921	106.177	0.299383	166	0.668899	103.23	0.700617	591	increased dependency
MYB_(4602)	67.5914	-3.47048	200	0.104439	57	0.443137	46.0232	0.895561	712	increased dependency
FITM2_(128486)	66.3282	-2.24849	7.44947	0.135142	77	0.356537	164.391	0.864858	692	increased dependency
ZEB1_(6935)	65.4231	-1.16053	8.02074	0.383026	219	0.751988	121.787	0.616974	538	increased dependency
RNF31_(55072)	64.0238	-2.18501	4.23	0.235317	148	0.643049	113.06	0.764683	621	increased dependency
GOT2_(2806)	63.6423	-2.88011	188.458	0.116582	65	0.376419	200	0.883418	692	increased dependency
PSMB5_(5693)	63.5108	-0.781633	104.997	0.742113	642	2.2428	140.946	0.257887	127	decreased dependency
PRKCI_(5584)	63.2417	-2.0067	100.215	0.170267	91	0.419953	102.947	0.829733	678	increased dependency
RNF25_(64320)	62.4257	-1.68137	107.877	0.22153	121	0.485108	162.845	0.77847	648	increased dependency
SLC30A9_(10463)	61.9787	-1.75818	86.3875	0.299453	165	0.725709	200	0.700547	604	increased dependency
SOCS3_(9021)	61.3543	-1.14746	19.683	0.445556	255	0.911267	37.9631	0.554444	514	increased dependency
SLC33A1_(9197)	60.8587	-1.42959	10.9309	0.357192	218	0.830696	200	0.642808	551	increased dependency
NFE2L2_(4780)	60.0354	-2.60946	73.2474	0.13037	66	0.371106	100.415	0.86963	703	increased dependency
DERL2_(51009)	59.9731	-2.72	5.24303	0.183913	118	0.651229	198.892	0.816087	651	increased dependency
RAB18_(22931)	59.7539	-1.9243	13.4485	0.222702	124	0.580733	179.083	0.777298	645	increased dependency
MTX2_(10651)	59.446	-2.18629	9.11223	0.162303	87	0.414054	147.92	0.837697	682	increased dependency
BCL2_(596)	59.3638	-2.84926	157.047	0.082944	50	0.264581	170.404	0.917056	719	increased dependency
DOCK5_(80005)	58.6832	-2.19905	4.3708	0.176006	101	0.492581	97.2371	0.823994	668	increased dependency
STEAP3_(55240)	58.5992	-1.74381	7.39201	0.164591	93	0.378172	200	0.835409	676	increased dependency
SLC35B2_(347734)	58.3862	-1.33619	5.24183	0.447121	298	1.12878	138.201	0.552879	471	increased dependency
PPARG_(5468)	58.0827	-2.74252	200	0.0852335	49	0.265019	128.672	0.914767	708	increased dependency
SLC7A5_(8140)	57.9844	-1.9438	136.692	0.323651	210	0.938179	173.704	0.676349	559	increased dependency
FDPS_(2224)	57.9179	-2.17911	121.161	0.26321	158	0.842581	151.976	0.73679	611	increased dependency
TAPT1_(202018)	57.8775	-2.01101	10.806	0.206591	113	0.517869	126.573	0.793409	656	increased dependency
GTSE1_(51512)	57.7163	-0.934397	4.24868	0.456157	299	0.843052	120.779	0.543843	470	increased dependency
SLC25A28_(81894)	57.5575	-1.52072	19.2889	0.328653	176	0.775801	155.846	0.671347	593	increased dependency
MIB1_(57534)	57.5222	-1.1811	9.42307	0.445402	250	0.971929	120.229	0.554598	519	increased dependency
SCYL1_(57410)	57.0324	-1.76718	3.81862	0.217224	126	0.531356	200	0.782776	643	increased dependency
SLC20A1_(6574)	57.0122	-2.33102	23.2043	0.166914	89	0.485079	184.645	0.833086	680	increased dependency
TRIM37_(4591)	56.9916	-1.13208	36.0758	0.521379	342	1.20432	163.314	0.478621	427	increased dependency
NGDN_(25983)	56.3769	-2.09387	93.9654	0.184113	108	0.496852	110.817	0.815887	661	increased dependency
ITPK1_(3705)	56.1202	-1.64186	35.1147	0.241272	127	0.55862	181.234	0.758728	642	increased dependency
USP14_(9097)	55.9847	-2.22359	126.651	0.189421	102	0.522118	177.677	0.810579	667	increased dependency
SLF1_(84250)	55.6574	-1.68477	24.6312	0.166087	84	0.335518	175.071	0.833913	685	increased dependency
XPR1_(9213)	55.4689	-1.79516	4.82771	0.226112	122	0.563135	119.238	0.773888	647	increased dependency
C12orf49_(79794)	55.3344	-1.59529	23.7044	0.220886	114	0.457331	200	0.779114	655	increased dependency
SOX2_(6657)	54.8612	-3.88222	131.969	0.0680707	40	0.266708	47.1116	0.931929	729	increased dependency
TMEM41A_(90407)	54.7954	-1.77078	4.42015	0.153459	85	0.343543	200	0.846541	684	increased dependency
JTB_(10899)	53.4953	-2.21654	7.89714	0.231201	135	0.682795	200	0.768799	622	increased dependency
IRS1_(3667)	53.3987	-1.94021	4.38551	0.153787	81	0.404895	96.0353	0.846213	688	increased dependency
PTEN_(5728)	53.3813	-1.57708	80.7796	0.605727	531	2.19816	4.1447	0.394273	238	decreased dependency
ATP1B3_(483)	52.5173	-2.15966	9.58038	0.221606	126	0.679228	81.5012	0.778394	643	increased dependency
ARHGAP29_(9411)	52.2935	-1.46767	6.26034	0.253411	131	0.526544	92.2243	0.746589	638	increased dependency
MYOD1_(4654)	52.2851	-8.23395	120.296	0.0132106	10	0.137496	98.5281	0.986789	747	increased dependency
C21orf2_(755)	51.5747	-1.49657	7.86803	0.246122	133	0.506512	152.173	0.753878	636	increased dependency
MET_(4233)	51.5386	-3.44553	5.01192	0.0607558	37	0.235113	33.3711	0.939244	732	increased dependency
HNF4A_(3172)	51.5188	-2.99818	2.63441	0.0519621	33	0.171475	200	0.948038	736	increased dependency
SLC16A1_(6566)	51.4544	-1.24118	175.404	0.266366	124	0.487951	104.148	0.733634	645	increased dependency
COPG1_(22820)	50.8545	-0.788089	37.7644	0.715449	629	2.01286	120.072	0.284551	140	decreased dependency
OXSM_(54995)	50.5526	-1.95723	109.786	0.27321	160	0.733185	137.178	0.72679	609	increased dependency
DMAC1_(90871)	50.4203	-1.43397	91.7118	0.234259	114	0.432971	104.037	0.765741	655	increased dependency
KIF18A_(81930)	50.1186	-2.0056	93.2124	0.500592	435	1.97464	55.6377	0.499408	334	decreased dependency
CRK_(1398)	50.0138	-2.03068	98.94	0.217068	110	0.556057	151.612	0.782932	659	increased dependency
POU2AF1_(5450)	49.7434	-3.62781	68.4838	0.0629526	36	0.296213	102.409	0.937047	733	increased dependency
POC1A_(25886)	49.7349	-1.81547	61.0765	0.223567	118	0.55942	200	0.776433	651	increased dependency
HTRA2_(27429)	49.3247	-1.45153	5.38508	0.271792	158	0.565984	81.6132	0.728208	611	increased dependency
NEDD9_(4739)	49.2634	-1.19303	25.6168	0.24399	135	0.411915	130.625	0.75601	634	increased dependency
SUPT3H_(8464)	49.2431	-1.36553	94.9926	0.279171	149	0.557913	102.722	0.720829	608	increased dependency
APEX2_(27301)	49.061	-1.9667	5.40018	0.2247	118	0.617763	200	0.7753	603	increased dependency
E2F3_(1871)	48.9615	-2.29903	98.7147	0.191258	100	0.557814	104.222	0.808742	669	increased dependency
ATP1A1_(476)	48.7332	-1.24938	88.0119	0.728713	576	3.44368	86.3774	0.271287	193	decreased dependency
CCNE1_(898)	48.6673	-2.67705	71.0235	0.132905	71	0.410476	102.02	0.867095	686	increased dependency
MTR_(4548)	48.3444	-2.0883	99.3514	0.130122	64	0.311822	112.287	0.869878	705	increased dependency
WRAP73_(49856)	48.2476	-2.44075	190.784	0.101331	54	0.277096	136.843	0.898669	715	increased dependency
LDB1_(8861)	48.0435	-2.1778	85.5689	0.189838	85	0.505787	101.035	0.810162	672	increased dependency
DNAJC13_(23317)	48.0378	-1.94075	103.254	0.213232	105	0.546963	97.676	0.786768	664	increased dependency
SLC2A1_(6513)	47.7942	-0.863693	67.0584	0.663548	453	1.74286	75.1199	0.336452	316	decreased dependency
JUN_(3725)	47.718	-1.12571	84.1965	0.380323	195	0.714691	98.956	0.619677	574	increased dependency
PARD3_(56288)	47.2151	-1.91555	200	0.179793	86	0.402546	42.8661	0.820207	683	increased dependency
ITGA3_(3675)	46.8851	-1.92238	48.8467	0.200009	101	0.46054	23.2139	0.799991	668	increased dependency
FERMT1_(55612)	46.7656	-1.75749	7.65097	0.171514	89	0.371578	94.6775	0.828486	680	increased dependency
KIRREL1_(55243)	46.3559	-0.438682	102.595	0.855621	694	2.50565	76.6947	0.144379	75	decreased dependency
MDM4_(4194)	46.0246	-1.38741	172.225	0.261072	128	0.476504	49.2868	0.738928	641	increased dependency
FBXO42_(54455)	45.8771	-1.13199	76.506	0.452793	248	0.915209	97.1813	0.547207	521	increased dependency
COQ10B_(80219)	45.6792	-1.65022	180.338	0.13258	70	0.262483	155.932	0.86742	699	increased dependency
WRN_(7486)	45.5865	-3.75823	118.765	0.0720955	40	0.269813	121.863	0.927905	729	increased dependency
ACSL4_(2182)	45.5849	-1.6317	5.33296	0.215154	101	0.485931	100.7	0.784846	620	increased dependency
LMNA_(4000)	45.4078	-2.29007	3.64323	0.159629	89	0.477562	105.546	0.840371	680	increased dependency
TUBB_(203068)	45.0424	-0.872649	88.2607	0.55745	537	1.23002	117.674	0.44255	232	decreased dependency
WWTR1_(25937)	43.9636	-1.03608	84.0022	0.537256	321	1.17697	87.7464	0.462744	436	increased dependency
DPM2_(8818)	43.8878	-1.54791	3.49042	0.2714	175	0.630542	96.3702	0.7286	594	increased dependency
EAF1_(85403)	43.8204	-1.40434	81.828	0.504215	337	1.4029	112.928	0.495785	432	increased dependency
EBF1_(1879)	43.7812	-3.17174	198.018	0.0578208	31	0.227301	119.583	0.942179	738	increased dependency
NME6_(10201)	43.5759	-1.91671	8.88456	0.196054	106	0.4488	200	0.803946	663	increased dependency
TRIP13_(9319)	43.5669	-1.68549	87.8767	0.289614	161	0.688403	149.511	0.710386	608	increased dependency
FANCI_(55215)	43.4639	-1.57933	95.9883	0.224165	120	0.468784	103.516	0.775835	649	increased dependency
SURF4_(6836)	43.0788	-1.95157	12.4825	0.19435	105	0.491132	149.369	0.80565	664	increased dependency
SOS1_(6654)	42.3501	-1.66328	3.54527	0.240112	143	0.587521	119.111	0.759888	626	increased dependency
FBXO7_(25793)	42.3035	-1.89838	4.72393	0.17652	100	0.450686	120.931	0.82348	669	increased dependency
NCAPD3_(23310)	42.0483	-0.880948	98.2929	0.621901	566	1.51722	81.6674	0.378099	191	decreased dependency
DDI2_(84301)	42.0027	-1.71342	102.864	0.268413	146	0.660979	105.598	0.731587	623	increased dependency
PIK3CB_(5291)	41.9921	-1.31927	4.55377	0.224639	123	0.41571	200	0.775361	646	increased dependency
ACOX1_(51)	41.8359	-2.98394	83.739	0.0940361	47	0.271918	102.311	0.905964	722	increased dependency
KDSR_(2531)	41.7443	-1.60298	105.468	0.38056	224	1.02201	96.4546	0.61944	545	increased dependency
MTCH2_(23788)	41.5424	-2.03756	20.3773	0.177024	96	0.451778	138.323	0.822976	673	increased dependency
MPI_(4351)	41.4	-1.79153	88.9637	0.177153	87	0.410782	106.144	0.822847	682	increased dependency
OSBPL9_(114883)	41.3091	-1.30077	6.52857	0.245558	137	0.418921	121.915	0.754442	632	increased dependency
PEX2_(5828)	41.1103	-1.85155	101.43	0.139837	65	0.287281	109.066	0.860163	704	increased dependency
ARF4_(378)	40.928	-2.08636	114.931	0.360573	243	1.20074	150.699	0.639427	526	increased dependency
CKAP2L_(150468)	40.8787	-0.961185	6.33158	0.359901	212	0.573325	117.877	0.640099	557	increased dependency
DYNC1LI1_(51143)	40.87	-1.1246	3.37995	0.281311	176	0.492895	123.527	0.718689	593	increased dependency
KIDINS220_(57498)	40.8402	-1.8132	5.77939	0.199879	103	0.473024	86.9273	0.800121	666	increased dependency
NDE1_(54820)	40.8183	-1.20619	87.2768	0.502414	329	1.1966	104.804	0.497586	440	increased dependency
TAOK1_(57551)	40.8099	-0.622086	117.028	0.80697	677	2.47413	85.643	0.19303	92	decreased dependency
NFE2L1_(4779)	40.7765	-1.64171	24.2419	0.178084	86	0.382775	200	0.821916	683	increased dependency
SNAP23_(8773)	40.4322	-1.60841	104.322	0.686693	512	3.55744	123.777	0.313307	257	decreased dependency
SMAD7_(4092)	40.287	-1.73239	5.17521	0.175492	89	0.416598	127.403	0.824508	680	increased dependency
ITGB3_(3690)	40.2787	-2.2753	3.50099	0.0916821	52	0.245372	193.19	0.908318	717	increased dependency
MECR_(51102)	39.8675	-1.67467	8.74101	0.18741	98	0.404319	200	0.81259	671	increased dependency
POLE4_(56655)	39.7812	-1.54909	7.48113	0.290426	176	0.675543	168.657	0.709574	581	increased dependency
PAK2_(5062)	39.6905	-1.57807	8.13865	0.258964	143	0.578172	136.423	0.741036	626	increased dependency
RBBP7_(5931)	39.5968	-2.52252	71.3703	0.139099	61	0.394524	105.061	0.860901	649	increased dependency
TGFBRAP1_(9392)	39.5703	-2.02042	5.91064	0.150064	85	0.395745	200	0.849936	684	increased dependency
SEC23B_(10483)	39.4627	-2.91713	4.72502	0.0792947	46	0.270716	141.768	0.920705	723	increased dependency
UMPS_(7372)	38.8366	-2.5067	11.382	0.311549	207	1.19243	200	0.688451	562	increased dependency
DHODH_(1723)	38.7183	-3.38384	100.669	0.127458	79	0.508573	112.846	0.872542	690	increased dependency
FOSL1_(8061)	38.4321	-2.22465	99.1011	0.332323	210	1.07384	90.8324	0.667677	559	increased dependency
PPP1CC_(5501)	38.2535	-2.02811	15.0874	0.129807	64	0.296184	155.928	0.870193	693	increased dependency
CDK6_(1021)	38.196	-1.31188	71.618	0.693564	511	3.085	146.252	0.306436	258	decreased dependency
SLC25A37_(51312)	38.0112	-1.07102	2.9339	0.316701	182	0.544687	101.939	0.683299	587	increased dependency
SLC5A3_(6526)	37.9905	-2.4742	65.1799	0.0898711	48	0.255556	101.443	0.910129	721	increased dependency
PPAT_(5471)	37.8285	-2.51041	157.453	0.2792	177	0.979977	140.496	0.7208	592	increased dependency
PEX6_(5190)	37.7748	-2.28416	75.0955	0.143369	69	0.37513	100.544	0.856631	700	increased dependency
DDX19A_(55308)	37.6417	-1.61416	85.0757	0.182381	85	0.373861	104.566	0.817619	684	increased dependency
GRK2_(156)	37.4004	-0.974916	5.26005	0.403876	245	0.698723	107.646	0.596124	524	increased dependency
NCOA4_(8031)	37.2165	-2.28302	9.31875	0.144026	71	0.419861	179.378	0.855974	686	increased dependency
TIMMDC1_(51300)	36.9831	-1.82418	114.674	0.212479	107	0.47267	114.926	0.787521	662	increased dependency
EXT1_(2131)	36.8279	-1.57624	9.9226	0.349833	221	0.868417	178.533	0.650167	548	increased dependency
SLC39A6_(25800)	36.8112	-1.97295	2.81059	0.119524	68	0.291809	159.541	0.880476	701	increased dependency
FIG4_(9896)	36.4743	-1.64829	10.9483	0.178785	91	0.346312	126.199	0.821215	678	increased dependency
DENND4C_(55667)	36.3272	-1.30332	2.42486	0.204219	126	0.352454	162.862	0.795781	643	increased dependency
SMARCAL1_(50485)	36.2305	-2.87196	4.08103	0.0563431	30	0.190325	128.497	0.943657	727	increased dependency
GSS_(2937)	36.2304	-3.20561	118.255	0.0491432	39	0.173099	177.17	0.950857	730	increased dependency
TFAP2A_(7020)	36.2163	-2.16346	21.4987	0.147552	71	0.412342	41.8395	0.852448	698	increased dependency
POLE3_(54107)	36.2156	-2.10014	46.8604	0.26034	135	0.766362	182.182	0.73966	622	increased dependency
NRP1_(8829)	35.9997	-0.373088	99.8189	0.857967	681	1.98804	2.05444	0.142033	88	decreased dependency
DNM2_(1785)	35.3928	-0.861204	59.3789	0.513982	505	1.05659	172.767	0.486018	264	decreased dependency
LPAR1_(1902)	35.2795	-1.54167	88.1813	0.144442	65	0.261429	101.629	0.855558	704	increased dependency
SEPT2_(4735)	35.1717	-1.66472	82.1099	0.166664	81	0.340043	143.203	0.833336	688	increased dependency
CAD_(790)	35.1591	-2.03129	73.2857	0.334683	189	1.0521	111.19	0.665317	580	increased dependency
LDHA_(3939)	35.0964	-2.45209	3.71613	0.0766862	43	0.218339	109.452	0.923314	726	increased dependency
PITRM1_(10531)	34.9045	-1.71809	7.85431	0.316888	190	0.792722	155.214	0.683112	579	increased dependency
RAB6A_(5870)	34.8995	-1.54567	19.5723	0.61032	447	2.45809	116.688	0.38968	322	decreased dependency
CLPB_(81570)	34.7699	-2.23856	4.3775	0.175506	106	0.489136	142.758	0.824494	663	increased dependency
FADD_(8772)	34.6626	-1.78152	3.59305	0.230389	118	0.548756	113.703	0.769611	651	increased dependency
FOXA2_(3170)	34.404	-2.32582	7.72779	0.110404	59	0.26338	114.215	0.889596	710	increased dependency
ARMC5_(79798)	33.9442	-3.25736	151.083	0.143141	86	0.539245	156.537	0.856859	683	increased dependency
SLC38A2_(54407)	33.7996	-0.897251	92.3729	0.442414	252	0.714145	100.93	0.557586	517	increased dependency
IREB2_(3658)	33.6543	-1.41421	4.36002	0.33324	221	0.754556	115.516	0.66676	548	increased dependency
KATNA1_(11104)	33.6062	-1.73091	200	0.097982	47	0.18278	200	0.902018	722	increased dependency
MEF2C_(4208)	33.443	-3.56525	7.66162	0.0666389	39	0.288653	44.6614	0.933361	730	increased dependency
UBE3D_(90025)	33.3072	-1.41268	6.01629	0.29975	176	0.606924	133.791	0.70025	593	increased dependency
TRAPPC13_(80006)	33.1691	-2.15005	146.093	0.17546	82	0.461294	159.538	0.82454	687	increased dependency
DERL1_(79139)	32.9851	-1.46903	4.36514	0.198451	109	0.411309	200	0.801549	660	increased dependency
FOCAD_(54914)	32.8345	-1.37295	12.9088	0.153602	78	0.243379	139.702	0.846398	691	increased dependency
EXT2_(2132)	32.6775	-1.00576	92.2525	0.426819	251	0.737945	103.768	0.573181	518	increased dependency
LMO2_(4005)	32.3922	-3.9573	91.7885	0.0413748	26	0.2013	99.1414	0.958625	743	increased dependency
LRP8_(7804)	32.3691	-2.65308	143.738	0.0682018	39	0.218709	122.969	0.931798	730	increased dependency
MTF1_(4520)	32.3423	-1.84096	76.8919	0.20037	91	0.504731	102.481	0.79963	666	increased dependency
RMND1_(55005)	32.3168	-2.48799	151.92	0.0763004	59	0.193034	186.58	0.9237	710	increased dependency
TEAD1_(7003)	32.2985	-1.37102	21.4154	0.44029	266	1.0433	158.532	0.55971	503	increased dependency
KIF2A_(3796)	31.9621	-1.39932	10.8063	0.226328	109	0.414666	130.154	0.773672	660	increased dependency
ZNF511_(118472)	31.938	-1.22289	7.73486	0.357284	226	0.712015	200	0.642716	543	increased dependency
SMCHD1_(23347)	31.8289	-1.61314	4.58728	0.179493	89	0.35891	116.708	0.820507	680	increased dependency
PPM1D_(8493)	31.7872	-1.59772	101.005	0.273725	151	0.597946	106.405	0.726275	618	increased dependency
FAM126B_(285172)	31.7473	-3.13569	172.069	0.0540937	29	0.179237	28.2635	0.945906	740	increased dependency
ARHGEF7_(8874)	31.7352	-1.70029	98.7375	0.427337	276	1.23532	114.332	0.572663	493	increased dependency
ISL1_(3670)	31.7122	-4.47315	145.033	0.032259	19	0.117276	93.4741	0.967741	750	increased dependency
GATA3_(2625)	31.5247	-2.9042	96.3167	0.0871938	48	0.261083	101.984	0.912806	721	increased dependency
FAM83D_(81610)	31.4652	-1.51418	3.001	0.130473	68	0.252499	200	0.869527	701	increased dependency
BCAP31_(10134)	31.4138	-0.947331	3.49874	0.366376	213	0.590384	156.58	0.633624	508	increased dependency
ASF1A_(25842)	31.0967	-1.20544	6.01234	0.301538	166	0.544048	100.507	0.698462	591	increased dependency
AP1M1_(8907)	31.0464	-0.772973	5.58391	0.491205	321	0.804769	117.057	0.508795	448	increased dependency
WSB2_(55884)	30.9829	-1.2965	111.586	0.221091	116	0.387911	170.948	0.778909	653	increased dependency
GRB2_(2885)	30.7922	-1.95105	76.4765	0.59935	487	2.84403	66.8858	0.40065	282	decreased dependency
STAT5B_(6777)	30.79	-5.03076	113.479	0.013228	9	0.0651676	200	0.986772	748	increased dependency
ATP2B1_(490)	30.737	-1.95284	111.806	0.208439	105	0.527817	134.227	0.791561	664	increased dependency
IDH3A_(3419)	30.56	-1.77025	145.484	0.331491	202	0.874983	150.589	0.668509	555	increased dependency
DNAAF5_(54919)	30.4332	-1.72293	122.97	0.204531	98	0.453557	98.1606	0.795469	671	increased dependency
PYROXD1_(79912)	30.3503	-0.929289	162.516	0.61261	554	1.38084	13.4433	0.38739	215	decreased dependency
TBC1D20_(128637)	30.3094	-2.02056	4.1767	0.145644	70	0.37258	187.454	0.854356	699	increased dependency
WDR44_(54521)	30.2969	-1.40746	6.32658	0.260657	141	0.526654	200	0.739343	580	increased dependency
SRD5A3_(79644)	30.2879	-3.12906	200	0.0593957	33	0.205973	200	0.940604	736	increased dependency
IKBKG_(8517)	30.2394	-1.52355	3.72681	0.235867	135	0.48973	154.164	0.764133	586	increased dependency
TRIO_(7204)	30.0998	-1.57054	2.61061	0.229016	144	0.484431	107.356	0.770984	625	increased dependency
CWF19L1_(55280)	30.0693	-1.95023	5.42207	0.134975	70	0.315885	130.71	0.865025	699	increased dependency
ALAS1_(211)	30.0591	-1.95737	138.527	0.129031	61	0.315771	119.9	0.870969	708	increased dependency
DTYMK_(1841)	29.9417	-0.52692	81.5063	0.895133	702	4.90391	112.894	0.104867	67	decreased dependency
IRF8_(3394)	29.7019	-5.12866	76.2144	0.0188307	13	0.10431	102.371	0.981169	756	increased dependency
SAR1A_(56681)	29.6729	-1.14687	7.75762	0.245824	125	0.397858	56.8816	0.754176	644	increased dependency
TAZ_(6901)	29.6374	-1.36782	87.0058	0.402721	220	0.952763	105.327	0.597279	501	increased dependency
SREBF2_(6721)	29.5766	-2.09028	78.1017	0.117346	57	0.297716	100.959	0.882654	712	increased dependency
RAB1A_(5861)	29.3735	-1.79823	2.44602	0.126833	74	0.304971	186.946	0.873167	695	increased dependency
SCAP_(22937)	29.2533	-1.36838	130.51	0.788941	607	5.15046	17.9069	0.211059	162	decreased dependency
EXTL3_(2137)	29.2416	-0.696677	100.285	0.459784	254	0.602417	98.7089	0.540216	515	increased dependency
TNS3_(64759)	29.2288	-1.68123	106.599	0.172836	77	0.328245	110.415	0.827164	692	increased dependency
DUX4_(100288687)	29.2095	-1.90157	3.52826	0.267074	179	0.82145	122.451	0.732926	590	increased dependency
CPD_(1362)	29.1221	-1.15708	6.06979	0.249209	124	0.403606	160.587	0.750791	645	increased dependency
TNFSF10_(8743)	29.0606	-4.78949	200	0.0341229	20	0.173292	12.8929	0.965877	749	increased dependency
MAPK1_(5594)	29.0376	-3.01036	157.815	0.129346	63	0.462833	31.042	0.870654	706	increased dependency
SLC1A5_(6510)	28.9782	-1.66393	4.9933	0.140588	73	0.283184	177.485	0.859412	696	increased dependency
CFLAR_(8837)	28.7885	-1.98915	127.076	0.542774	382	2.38408	200	0.457226	387	increased dependency
FOXRED1_(55572)	28.6912	-3.13373	200	0.0820139	55	0.285307	200	0.917986	714	increased dependency
DMXL1_(1657)	28.5298	-2.43556	5.2511	0.0638345	33	0.200532	149.327	0.936165	736	increased dependency
SAMD4B_(55095)	28.4731	-1.10902	92.717	0.408991	245	0.799354	113.005	0.591009	524	increased dependency
MYCN_(4613)	28.3347	-3.60613	5.82051	0.0570345	34	0.228912	43.8418	0.942966	735	increased dependency
ATOX1_(475)	28.052	-1.9251	17.3306	0.0949861	41	0.216285	175.549	0.905014	728	increased dependency
PAX5_(5079)	28.0154	-4.0066	79.9649	0.0283723	20	0.126244	104.265	0.971628	749	increased dependency
FAM136A_(84908)	27.9963	-2.94955	2.31349	0.0583673	40	0.183458	184.916	0.941633	729	increased dependency
WDCP_(80304)	27.8807	-1.28552	2.03003	0.151543	94	0.252443	110.879	0.848457	675	increased dependency
BAMBI_(25805)	27.7946	-1.44875	2.50734	0.179435	99	0.374521	20.9762	0.820565	670	increased dependency
TNFAIP3_(7128)	27.7726	-1.34584	9.72312	0.175441	81	0.286433	148.149	0.824559	688	increased dependency
GFI1_(2672)	27.7251	-4.44696	200	0.0256524	18	0.134921	38.0631	0.974348	739	increased dependency
SPTSSA_(171546)	27.6287	-1.15484	10.0059	0.434185	270	0.908882	87.5158	0.565815	499	increased dependency
GRSF1_(2926)	27.573	-1.36932	8.98234	0.351538	219	0.729202	111.453	0.648462	550	increased dependency
SACS_(26278)	27.2439	-1.22608	18.5899	0.197471	102	0.317985	152.326	0.802529	667	increased dependency
TMCO6_(55374)	27.1888	-0.989549	64.0225	0.362174	216	0.58553	200	0.637826	553	increased dependency
CLPX_(10845)	27.1468	-0.813351	5.42448	0.429245	273	0.644626	104.653	0.570755	496	increased dependency
TNS4_(84951)	27.0707	-0.809475	8.39044	0.193955	91	0.175684	137.223	0.806045	678	increased dependency
PLEKHA1_(59338)	26.9987	-0.381929	110.742	0.769762	633	1.22516	2.99882	0.230238	136	decreased dependency
FNDC3B_(64778)	26.9319	-0.768021	6.41161	0.442468	266	0.610076	122.284	0.557532	503	increased dependency
BCL2L2_(599)	26.8636	-2.35695	200	0.0644767	45	0.162471	200	0.935523	724	increased dependency
PEX12_(5193)	26.6607	-2.20475	97.207	0.104006	52	0.246105	105.944	0.895994	717	increased dependency
ATRN_(8455)	26.6289	-1.48431	11.1287	0.152978	65	0.253555	200	0.847022	704	increased dependency
DNAJC3_(5611)	26.6288	-1.22605	4.17391	0.2095	105	0.33415	174.861	0.7905	664	increased dependency
MYRF_(745)	26.5646	-5.08896	129.598	0.0227329	13	0.126205	105.274	0.977267	756	increased dependency
PEX26_(55670)	26.3093	-1.55029	10.5964	0.195506	87	0.343987	146.835	0.804494	682	increased dependency
FASN_(2194)	26.1251	-1.29696	3.90773	0.43312	259	0.917976	93.4277	0.56688	510	increased dependency
COPE_(11316)	26.0291	-0.619903	100.102	0.657352	604	1.17778	97.2449	0.342648	165	decreased dependency
TFAP2B_(7021)	25.9944	-4.43504	123.87	0.0234672	15	0.0898543	95.4308	0.976533	754	increased dependency
EPHA2_(1969)	25.9926	-0.290409	125.135	0.880255	706	2.07798	3.11422	0.119745	63	decreased dependency
THAP1_(55145)	25.8677	-1.00997	97.187	0.61491	581	1.55707	72.2421	0.38509	188	decreased dependency
ESR1_(2099)	25.7888	-6.08988	2.36803	0.0107494	8	0.07672	102.921	0.989251	761	increased dependency
IKZF1_(10320)	25.7303	-1.97692	8.28167	0.102484	52	0.257201	99.1035	0.897516	717	increased dependency
NGLY1_(55768)	25.6468	-1.69849	6.09451	0.206674	117	0.482786	153.104	0.793326	652	increased dependency
MPDU1_(9526)	25.569	-1.20964	4.7515	0.231804	130	0.390646	152.56	0.768196	639	increased dependency
TMEM167A_(153339)	25.5574	-1.66406	40.3817	0.207412	94	0.398753	200	0.792588	675	increased dependency
CCS_(9973)	25.5016	-2.12909	119.809	0.124573	63	0.300397	115.754	0.875427	706	increased dependency
NDUFA8_(4702)	25.486	-3.02702	176.643	0.162999	98	0.593911	108.678	0.837001	671	increased dependency
GCLC_(2729)	25.3725	-1.37708	9.06802	0.218709	100	0.427717	107.158	0.781291	669	increased dependency
ALG5_(29880)	25.3393	-1.00548	76.8495	0.359341	202	0.574049	200	0.640659	567	increased dependency
PGM3_(5238)	25.3062	-0.78732	26.7098	0.650421	439	1.57265	77.7441	0.349579	330	decreased dependency
TENT4B_(64282)	25.3004	-1.43307	70.7532	0.251428	121	0.446075	110.167	0.748572	648	increased dependency
HNF1A_(6927)	25.1154	-3.23872	103.959	0.0490897	27	0.177112	102.455	0.95091	742	increased dependency
CUL4B_(8450)	24.9984	-1.66319	2.52188	0.174818	94	0.415411	116.039	0.825182	616	increased dependency
PLXNA1_(5361)	24.9559	-0.328295	96.7225	0.744314	646	0.842677	4.40965	0.255686	123	decreased dependency
RAB3GAP1_(22930)	24.9224	-2.06769	5.25809	0.0767913	37	0.174506	163.927	0.923209	732	increased dependency
STAG1_(10274)	24.888	-4.11393	131.034	0.0441093	27	0.197895	122.13	0.955891	742	increased dependency
INPP5K_(51763)	24.7481	-1.42348	87.6508	0.204451	98	0.37791	105.568	0.795549	671	increased dependency
SPI1_(6688)	24.6023	-3.2156	72.544	0.055528	27	0.202415	99.8038	0.944472	730	increased dependency
EXO1_(9156)	24.4947	-2.36373	69.3249	0.0840431	39	0.222617	200	0.915957	730	increased dependency
UBE3A_(7337)	24.4098	-5.67963	56.7031	0.016343	12	0.0988314	102.664	0.983657	757	increased dependency
RIMBP3_(85376)	24.3888	-2.06855	5.97749	0.137582	72	0.330708	146.883	0.862418	697	increased dependency
PAPSS1_(9061)	24.2261	-1.70351	90.2436	0.102956	45	0.192149	115.804	0.897044	724	increased dependency
ZER1_(10444)	24.106	-5.89402	68.8134	0.0144811	11	0.100798	104.621	0.985519	758	increased dependency
VAC14_(55697)	24.1042	-1.26771	107.233	0.251511	112	0.419612	103.52	0.748489	657	increased dependency
HRAS_(3265)	24.0279	-5.72865	2.91936	0.0146281	10	0.0915724	111.192	0.985372	759	increased dependency
ALG12_(79087)	23.774	-3.86475	134.975	0.0463519	32	0.214016	133.043	0.953648	737	increased dependency
PEA15_(8682)	23.6658	-2.25619	8.95558	0.0891221	41	0.240771	58.6215	0.910878	728	increased dependency
GTPBP10_(85865)	23.6501	-1.67462	124.824	0.220509	116	0.448159	114.521	0.779491	653	increased dependency
FLVCR1_(28982)	23.5489	-1.48022	7.90715	0.173981	82	0.356799	44.4019	0.826019	687	increased dependency
NEK1_(4750)	23.4427	-1.5323	13.0358	0.226539	125	0.469828	200	0.773461	644	increased dependency
TAB2_(23118)	23.3935	-0.984606	4.91463	0.222449	107	0.279571	113.939	0.777551	662	increased dependency
WASL_(8976)	23.1033	-0.966939	4.29524	0.393738	267	0.658386	150.763	0.606262	502	increased dependency
GFPT1_(2673)	22.8943	-0.975142	66.0137	0.604092	397	1.63847	90.5031	0.395908	360	decreased dependency
NDUFAF1_(51103)	22.8678	-1.10041	92.9903	0.366532	195	0.635537	100.596	0.633468	574	increased dependency
MINOS1_(440574)	22.8492	-2.07822	95.8843	0.285436	156	0.834427	105.546	0.714564	613	increased dependency
SRC_(6714)	22.4532	-1.44876	96.7568	0.172218	80	0.28931	127.239	0.827782	689	increased dependency
ITPA_(3704)	22.2258	-4.10474	100.124	0.0245415	14	0.0934701	107.267	0.975459	755	increased dependency
TCF3_(6929)	22.1112	-2.83825	200	0.0626561	33	0.223782	44.0855	0.937344	736	increased dependency
AHCYL1_(10768)	22.103	-2.02057	95.7683	0.287487	153	0.842789	115.964	0.712513	616	increased dependency
IKBKB_(3551)	22.0399	-1.9501	63.3276	0.109661	51	0.270199	200	0.890339	718	increased dependency
ITGB1_(3688)	22.0247	-1.09463	72.78	0.425276	217	0.770597	92.4738	0.574724	552	increased dependency
DDC_(1644)	21.967	-2.24836	200	0.0909375	43	0.210704	60.3755	0.909062	726	increased dependency
MRM3_(55178)	21.9436	-1.90408	161.798	0.169003	90	0.363027	195.211	0.830997	679	increased dependency
PPTC7_(160760)	21.9424	-1.00207	3.3353	0.288741	174	0.435321	145.106	0.711259	595	increased dependency
FOXA1_(3169)	21.89	-4.29349	200	0.0606619	35	0.276675	4.94675	0.939338	734	increased dependency
VDAC2_(7417)	21.8158	-1.63384	4.03337	0.16114	80	0.333731	141.099	0.83886	689	increased dependency
SEC31A_(22872)	21.794	-2.36263	134.424	0.0904073	46	0.236872	128.005	0.909593	723	increased dependency
ARID1B_(57492)	21.7887	-2.10573	171.4	0.132508	60	0.329144	36.967	0.867492	697	increased dependency
FANCG_(2189)	21.7667	-1.41485	4.35527	0.245551	144	0.502712	124.984	0.754449	625	increased dependency
BCL2L1_(598)	21.7479	-1.5366	23.9523	0.600473	418	2.42544	138.816	0.399527	351	decreased dependency
CSTF2_(1478)	21.642	-2.02005	2.85649	0.104	52	0.281621	168.143	0.896	658	increased dependency
RAB3GAP2_(25782)	21.5875	-0.88993	3.74423	0.286784	161	0.366303	200	0.713216	608	increased dependency
UGCG_(7357)	21.5375	-0.665917	93.7236	0.414194	206	0.466015	97.9122	0.585806	563	increased dependency
RFK_(55312)	21.501	-1.63817	96.601	0.360995	219	0.989379	116.736	0.639005	550	increased dependency
POP7_(10248)	21.4501	-1.31703	30.1199	0.451304	293	1.06099	200	0.548696	476	increased dependency
RNH1_(6050)	21.2961	-1.9418	2.85637	0.18352	118	0.448452	112.257	0.81648	651	increased dependency
FGFR2_(2263)	21.2514	-3.21145	78.4675	0.0330746	17	0.112247	104.459	0.966925	752	increased dependency
WDR89_(112840)	21.178	-0.813954	3.81626	0.321223	183	0.407957	142.798	0.678777	586	increased dependency
MTFMT_(123263)	21.0691	-1.64735	5.84796	0.161732	92	0.32268	148.239	0.838268	677	increased dependency
TKT_(7086)	20.872	-2.23545	127.491	0.286449	177	0.907067	143.032	0.713551	592	increased dependency
RPL22L1_(200916)	20.8464	-1.11189	90.5653	0.202595	78	0.278896	103.809	0.797405	691	increased dependency
SLC4A7_(9497)	20.7175	-1.02897	80.4497	0.432602	219	0.822224	96.9854	0.567398	550	increased dependency
CD46_(4179)	20.4486	-2.67274	23.9245	0.0584769	31	0.165898	61.3475	0.941523	738	increased dependency
VPS8_(23355)	20.3761	-0.844636	93.3435	0.424983	252	0.68236	104.683	0.575017	517	increased dependency
RAD50_(10111)	20.2836	-0.59267	91.8015	0.496389	297	0.522425	98.4329	0.503611	472	increased dependency
TSR3_(115939)	20.2666	-1.24812	84.7517	0.261627	135	0.443752	187.143	0.738373	634	increased dependency
RELA_(5970)	20.2611	-1.01889	11.448	0.327753	166	0.512215	147.938	0.672247	603	increased dependency
ARHGAP1_(392)	20.1506	-1.38939	3.75718	0.195012	102	0.375959	200	0.804988	667	increased dependency
UROS_(7390)	20.1349	-2.80297	133.292	0.0599179	40	0.183634	112.492	0.940082	729	increased dependency
CMIP_(80790)	20.1028	-2.23322	6.24329	0.234712	141	0.710699	114.713	0.765288	628	increased dependency
PEX13_(5194)	20.0504	-1.74491	7.84439	0.132726	61	0.274206	113.647	0.867274	708	increased dependency
CYB561A3_(220002)	20.046	-3.92734	135.956	0.016525	10	0.0754686	114.045	0.983475	759	increased dependency
AKT1_(207)	20.0311	-1.04434	13.7119	0.249048	108	0.362393	109.968	0.750952	661	increased dependency
GET4_(51608)	19.9499	-1.87902	120.279	0.311089	183	0.862891	113.039	0.688911	586	increased dependency
WDR73_(84942)	19.9266	-2.47286	147.336	0.400173	277	1.64131	200	0.599827	492	increased dependency
CIP2A_(57650)	19.8993	-1.8761	2.43162	0.168007	101	0.390539	200	0.831993	668	increased dependency
RBM18_(92400)	19.6804	-1.23293	87.4736	0.433094	257	0.956275	99.2052	0.566906	512	increased dependency
BCR_(613)	19.5345	-6.87936	180.088	0.00915031	7	0.0710661	106.464	0.99085	762	increased dependency
C19orf70_(125988)	19.4499	-0.848638	22.1954	0.324575	151	0.39835	73.9652	0.675425	618	increased dependency
PEX3_(8504)	19.3862	-2.04335	109.774	0.0870665	43	0.187035	103.408	0.912934	726	increased dependency
RAB10_(10890)	19.3577	-4.07485	115.495	0.130732	94	0.615916	110.314	0.869268	675	increased dependency
COL4A3BP_(10087)	19.3166	-0.912283	4.40412	0.428886	296	0.734988	115.613	0.571114	473	increased dependency
DHRS7B_(25979)	19.2385	-2.01131	64.1892	0.0731421	36	0.150441	104.715	0.926858	733	increased dependency
CHKA_(1119)	19.1785	-1.82287	167.506	0.172818	86	0.406127	177.791	0.827182	683	increased dependency
AZIN1_(51582)	19.0026	-1.0255	95.0503	0.285013	137	0.40767	101.112	0.714987	632	increased dependency
DNAJC21_(134218)	18.9647	-1.70436	105.312	0.231775	107	0.515764	183.932	0.768225	662	increased dependency
CTNNA1_(1495)	18.9453	-0.559198	7.01256	0.589752	369	0.718563	93.5739	0.410248	400	increased dependency
TRAPPC2L_(51693)	18.9295	-1.27657	114.902	0.347777	220	0.718033	123.822	0.652223	549	increased dependency
GNB1_(2782)	18.833	-1.77075	169.521	0.16188	82	0.35184	149.623	0.83812	687	increased dependency
RXRA_(6256)	18.7553	-1.06421	8.16307	0.254818	120	0.362288	52.0929	0.745182	649	increased dependency
UBE2N_(7334)	18.7356	-0.845775	92.551	0.51776	496	0.950814	70.4201	0.48224	261	decreased dependency
ARF1_(375)	18.7111	-2.09331	13.0926	0.204699	106	0.571803	151.685	0.795301	663	increased dependency
B3GAT3_(26229)	18.6805	-0.719455	98.8362	0.445587	253	0.613126	100.074	0.554413	516	increased dependency
UBE2G2_(7327)	18.5976	-1.1416	85.0805	0.320145	149	0.604056	102.364	0.679855	620	increased dependency
SLC10A7_(84068)	18.5962	-1.08127	5.58743	0.222941	99	0.313003	130.798	0.777059	670	increased dependency
NEUROD1_(4760)	18.4858	-3.68034	49.4117	0.0253011	13	0.0905495	104.452	0.974699	756	increased dependency
ASPM_(259266)	18.4669	-1.42615	4.94081	0.246412	135	0.489989	141.561	0.753588	634	increased dependency
SPTLC2_(9517)	18.3663	-1.21605	83.794	0.314056	162	0.57572	109.894	0.685944	607	increased dependency
GATA1_(2623)	18.2762	-5.43662	200	0.00976205	7	0.0726901	163.411	0.990238	714	increased dependency
COG6_(57511)	18.2706	-1.2188	5.34148	0.292057	173	0.496974	98.8324	0.707943	596	increased dependency
RNF168_(165918)	18.1903	-1.17757	101.458	0.348947	160	0.627735	107.009	0.651053	597	increased dependency
RELB_(5971)	18.1	-2.29891	53.7965	0.070687	30	0.198033	107.64	0.929313	739	increased dependency
IGHMBP2_(3508)	18.0764	-1.03258	4.5048	0.29906	187	0.445598	105.036	0.70094	582	increased dependency
CHEK2_(11200)	17.9521	-0.313131	109.64	0.863865	696	1.75751	3.45027	0.136135	73	decreased dependency
MRPL1_(65008)	17.9478	-2.90369	200	0.0500163	38	0.147717	186.838	0.949984	731	increased dependency
PAWR_(5074)	17.9419	-0.378343	145.321	0.827096	652	1.82011	8.01045	0.172904	105	decreased dependency
B3GALT6_(126792)	17.889	-1.17044	3.47039	0.322907	222	0.604983	64.6779	0.677093	547	increased dependency
MECOM_(2122)	17.7977	-1.52944	2.07167	0.161745	90	0.336304	35.4209	0.838255	667	increased dependency
KBTBD2_(25948)	17.7746	-0.788557	93.1301	0.272454	118	0.296228	101.833	0.727546	651	increased dependency
GNPNAT1_(64841)	17.6844	-1.93717	109.902	0.143618	78	0.351251	101.704	0.856382	691	increased dependency
ITGAV_(3685)	17.6693	-2.27799	57.2878	0.536867	386	2.65466	100.177	0.463133	383	decreased dependency
ARHGAP11A_(9824)	17.4864	-1.14616	5.34658	0.240791	134	0.387272	114.51	0.759209	635	increased dependency
KIF2C_(11004)	17.4408	-0.732402	29.3855	0.542115	345	0.918271	173.385	0.457885	424	increased dependency
THAP7_(80764)	17.3459	-1.83038	2.57162	0.125467	66	0.252865	103.687	0.874533	703	increased dependency
PEX10_(5192)	17.2811	-1.48177	81.4474	0.155325	68	0.269912	103.678	0.844675	701	increased dependency
ICE2_(79664)	17.2659	-1.86481	94.4001	0.394721	248	1.15665	123.61	0.605279	521	increased dependency
RAB35_(11021)	17.2482	-1.23269	78.0705	0.264732	109	0.450222	98.2088	0.735268	660	increased dependency
MAP2K1_(5604)	17.1772	-3.24294	110.777	0.0451631	23	0.164001	99.7472	0.954837	746	increased dependency
RTN4IP1_(84816)	17.0755	-1.43541	94.8042	0.172263	76	0.29335	118.074	0.827737	693	increased dependency
PKMYT1_(9088)	17.0693	-0.666661	96.6876	0.604464	586	1.05284	79.1882	0.395536	183	decreased dependency
PTK2_(5747)	17.0385	-2.60897	165.07	0.291934	205	1.07711	171.315	0.708066	564	increased dependency
DIAPH3_(81624)	17.0299	-1.07162	24.5184	0.247135	112	0.348947	135.506	0.752865	657	increased dependency
KIAA0100_(9703)	16.985	-1.62846	143.88	0.233964	141	0.500833	49.189	0.766036	628	increased dependency
SLC31A1_(1317)	16.7616	-0.949317	5.27808	0.339106	210	0.507562	183.851	0.660894	559	increased dependency
PCYT1A_(5130)	16.7425	-1.13158	83.3398	0.628721	534	1.89663	96.0963	0.371279	235	decreased dependency
MUS81_(80198)	16.6316	-0.98678	2.6826	0.298568	195	0.505394	200	0.701432	574	increased dependency
UGP2_(7360)	16.5796	-0.95958	82.0857	0.33702	154	0.515322	134.17	0.66298	615	increased dependency
PTPN14_(5784)	16.4909	-0.313445	105.488	0.857644	687	1.73796	3.05434	0.142356	82	decreased dependency
IGF2BP1_(10642)	16.4784	-1.69889	11.8712	0.0923241	42	0.163532	66.7802	0.907676	727	increased dependency
GART_(2618)	16.4083	-3.52705	128.393	0.14187	102	0.583523	97.8373	0.85813	667	increased dependency
KDELR2_(11014)	16.3236	-2.81445	59.0484	0.0440284	20	0.137216	103.499	0.955972	749	increased dependency
PTP4A2_(8073)	16.224	-1.04244	6.30013	0.299433	173	0.483366	160.248	0.700567	596	increased dependency
ZFPM1_(161882)	16.1618	-3.20822	187.967	0.0350326	20	0.138793	62.7531	0.964967	737	increased dependency
VTA1_(51534)	16.1407	-1.72943	108.21	0.13246	59	0.271734	109.15	0.86754	710	increased dependency
NDUFB10_(4716)	16.1085	-1.74133	85.6283	0.28128	142	0.681491	98.3226	0.71872	627	increased dependency
RBM47_(54502)	16.062	-1.10616	85.7922	0.256754	109	0.367257	89.8212	0.743246	660	increased dependency
PAX3_(5077)	16.035	-5.65415	200	0.0210001	14	0.150357	18.5674	0.979	755	increased dependency
CD44_(960)	16.0254	-0.757376	5.93858	0.353901	190	0.410839	123.553	0.646099	579	increased dependency
NOA1_(84273)	15.7885	-1.55009	75.7819	0.20564	88	0.397876	110.948	0.79436	681	increased dependency
NDUFAF7_(55471)	15.7877	-2.91052	151.435	0.0806358	41	0.249914	120.045	0.919364	728	increased dependency
SQSTM1_(8878)	15.7669	-4.52217	200	0.0137908	10	0.0743886	200	0.986209	759	increased dependency
PEX19_(5824)	15.7461	-0.84871	92.948	0.246608	96	0.265058	101.765	0.753392	673	increased dependency
LIN28B_(389421)	15.692	-1.60226	2.95764	0.102105	58	0.180453	97.1282	0.897895	711	increased dependency
ISG15_(9636)	15.6322	-2.93976	9.1273	0.0495278	26	0.181721	81.703	0.950472	743	increased dependency
HASPIN_(83903)	15.6253	-1.01984	87.8103	0.238956	113	0.330742	198.629	0.761044	644	increased dependency
UBE2J2_(118424)	15.5522	-1.64547	141.033	0.127613	59	0.260668	165.879	0.872387	710	increased dependency
HSD17B12_(51144)	15.5352	-2.19238	161.787	0.223439	131	0.629305	118.086	0.776561	638	increased dependency
SPDEF_(25803)	15.5027	-3.10097	47.5452	0.0355329	17	0.129769	104.186	0.964467	752	increased dependency
SHOC2_(8036)	15.415	-1.59216	89.1819	0.312151	175	0.75132	147.307	0.687849	594	increased dependency
CHMP4B_(128866)	15.4	-1.76118	80.9664	0.57939	450	2.56159	83.8333	0.42061	319	decreased dependency
TBXT_(6862)	15.3981	-7.90143	200	0.0084412	6	0.0742262	18.9589	0.991559	763	increased dependency
SLC12A7_(10723)	15.3571	-1.40729	3.04178	0.152407	81	0.266433	107.613	0.847593	688	increased dependency
SUCO_(51430)	15.2952	-0.772257	91.7414	0.563587	363	0.949629	102.636	0.436413	406	increased dependency
CRTC2_(200186)	15.2402	-1.53257	89.0762	0.134102	56	0.25487	102.932	0.865898	713	increased dependency
FDX1_(2230)	15.0611	-3.48753	122.866	0.0606559	37	0.216195	115.572	0.939344	732	increased dependency
PEX5_(5830)	15.0515	-1.34993	90.9496	0.162359	65	0.257613	99.7422	0.837641	704	increased dependency
FURIN_(5045)	14.9682	-0.826568	8.2795	0.552211	345	1.1089	82.958	0.447789	424	increased dependency
BIRC2_(329)	14.9024	-1.26637	5.66903	0.268284	126	0.427614	98.7033	0.731716	631	increased dependency
CLMP_(79827)	14.8436	-0.855258	3.91489	0.246215	130	0.258993	111.069	0.753785	639	increased dependency
NDUFC1_(4717)	14.6821	-1.3043	30.3343	0.334292	184	0.643143	197.275	0.665708	585	increased dependency
NCDN_(23154)	14.6787	-2.21538	4.49631	0.0916542	54	0.247362	92.8345	0.908346	715	increased dependency
SMARCB1_(6598)	14.51	-0.695131	91.5467	0.591549	565	1.10369	80.6147	0.408451	192	decreased dependency
TGIF1_(7050)	14.5069	-1.14371	83.9719	0.298902	128	0.478465	100.908	0.701098	641	increased dependency
ACTG1_(71)	14.5067	-0.862201	7.5602	0.441751	263	0.673669	113.171	0.558249	506	increased dependency
NFIB_(4781)	14.4771	-1.2264	4.81915	0.187974	80	0.283792	112.146	0.812026	689	increased dependency
SP110_(3431)	14.4655	-1.39246	6.80037	0.137598	65	0.247888	115.999	0.862402	692	increased dependency
ABI1_(10006)	14.4146	-1.17904	10.1448	0.173125	72	0.247634	150.9	0.826875	697	increased dependency
PIK3CD_(5293)	14.369	-1.29927	3.29256	0.169337	79	0.306479	141.919	0.830663	690	increased dependency
HEATR6_(63897)	14.3615	-1.15859	4.6844	0.240035	137	0.37685	82.551	0.759965	632	increased dependency
NDUFC2_(4718)	14.3218	-1.81436	7.03098	0.282894	169	0.722687	80.107	0.717106	600	increased dependency
FLI1_(2313)	14.3021	-3.42862	2.62395	0.0595108	38	0.22859	53.2962	0.940489	731	increased dependency
ATP6V0A2_(23545)	14.255	-3.0339	45.932	0.036153	18	0.127553	108.976	0.963847	751	increased dependency
KCTD10_(83892)	14.1855	-0.804307	70.9209	0.639965	433	1.42615	88.9503	0.360035	336	decreased dependency
BATF3_(55509)	14.1485	-2.60847	37.1614	0.0340089	18	0.106011	101.388	0.965991	751	increased dependency
DUSP10_(11221)	14.1302	-1.09835	76.3375	0.195847	83	0.279383	104.93	0.804153	686	increased dependency
DAPK3_(1613)	14.1042	-0.291717	116.777	0.863369	668	1.77221	2.3556	0.136631	89	decreased dependency
LMNB1_(4001)	14.0785	-1.33108	6.75797	0.226021	129	0.414703	183.034	0.773979	640	increased dependency
NDUFS8_(4728)	14.0642	-1.60855	101.615	0.285654	142	0.643774	113.983	0.714346	627	increased dependency
MEF2B_(100271849)	14.0525	-4.26026	2.41658	0.0150569	10	0.0658585	107.969	0.984943	759	increased dependency
GLCE_(26035)	13.9895	-0.197206	9.3841	0.762521	575	0.701759	107.128	0.237479	194	decreased dependency
NDUFV2_(4729)	13.9316	-2.4023	112.547	0.196326	119	0.591862	86.9483	0.803674	650	increased dependency
VMA21_(203547)	13.9241	-1.49784	90.1195	0.282366	139	0.602784	181.448	0.717634	582	increased dependency
ALAD_(210)	13.8678	-2.69399	88.7507	0.0844714	40	0.253953	102.624	0.915529	729	increased dependency
MVD_(4597)	13.7615	-0.529944	121.485	0.836324	663	2.78552	167.814	0.163676	106	decreased dependency
ATPAF2_(91647)	13.753	-1.60678	3.65692	0.195212	118	0.388268	113.074	0.804788	651	increased dependency
CCDC77_(84318)	13.7253	-1.18141	45.711	0.182733	84	0.278473	200	0.817267	685	increased dependency
PDXK_(8566)	13.7029	-2.13221	3.41677	0.0680894	41	0.167695	131.88	0.931911	728	increased dependency
MPRIP_(23164)	13.6744	-0.90515	97.1244	0.394975	226	0.578399	116.924	0.605025	543	increased dependency
LASP1_(3927)	13.6722	-0.599074	6.36444	0.483407	329	0.559964	147.006	0.516593	440	increased dependency
NDUFS1_(4719)	13.5711	-4.94117	176.92	0.0455354	38	0.228101	108.466	0.954465	731	increased dependency
ZNF638_(27332)	13.5067	-1.18766	77.5352	0.234476	98	0.359154	105.433	0.765524	671	increased dependency
ADSS_(159)	13.4766	-1.48159	19.6218	0.487693	355	1.50674	9.83983	0.512307	414	increased dependency
USP28_(57646)	13.4267	-0.300413	97.8355	0.802687	689	1.15648	73.8174	0.197313	80	decreased dependency
NUPL2_(11097)	13.4092	-1.22592	5.87841	0.339458	215	0.652124	87.3818	0.660542	554	increased dependency
MBTPS1_(8720)	13.4061	-0.999962	75.6817	0.407486	399	0.698086	137.626	0.592514	370	decreased dependency
ABCD4_(5826)	13.2649	-1.08764	6.37047	0.205399	116	0.293251	161.183	0.794601	653	increased dependency
UBE2Z_(65264)	13.0853	-1.69081	67.5737	0.113059	50	0.224675	124.081	0.886941	719	increased dependency
MAP4K4_(9448)	13.0635	-0.372029	87.6883	0.901775	705	3.19189	2.49536	0.0982249	64	decreased dependency
ZNFX1_(57169)	12.9925	-1.66758	2.36374	0.114052	63	0.241652	106.694	0.885948	706	increased dependency
CCNL1_(57018)	12.9433	-2.01899	4.60006	0.245597	161	0.683781	67.2597	0.754403	608	increased dependency
ELMO3_(79767)	12.9355	-1.08781	2.97506	0.232079	139	0.351882	132.776	0.767921	630	increased dependency
ARHGAP35_(2909)	12.7062	-0.234671	128.182	0.819478	672	1.0412	5.59384	0.180522	85	decreased dependency
AGR2_(10551)	12.7036	-2.28161	75.8672	0.0319323	14	0.0786027	198.054	0.968068	755	increased dependency
CD151_(977)	12.6918	-1.76846	200	0.0963502	52	0.182256	200	0.90365	717	increased dependency
CALM2_(805)	12.6642	-0.908191	4.70082	0.383763	258	0.587281	82.7893	0.616237	511	increased dependency
PIM2_(11040)	12.5588	-3.06028	69.5625	0.0394201	20	0.15231	102.987	0.96058	701	increased dependency
RB1_(5925)	12.4152	-0.29571	117.733	0.911772	708	3.0529	4.94218	0.0882276	49	decreased dependency
JUP_(3728)	12.3797	-3.45493	33.6836	0.026668	14	0.100125	101.359	0.973332	743	increased dependency
IPO4_(79711)	12.3253	-1.68691	70.298	0.0913737	39	0.176772	143.697	0.908626	718	increased dependency
PSMD10_(5716)	12.1715	-2.79024	9.26085	0.063773	28	0.20332	119.316	0.936227	693	increased dependency
INSL6_(11172)	12.1639	-0.963886	2.11324	0.184386	131	0.227448	86.1588	0.815614	638	increased dependency
KIF15_(56992)	12.1571	-1.29619	4.50634	0.241378	147	0.4348	78.8397	0.758622	622	increased dependency
OXSR1_(9943)	12.1538	-2.95	152.684	0.0329511	17	0.117227	117.042	0.967049	752	increased dependency
CRIPT_(9419)	12.132	-3.09642	104.374	0.0343207	28	0.111376	200	0.965679	741	increased dependency
AGPAT5_(55326)	12.1146	-1.42757	66.6018	0.0998986	39	0.161347	115.772	0.900101	730	increased dependency
EPG5_(57724)	12.0744	-0.725858	28.6008	0.372739	181	0.460056	154.209	0.627261	588	increased dependency
PGK1_(5230)	12.0063	-0.537561	104.032	0.56156	522	0.695327	172.591	0.43844	199	decreased dependency
PET117_(100303755)	11.9794	-2.84242	162.122	0.14756	94	0.514155	74.059	0.85244	675	increased dependency
PRUNE1_(58497)	11.9745	-0.803642	3.87292	0.394833	264	0.547817	150.602	0.605167	505	increased dependency
CDKN2A_(1029)	11.9042	-0.206609	112.629	0.887482	715	1.57363	68.188	0.112518	42	decreased dependency
ATP5MPL_(9556)	11.8999	-1.68342	103.451	0.107207	47	0.210038	114.435	0.892793	722	increased dependency
CRTC3_(64784)	11.8992	-3.72525	2.31105	0.0338371	26	0.157163	156.586	0.966163	743	increased dependency
MTHFD1_(4522)	11.8267	-2.98403	141.058	0.150662	101	0.547296	105.053	0.849338	668	increased dependency
TFG_(10342)	11.7677	-0.929652	192.369	0.268433	109	0.341845	47.0657	0.731567	660	increased dependency
VCL_(7414)	11.7608	-1.17338	4.78476	0.37858	261	0.748609	176.754	0.62142	508	increased dependency
NDUFAF4_(29078)	11.7563	-1.86231	39.3407	0.182211	78	0.395786	200	0.817789	691	increased dependency
CAMSAP2_(23271)	11.6679	-1.32848	104.028	0.199265	90	0.347336	118.066	0.800735	679	increased dependency
MAD2L1BP_(9587)	11.6418	-1.50705	97.9784	0.244129	119	0.49131	159.356	0.755871	650	increased dependency
CDKN2C_(1031)	11.6165	-0.203326	54.6777	0.902655	718	1.82165	5.02665	0.0973451	51	decreased dependency
C15orf41_(84529)	11.4947	-1.75458	125.461	0.211186	103	0.46351	152.306	0.788814	666	increased dependency
DNAJC9_(23234)	11.4675	-1.33856	56.1133	0.673547	493	2.8601	97.2895	0.326453	276	decreased dependency
LIAS_(11019)	11.3912	-2.54526	114.647	0.187732	118	0.617192	64.0053	0.812268	651	increased dependency
USP1_(7398)	11.3834	-1.08889	87.0568	0.268976	114	0.403778	104.946	0.731024	655	increased dependency
EEF1E1_(9521)	11.383	-1.69298	157.676	0.121148	53	0.257305	200	0.878852	716	increased dependency
ATP5PO_(539)	11.3518	-0.893876	34.3718	0.460815	292	0.726041	200	0.539185	477	increased dependency
NUP43_(348995)	11.3391	-0.618435	94.2823	0.665642	623	1.32494	84.6124	0.334358	146	decreased dependency
CXorf56_(63932)	11.314	-1.48453	88.1329	0.317672	157	0.661701	110.719	0.682328	564	increased dependency
HS2ST1_(9653)	11.2394	-1.26438	95.0989	0.154317	60	0.239066	200	0.845683	709	increased dependency
KCNK5_(8645)	11.1873	-1.01306	2.61699	0.224644	131	0.309138	125.478	0.775356	638	increased dependency
ASCC2_(84164)	11.0892	-1.44945	6.69494	0.135814	60	0.225366	169.046	0.864186	709	increased dependency
PTPN11_(5781)	11.0294	-1.06596	113.563	0.716879	557	2.68945	116.174	0.283121	212	decreased dependency
AMBRA1_(55626)	11.0217	-0.82063	88.6154	0.785313	664	2.9926	65.8266	0.214687	105	decreased dependency
FANCB_(2187)	10.9881	-1.73178	12.061	0.113556	55	0.231781	196.735	0.886444	666	increased dependency
NDUFB6_(4712)	10.9345	-1.15628	93.3686	0.446975	274	0.93249	97.24	0.553025	495	increased dependency
SKIV2L_(6499)	10.8873	-1.65031	3.1414	0.105319	57	0.21848	193.268	0.894681	712	increased dependency
WDR1_(9948)	10.8045	-1.18406	18.3411	0.752912	563	3.57841	139.449	0.247088	206	decreased dependency
LEMD2_(221496)	10.8006	-0.749873	7.59475	0.608695	431	1.16044	187.205	0.391305	338	decreased dependency
ANKH_(56172)	10.773	-1.71748	76.2441	0.092139	36	0.191742	105.193	0.907861	733	increased dependency
CENPS_(378708)	10.7319	-1.36361	5.84265	0.101674	41	0.154864	200	0.898326	728	increased dependency
COA4_(51287)	10.7271	-0.718345	6.7693	0.358019	208	0.390479	154.574	0.641981	561	increased dependency
JAGN1_(84522)	10.7139	-1.28835	3.80169	0.112898	52	0.179525	126.152	0.887102	717	increased dependency
TLK2_(11011)	10.6582	-0.795859	91.67	0.433946	215	0.616044	100.282	0.566054	542	increased dependency
SEC23IP_(11196)	10.6269	-1.69428	4.8467	0.144032	71	0.30916	92.1055	0.855968	698	increased dependency
TP53BP2_(7159)	10.5915	-0.738624	87.938	0.322757	138	0.344497	104.323	0.677243	631	increased dependency
PSMC3IP_(29893)	10.5491	-1.27304	6.49195	0.13796	70	0.206685	94.7243	0.86204	687	increased dependency
FPGS_(2356)	10.5053	-1.8127	88.0374	0.306425	205	0.864427	92.9472	0.693575	564	increased dependency
NCAPH2_(29781)	10.4651	-0.350069	100.81	0.919474	718	4.19322	114.946	0.0805255	51	decreased dependency
TSC1_(7248)	10.4461	-0.708068	92.9213	0.8191	682	3.54119	47.9875	0.1809	87	decreased dependency
ZNF195_(7748)	10.4125	-1.42039	5.26287	0.130568	66	0.184729	129.67	0.869432	703	increased dependency
SUB1_(10923)	10.3804	-1.65677	2.91018	0.187022	122	0.414328	69.245	0.812978	635	increased dependency
TMEM189_(387521)	10.3519	-2.15026	8.0575	0.0993172	50	0.262374	87.4228	0.900683	719	increased dependency
CR1L_(1379)	10.3137	-2.08559	90.1091	0.0669042	26	0.150399	199.305	0.933096	743	increased dependency
C8orf59_(401466)	10.2998	-1.06275	7.13902	0.345036	229	0.547198	122.156	0.654964	540	increased dependency
NRDC_(4898)	10.2894	-2.00443	3.91559	0.168587	106	0.37629	101.444	0.831413	663	increased dependency
PRPS1_(5631)	10.2806	-4.74692	200	0.0208473	11	0.113358	12.9533	0.979153	710	increased dependency
POLR2M_(81488)	10.2669	-0.723312	14.1531	0.39869	251	0.470744	167.979	0.60131	518	increased dependency
TFAP2C_(7022)	10.2597	-2.64897	3.34278	0.0675538	36	0.204131	93.842	0.932446	733	increased dependency
DLGAP5_(9787)	10.209	-1.12482	31.424	0.26155	125	0.401676	150.463	0.73845	644	increased dependency
MAN1A2_(10905)	10.2082	-1.42717	3.51495	0.17772	85	0.301456	46.2565	0.82228	684	increased dependency
UBE2S_(27338)	10.1418	-1.10322	76.5724	0.321488	135	0.510512	96.4973	0.678512	634	increased dependency
FGF4_(2249)	10.0906	-1.25223	2.25966	0.191959	111	0.311157	107.768	0.808041	658	increased dependency
PPCS_(79717)	10.0229	-1.52096	11.9034	0.137929	60	0.257084	200	0.862071	709	increased dependency
TADA1_(117143)	9.97643	-1.13709	85.748	0.558963	521	1.50551	56.7378	0.441037	236	decreased dependency
SYVN1_(84447)	9.94908	-1.43216	3.78873	0.283834	180	0.641931	118.555	0.716166	589	increased dependency
MAML2_(84441)	9.92771	-2.07463	2.51572	0.0487356	25	0.122653	138.968	0.951264	732	increased dependency
TIPARP_(25976)	9.85532	-0.754432	80.3757	0.558688	343	0.946443	99.9182	0.441312	426	increased dependency
ITSN2_(50618)	9.81102	-2.65699	51.4581	0.0359097	19	0.123929	102.084	0.96409	750	increased dependency
EIPR1_(7260)	9.79964	-0.92614	93.9322	0.379203	181	0.59488	99.8348	0.620797	588	increased dependency
KIFC1_(3833)	9.78495	-1.48993	4.26481	0.147266	74	0.284217	200	0.852734	695	increased dependency
ZBTB38_(253461)	9.72484	-4.25248	56.5049	0.0140794	10	0.0703865	108.358	0.985921	759	increased dependency
NDUFA6_(4700)	9.67639	-1.66611	128.597	0.28706	165	0.685772	146.256	0.71294	604	increased dependency
DNAJC7_(7266)	9.669	-1.4796	89.7029	0.117285	49	0.206447	135.112	0.882715	720	increased dependency
NDUFB4_(4710)	9.62268	-2.88125	159.53	0.103824	71	0.33591	97.5491	0.896176	698	increased dependency
HDAC2_(3066)	9.62102	-1.5676	5.89799	0.144253	63	0.258246	39.8769	0.855747	694	increased dependency
PPM1G_(5496)	9.5873	-2.10838	72.5774	0.117229	44	0.297641	108.531	0.882771	725	increased dependency
HSD17B4_(3295)	9.57779	-2.27898	77.6952	0.0789834	35	0.17728	101.102	0.921017	734	increased dependency
STRAP_(11171)	9.57652	-0.721028	107.219	0.654092	590	1.45857	78.2189	0.345908	179	decreased dependency
PDCD2_(5134)	9.5524	-0.697949	115.644	0.73722	641	2.02539	91.907	0.26278	128	decreased dependency
RABIF_(5877)	9.50209	-1.91776	115.662	0.249353	128	0.637805	120.717	0.750647	641	increased dependency
OR4C15_(81309)	9.47871	-1.31882	143.887	0.146403	70	0.23009	198.935	0.853597	699	increased dependency
GAB2_(9846)	9.47698	-2.90204	60.4104	0.0426498	19	0.153993	103.137	0.95735	750	increased dependency
FOXF1_(2294)	9.47341	-2.64815	77.7126	0.0479166	24	0.147588	44.7144	0.952083	745	increased dependency
SMARCE1_(6605)	9.37311	-0.62822	96.9236	0.619568	585	1.13571	82.4269	0.380432	172	decreased dependency
TNKS_(8658)	9.32605	-1.14372	2.34911	0.245338	165	0.403733	85.4722	0.754662	592	increased dependency
GDI2_(2665)	9.32146	-0.960829	5.07338	0.363387	203	0.580305	133.962	0.636613	566	increased dependency
ZMPSTE24_(10269)	9.28651	-0.969199	4.27894	0.135704	55	0.171412	127.452	0.864296	714	increased dependency
ISX_(91464)	9.28066	-0.776006	13.1569	0.274667	153	0.289476	162.706	0.725333	616	increased dependency
FBXL18_(80028)	9.27865	-1.73154	3.44315	0.104812	51	0.218352	111.14	0.895188	718	increased dependency
MYC_(4609)	9.25195	-0.557444	89.9378	0.769692	661	2.08308	51.7542	0.230308	96	decreased dependency
ALG9_(79796)	9.24357	-1.68182	74.4487	0.118469	47	0.250435	100.263	0.881531	722	increased dependency
PGP_(283871)	9.1496	-0.69493	97.0254	0.40475	191	0.469105	103.822	0.59525	578	increased dependency
UBE2J1_(51465)	9.12392	-1.7765	5.10216	0.0962125	48	0.207769	139.207	0.903788	721	increased dependency
NDUFB3_(4709)	9.10028	-2.57568	183.428	0.114903	52	0.324786	54.6228	0.885097	717	increased dependency
PTP4A1_(7803)	9.05939	-0.99427	11.3762	0.285444	137	0.389883	175.582	0.714556	632	increased dependency
MSMO1_(6307)	8.96928	-1.8079	4.78867	0.0759404	38	0.165818	40.0445	0.92406	731	increased dependency
TXNDC17_(84817)	8.9357	-0.644459	6.23905	0.4639	269	0.549861	52.483	0.5361	500	increased dependency
DLD_(1738)	8.90609	-0.867375	84.6107	0.468066	244	0.808684	96.6455	0.531934	513	increased dependency
SQLE_(6713)	8.8338	-1.05976	3.94288	0.21681	89	0.30624	114.934	0.78319	680	increased dependency
C12orf65_(91574)	8.77045	-0.943268	9.46612	0.330859	196	0.471249	200	0.669141	573	increased dependency
FASTKD5_(60493)	8.74236	-1.93257	107.637	0.193997	119	0.44623	108.616	0.806003	650	increased dependency
PPP1CA_(5499)	8.70052	-1.25452	17.3471	0.285859	141	0.525778	180.314	0.714141	616	increased dependency
SPNS1_(83985)	8.70041	-1.63644	6.35753	0.171889	98	0.362195	167.672	0.828111	671	increased dependency
COA6_(388753)	8.66561	-3.26035	161.049	0.0840259	50	0.312837	67.861	0.915974	719	increased dependency
FAM83H_(286077)	8.66552	-1.25731	106.956	0.20085	92	0.285287	104.183	0.79915	677	increased dependency
PPA2_(27068)	8.64371	-1.32917	90.2367	0.448229	290	1.07716	104.341	0.551771	479	increased dependency
MSI2_(124540)	8.5829	-0.996311	14.9557	0.210837	87	0.263631	84.6019	0.789163	682	increased dependency
AMD1_(262)	8.53242	-1.66537	105.059	0.287514	149	0.706894	119.128	0.712486	620	increased dependency
ARHGAP45_(23526)	8.52981	-2.75543	176.102	0.061116	35	0.222703	26.9158	0.938884	734	increased dependency
SGO2_(151246)	8.42668	-1.79952	7.13252	0.135835	66	0.292173	152.939	0.864165	703	increased dependency
NDUFB11_(54539)	8.4237	-1.95677	120.534	0.234308	127	0.607237	123.514	0.765692	594	increased dependency
ATP2C1_(27032)	8.39343	-0.87043	84.7146	0.293187	118	0.393037	101.653	0.706813	651	increased dependency
MGRN1_(23295)	8.36408	-1.11213	78.6232	0.173665	67	0.24431	106.717	0.826335	702	increased dependency
PITPNM1_(9600)	8.30165	-1.38218	4.27725	0.138255	81	0.222018	129.686	0.861745	688	increased dependency
SIVA1_(10572)	8.27142	-1.62518	130.178	0.177533	74	0.349769	101.715	0.822467	695	increased dependency
AGPAT1_(10554)	8.262	-2.44208	4.01608	0.0585099	29	0.180328	100.232	0.94149	740	increased dependency
FLT3_(2322)	8.22815	-5.85091	45.283	0.00918572	7	0.0357819	99.8438	0.990814	762	increased dependency
SH3GL1_(6455)	8.14114	-3.28817	200	0.0419581	20	0.191739	53.9889	0.958042	749	increased dependency
XYLT2_(64132)	8.06552	-0.954037	5.97093	0.429054	287	0.704439	131.92	0.570946	482	increased dependency
RHNO1_(83695)	8.0588	-0.692225	5.15412	0.362702	203	0.386419	124.828	0.637298	566	increased dependency
MED12_(9968)	8.0426	-0.310879	134.79	0.916156	678	3.81269	135.757	0.0838444	32	decreased dependency
FGFR3_(2261)	8.03722	-5.58952	200	0.0118766	8	0.0779656	34.269	0.988123	761	increased dependency
EDF1_(8721)	7.96518	-1.65827	5.57863	0.15001	63	0.308739	91.9833	0.84999	694	increased dependency
SEL1L_(6400)	7.93011	-2.40929	200	0.0553132	29	0.169234	138.778	0.944687	740	increased dependency
BEND5_(79656)	7.90032	-0.726341	5.19013	0.309134	180	0.301313	146.609	0.690866	589	increased dependency
E2F1_(1869)	7.89207	-2.25352	71.9619	0.113788	47	0.301297	107.554	0.886212	710	increased dependency
MTSS1_(9788)	7.85051	-1.12481	106.401	0.135345	59	0.183631	95.5535	0.864655	710	increased dependency
SLC39A10_(57181)	7.82671	-2.20732	200	0.134631	58	0.326801	200	0.865369	711	increased dependency
JUNB_(3726)	7.80407	-0.82497	15.8104	0.384229	179	0.477783	200	0.615771	590	increased dependency
DNAJB11_(51726)	7.79306	-0.905375	95.1326	0.262063	100	0.33488	99.9793	0.737937	669	increased dependency
ATP6V0A1_(535)	7.76828	-1.24794	11.2702	0.191968	90	0.3147	200	0.808032	679	increased dependency
ABCD1_(215)	7.74179	-0.515574	2.75409	0.548783	350	0.666628	88.1765	0.451217	371	increased dependency
PDCD10_(11235)	7.69949	-0.541973	86.7876	0.900036	706	4.61963	2.32129	0.099964	63	decreased dependency
GALE_(2582)	7.65231	-1.10901	6.0141	0.255669	134	0.431435	183.07	0.744331	635	increased dependency
GEN1_(348654)	7.59868	-1.95243	2.51819	0.0881541	53	0.19382	106.726	0.911846	716	increased dependency
CTTN_(2017)	7.55271	-1.11612	2.38024	0.207235	119	0.329036	157.666	0.792765	650	increased dependency
SEMA4B_(10509)	7.54868	-1.37238	4.72879	0.0919805	43	0.149146	190.131	0.90802	726	increased dependency
PPA1_(5464)	7.52447	-0.445143	91.946	0.760807	665	1.52492	94.788	0.239193	104	decreased dependency
CBFB_(865)	7.51753	-0.663394	68.9524	0.541865	307	0.930335	83.8793	0.458135	462	increased dependency
SOX6_(55553)	7.51092	-2.78086	3.66555	0.0240759	18	0.0623173	92.7776	0.975924	751	increased dependency
REEP4_(80346)	7.50523	-3.25866	72.6375	0.0302219	15	0.125518	26.7755	0.969778	754	increased dependency
UQCC1_(55245)	7.47836	-1.54697	7.53855	0.191467	97	0.375833	126.256	0.808533	672	increased dependency
CHUK_(1147)	7.43282	-1.04716	85.7526	0.209175	80	0.296807	98.4389	0.790825	677	increased dependency
AMOTL2_(51421)	7.39924	-0.271046	112.226	0.849434	715	1.50757	10.9236	0.150566	54	decreased dependency
RGP1_(9827)	7.36492	-1.02372	16.6599	0.523149	365	1.12958	185.956	0.476851	404	increased dependency
ESCO2_(157570)	7.34141	-1.01376	110.048	0.419131	264	0.707071	160.101	0.580869	505	increased dependency
PTPN2_(5771)	7.33185	-2.74317	67.5621	0.031144	15	0.088684	12.7782	0.968856	742	increased dependency
HTT_(3064)	7.27035	-0.761829	8.7789	0.479904	289	0.707488	100.363	0.520096	480	increased dependency
HSPA8_(3312)	7.25997	-3.31899	175.37	0.105863	68	0.430828	106.522	0.894137	701	increased dependency
UQCC3_(790955)	7.24368	-1.756	72.5171	0.101922	40	0.203364	99.9744	0.898078	729	increased dependency
OR5AU1_(390445)	7.22589	-0.975901	14.9608	0.265334	140	0.339788	199.153	0.734666	629	increased dependency
DDX39A_(10212)	7.14671	-2.06283	196.762	0.0750093	37	0.188498	200	0.924991	732	increased dependency
DND1_(373863)	7.1421	-1.96899	132.682	0.0982259	61	0.228676	137.342	0.901774	708	increased dependency
CEP135_(9662)	7.03844	-0.743553	89.6339	0.511867	347	0.750197	122.983	0.488133	422	increased dependency
YBEY_(54059)	6.93726	-2.56896	192.83	0.052165	25	0.129318	168.282	0.947835	744	increased dependency
DOCK7_(85440)	6.92555	-1.52701	88.9637	0.147244	60	0.280375	107.777	0.852756	709	increased dependency
KIF1BP_(26128)	6.90754	-1.34443	5.54378	0.180006	85	0.302853	137.356	0.819994	684	increased dependency
ARHGAP11B_(89839)	6.81675	-1.57989	139.307	0.0780995	32	0.140856	200	0.921901	737	increased dependency
ANO1_(55107)	6.80334	-3.0995	65.1504	0.0301335	13	0.0884454	114.236	0.969867	756	increased dependency
PLEKHH3_(79990)	6.76812	-0.285963	120.514	0.841285	682	1.51077	3.79013	0.158715	87	decreased dependency
UEVLD_(55293)	6.72001	-0.924789	5.45279	0.181935	97	0.222803	160.354	0.818065	672	increased dependency
GLUL_(2752)	6.68432	-1.60776	122.974	0.0864542	30	0.151888	104.837	0.913546	739	increased dependency
RABL3_(285282)	6.66838	-1.33614	122.573	0.14167	70	0.232395	123.265	0.85833	699	increased dependency
NBEAL1_(65065)	6.60991	-0.746715	29.3165	0.459795	289	0.590445	111.869	0.540205	480	increased dependency
DLG5_(9231)	6.57127	-0.949088	10.3728	0.402555	248	0.646522	147.725	0.597445	521	increased dependency
FAM208B_(54906)	6.57047	-1.11338	4.19511	0.200107	103	0.300012	151.734	0.799893	666	increased dependency
PMM2_(5373)	6.54827	-0.982752	87.3571	0.467416	268	0.90501	102.769	0.532584	501	increased dependency
SUPT20H_(55578)	6.50978	-0.70896	128.813	0.771528	658	2.39374	7.27551	0.228472	99	decreased dependency
HDAC1_(3065)	6.40752	-2.86717	40.1684	0.0653396	30	0.217341	99.5488	0.93466	727	increased dependency
PREX1_(57580)	6.40407	-1.96971	73.4357	0.0537013	24	0.115264	111.713	0.946299	745	increased dependency
RPS6KA3_(6197)	6.39639	-0.407472	10.9362	0.457509	228	0.375525	104.718	0.542491	493	increased dependency
COQ6_(51004)	6.35302	-2.02881	11.0369	0.0938191	46	0.207945	169.67	0.906181	723	increased dependency
RIC1_(57589)	6.34991	-1.85411	113.121	0.574763	428	2.53297	15.1169	0.425237	341	decreased dependency
DCP2_(167227)	6.29381	-1.00431	94.4822	0.236472	88	0.317644	103.458	0.763528	681	increased dependency
AJUBA_(84962)	6.27315	-0.29567	95.5848	0.754181	661	0.91489	88.8666	0.245819	96	decreased dependency
NDUFAF6_(137682)	6.23604	-1.27726	4.13005	0.244986	145	0.441352	101.585	0.755014	624	increased dependency
WDR62_(284403)	6.17246	-0.763839	5.5328	0.481571	343	0.734299	82.8503	0.518429	426	increased dependency
XIAP_(331)	6.16945	-0.863514	2.46313	0.235558	129	0.296245	141.198	0.764442	581	increased dependency
CHMP1B_(57132)	6.16134	-0.922853	2.74849	0.266169	159	0.338646	108.432	0.733831	610	increased dependency
UBE2Q1_(55585)	6.1065	-1.14952	78.9512	0.269012	107	0.438097	104.389	0.730988	662	increased dependency
SCD_(6319)	6.09529	-0.855803	97.9025	0.738419	537	2.37042	122.45	0.261581	232	decreased dependency
DENND4A_(10260)	6.0936	-3.01791	120.162	0.0308886	22	0.102509	107.23	0.969111	747	increased dependency
SERPINB6_(5269)	6.09196	-1.09713	5.61357	0.244958	134	0.37023	133.489	0.755042	635	increased dependency
SLC25A46_(91137)	6.06901	-1.38827	7.41201	0.129544	58	0.219315	180.174	0.870456	711	increased dependency
CDCA3_(83461)	6.03546	-0.713098	92.2664	0.441103	224	0.61617	99.3705	0.558897	545	increased dependency
GPI_(2821)	6.03155	-1.05721	3.86863	0.584317	395	1.4237	112.932	0.415683	374	decreased dependency
POLQ_(10721)	6.01685	-3.74647	129.438	0.0236653	11	0.0743822	175.92	0.976335	758	increased dependency
NKTR_(4820)	5.99158	-1.05586	104.91	0.246973	108	0.339854	110.157	0.753027	661	increased dependency
F2R_(2149)	5.96683	-1.43872	89.8732	0.128423	54	0.207359	104.352	0.871577	715	increased dependency
STX12_(23673)	5.87381	-0.69603	3.09203	0.312365	197	0.339451	144.982	0.687635	572	increased dependency
AP2B1_(163)	5.87119	-2.54141	88.4522	0.0580388	27	0.159954	103.375	0.941961	742	increased dependency
EGLN3_(112399)	5.84709	-1.60621	3.3686	0.105273	52	0.200379	88.6165	0.894727	705	increased dependency
ATAD3A_(55210)	5.82401	-1.24578	23.3254	0.178901	75	0.287109	169.137	0.821099	694	increased dependency
COX18_(285521)	5.78629	-0.832898	75.4124	0.409275	231	0.594139	112.406	0.590725	538	increased dependency
ATIC_(471)	5.77871	-2.96947	39.7212	0.199572	139	0.777289	47.8182	0.800428	630	increased dependency
ETAA1_(54465)	5.77417	-1.3511	5.28477	0.153889	72	0.259863	133.091	0.846111	697	increased dependency
CCDC82_(79780)	5.76723	-1.054	2.1308	0.165343	115	0.220046	87.0486	0.834657	654	increased dependency
TRPS1_(7227)	5.72561	-2.41914	122.451	0.0805009	39	0.206153	54.2709	0.919499	730	increased dependency
NDST1_(3340)	5.70435	-0.52671	17.9334	0.490991	292	0.54946	94.8336	0.509009	477	increased dependency
PIAS4_(51588)	5.67328	-1.70674	2.25751	0.122695	75	0.236372	75.1935	0.877305	694	increased dependency
EME1_(146956)	5.62427	-2.76062	102.591	0.0264825	12	0.0840546	106.809	0.973517	757	increased dependency
SLC35A1_(10559)	5.61469	-1.4214	94.1671	0.145521	54	0.254115	98.7762	0.854479	715	increased dependency
FANCL_(55120)	5.60361	-0.995717	9.0028	0.268944	115	0.381214	143.709	0.731056	654	increased dependency
CHCHD3_(54927)	5.59511	-1.97535	4.56704	0.114899	62	0.256505	160.421	0.885101	707	increased dependency
UBALD2_(283991)	5.58749	-1.36941	45.8407	0.16001	65	0.287197	200	0.83999	704	increased dependency
RPUSD3_(285367)	5.5848	-1.12072	116.21	0.290399	144	0.454201	118.095	0.709601	625	increased dependency
TRIT1_(54802)	5.57007	-1.30317	33.1588	0.436166	267	0.984258	151.977	0.563834	502	increased dependency
VPS26A_(9559)	5.55368	-1.11631	5.19859	0.257476	143	0.394084	126.115	0.742524	626	increased dependency
CAP1_(10487)	5.52278	-2.75766	153.541	0.107459	82	0.337835	74.0458	0.892541	687	increased dependency
PINX1_(54984)	5.46306	-1.09337	82.1163	0.23754	100	0.308308	108.433	0.76246	669	increased dependency
KIF22_(3835)	5.43573	-1.38536	52.6985	0.162607	65	0.293502	200	0.837393	704	increased dependency
PFDN1_(5201)	5.4224	-1.26155	124.883	0.659118	500	2.42591	151.544	0.340882	269	decreased dependency
PDSS1_(23590)	5.41764	-0.891689	5.9653	0.394864	259	0.593541	199.803	0.605136	510	increased dependency
NDUFB8_(4714)	5.37482	-0.876797	144.739	0.396222	190	0.572324	93.4226	0.603778	579	increased dependency
FGF19_(9965)	5.37311	-1.69179	53.3875	0.071648	26	0.13477	103.942	0.928352	743	increased dependency
TBRG4_(9238)	5.34937	-1.17082	12.5921	0.207025	88	0.30474	120.132	0.792975	681	increased dependency
USP18_(11274)	5.30021	-2.53583	109.553	0.0668586	34	0.187266	99.732	0.933141	735	increased dependency
TBCK_(93627)	5.26736	-1.16696	2.29018	0.175192	111	0.274899	106.83	0.824808	658	increased dependency
STX16_(8675)	5.2592	-0.754802	2.84772	0.201308	114	0.201559	146.634	0.798692	655	increased dependency
SLC25A19_(60386)	5.23509	-2.36175	54.02	0.0789091	33	0.20243	108.624	0.921091	736	increased dependency
ZCCHC7_(84186)	5.15704	-1.78469	55.0618	0.0883339	31	0.149715	132.49	0.911666	738	increased dependency
NUP37_(79023)	5.15138	-1.28376	71.9233	0.210848	81	0.356329	112.257	0.789152	688	increased dependency
MEF2D_(4209)	5.11072	-2.27155	51.5555	0.0577233	26	0.145348	102.506	0.942277	743	increased dependency
MYO10_(4651)	5.08834	-1.37618	3.24524	0.157773	84	0.258957	116.829	0.842227	685	increased dependency
PPP2CA_(5515)	5.08692	-0.931709	77.804	0.389798	361	0.666865	97.4827	0.610202	408	increased dependency
SOX8_(30812)	5.08609	-5.95575	183.159	0.00663131	5	0.0400362	104.238	0.993369	764	increased dependency
ADAR_(103)	5.06648	-1.26392	55.5251	0.490657	327	1.2431	200	0.509343	442	increased dependency
IFNAR2_(3455)	5.06485	-0.186713	32.5822	0.945025	745	2.15534	3.18466	0.0549755	24	decreased dependency
PHC2_(1912)	5.04612	-0.777821	2.51352	0.253991	169	0.30115	200	0.746009	588	increased dependency
BCAR3_(8412)	4.98038	-1.1161	115.333	0.162322	54	0.224756	170.053	0.837678	715	increased dependency
NDUFA11_(126328)	4.9664	-2.86684	170.148	0.099747	67	0.307074	91.7964	0.900253	702	increased dependency
SEPT9_(10801)	4.94196	-2.19422	2.51677	0.0563661	42	0.12733	116.596	0.943634	727	increased dependency
NDUFB9_(4715)	4.92713	-1.3368	111.195	0.269117	130	0.515902	103.324	0.730883	639	increased dependency
BRIP1_(83990)	4.89822	-1.3344	73.7222	0.173358	69	0.284412	129.216	0.826642	700	increased dependency
PLAA_(9373)	4.88452	-2.41702	2.76883	0.0782831	50	0.212701	86.6616	0.921717	719	increased dependency
CTNND1_(1500)	4.88012	-0.491089	11.252	0.485543	257	0.441864	88.2355	0.514457	512	increased dependency
IPMK_(253430)	4.87839	-2.32866	72.2791	0.0453399	17	0.119459	200	0.95466	752	increased dependency
COQ7_(10229)	4.84909	-1.30327	16.6992	0.23256	109	0.387575	143.614	0.76744	660	increased dependency
ERMP1_(79956)	4.84492	-4.50488	70.5214	0.0143194	9	0.0672065	26.602	0.985681	760	increased dependency
TM9SF3_(56889)	4.82332	-1.46415	80.2456	0.15686	64	0.289024	99.8819	0.84314	705	increased dependency
MTG1_(92170)	4.8006	-1.42784	26.2666	0.240382	115	0.444945	124.577	0.759618	654	increased dependency
TNFRSF10B_(8795)	4.78429	-0.134286	96.7923	0.946916	740	2.181	2.38299	0.0530845	29	decreased dependency
EIF4A1_(1973)	4.77243	-0.225043	98.5401	0.944438	733	4.6565	131.543	0.0555621	36	decreased dependency
ASCL1_(429)	4.76645	-3.23266	168.334	0.0279876	14	0.10739	102.689	0.972012	755	increased dependency
CCT2_(10576)	4.74347	-0.04431	193.223	0.989483	761	5.95623	50.6077	0.0105171	8	decreased dependency
UNC50_(25972)	4.696	-1.49659	7.6467	0.307113	160	0.669106	111.548	0.692887	609	increased dependency
PKM_(5315)	4.68261	-0.266236	133.507	0.925542	721	3.21183	152.025	0.0744577	48	decreased dependency
FRYL_(285527)	4.67621	-0.437889	110.688	0.759193	643	1.24786	3.48803	0.240807	126	decreased dependency
TRPM7_(54822)	4.66851	-2.08268	8.01441	0.437763	302	1.68677	200	0.562237	467	increased dependency
VPS50_(55610)	4.66211	-0.491424	12.1797	0.409544	204	0.335087	116.39	0.590456	565	increased dependency
PCBD1_(5092)	4.63638	-1.98971	6.09379	0.05619	27	0.124408	103.083	0.94381	730	increased dependency
CRB3_(92359)	4.59447	-3.26095	92.0067	0.0371917	23	0.123645	97.2908	0.962808	746	increased dependency
TEAD3_(7005)	4.58984	-1.11876	71.5937	0.168541	59	0.226547	109.349	0.831459	710	increased dependency
AAAS_(8086)	4.56167	-2.49855	129.964	0.0582139	26	0.161667	154.596	0.941786	743	increased dependency
LIG1_(3978)	4.55856	-1.86833	70.2463	0.112587	44	0.252053	104.256	0.887413	725	increased dependency
MTMR9_(66036)	4.49908	-1.47222	9.72585	0.104228	36	0.189115	179.826	0.895772	733	increased dependency
SOX11_(6664)	4.47349	-1.62688	2.83246	0.0720641	31	0.116482	107.605	0.927936	738	increased dependency
TAF5L_(27097)	4.4545	-0.694114	111.202	0.80319	673	3.03387	67.4242	0.19681	84	decreased dependency
ATL2_(64225)	4.42779	-1.15741	12.3632	0.530252	361	1.36435	144.383	0.469748	408	increased dependency
PCM1_(5108)	4.34055	-1.41176	12.256	0.256012	134	0.488195	146.38	0.743988	635	increased dependency
AP2A1_(160)	4.33775	-1.35367	91.4747	0.152201	64	0.258332	102.726	0.847799	705	increased dependency
WLS_(79971)	4.26858	-4.65268	200	0.00930128	7	0.0424008	49.8191	0.990699	762	increased dependency
NAPG_(8774)	4.25185	-1.85421	92.7895	0.493094	358	1.82856	130.877	0.506906	411	increased dependency
EHF_(26298)	4.2139	-1.00655	28.8178	0.12181	42	0.13182	146.819	0.87819	727	increased dependency
TTF1_(7270)	4.19988	-1.01619	85.9701	0.250716	126	0.314729	152.994	0.749284	631	increased dependency
B3GNT5_(84002)	4.19947	-1.00637	78.8045	0.131144	44	0.141549	101.937	0.868856	725	increased dependency
CDC25A_(993)	4.18605	-1.72286	90.003	0.08283	29	0.173086	177.496	0.91717	740	increased dependency
CDC42_(998)	4.17277	-0.76485	111.227	0.649935	582	1.49631	71.8818	0.350065	187	decreased dependency
ACO2_(50)	4.15946	-1.20452	62.1031	0.659095	483	2.3647	109.979	0.340905	286	decreased dependency
TBC1D10A_(83874)	4.15857	-0.793695	30.8751	0.2907	142	0.315748	98.891	0.7093	627	increased dependency
SETDB2_(83852)	4.13482	-1.43472	2.11546	0.0824629	45	0.141976	115.78	0.917537	712	increased dependency
TRPC4AP_(26133)	4.12226	-2.67537	200	0.0267702	12	0.0724578	158.779	0.97323	757	increased dependency
FZD5_(7855)	4.09243	-3.84781	200	0.0195571	11	0.0772875	54.1679	0.980443	758	increased dependency
FANCC_(2176)	4.07401	-1.1453	24.6776	0.191336	76	0.262954	176.315	0.808664	693	increased dependency
C8orf33_(65265)	4.06666	-0.945043	72.1173	0.266587	117	0.355438	102.806	0.733413	652	increased dependency
PRPF38A_(84950)	4.06519	-0.414708	26.3277	0.699205	510	1.0505	64.8624	0.300795	259	decreased dependency
TRAF2_(7186)	4.02446	-0.517944	24.4557	0.632837	437	0.866408	27.1261	0.367163	332	decreased dependency
ERI1_(90459)	4.00906	-0.813083	88.3015	0.281637	136	0.312216	126.459	0.718363	633	increased dependency
SYS1_(90196)	3.9696	-0.656587	94.1956	0.664825	632	1.35991	70.7743	0.335175	137	decreased dependency
CCDC71L_(168455)	3.9643	-0.251456	104.005	0.544108	323	0.313783	99.7283	0.455892	446	increased dependency
UROD_(7389)	3.90241	-1.38743	87.3868	0.437093	271	1.11842	105.29	0.562907	498	increased dependency
SYK_(6850)	3.79087	-2.28915	3.46059	0.0375786	19	0.107033	100.406	0.962421	750	increased dependency
WDR4_(10785)	3.76982	-0.454779	9.61834	0.7495	553	1.36982	137.756	0.2505	216	decreased dependency
PHACTR4_(65979)	3.74652	-0.88395	5.01795	0.33321	210	0.447165	109.644	0.66679	559	increased dependency
SC5D_(6309)	3.74097	-1.68038	8.90979	0.0565839	28	0.0911702	120.477	0.943416	741	increased dependency
TMEM203_(94107)	3.73031	-2.22004	13.1393	0.0481925	33	0.110724	185.581	0.951808	736	increased dependency
RAB21_(23011)	3.71982	-0.525176	4.06699	0.58558	433	0.891394	194.374	0.41442	336	decreased dependency
ID2_(3398)	3.71245	-0.727573	2.97428	0.282964	140	0.302078	122.939	0.717036	629	increased dependency
BCL6_(604)	3.62075	-2.4242	67.4518	0.0615396	25	0.1728	100.668	0.93846	744	increased dependency
POLG_(5428)	3.60386	-1.52238	9.79603	0.296323	158	0.626594	122.64	0.703677	611	increased dependency
BHLHE40_(8553)	3.59229	-1.18511	25.4066	0.134884	45	0.190248	175.267	0.865116	724	increased dependency
CCDC134_(79879)	3.54853	-1.19185	111.082	0.127255	51	0.185686	200	0.872745	718	increased dependency
AEBP2_(121536)	3.50406	-2.52604	3.54043	0.0298256	22	0.0640733	200	0.970174	735	increased dependency
PUM3_(9933)	3.43744	-2.0266	7.15103	0.0585188	27	0.105248	110.831	0.941481	742	increased dependency
EDRF1_(26098)	3.41062	-1.2269	5.16261	0.139846	60	0.214199	187.173	0.860154	709	increased dependency
NCKAP1L_(3071)	3.40652	-1.75934	62.7361	0.0658109	25	0.143069	108.871	0.934189	744	increased dependency
PEX14_(5195)	3.40393	-2.73281	200	0.0559868	37	0.174824	118.678	0.944013	720	increased dependency
MTRF1L_(54516)	3.39803	-1.37435	87.929	0.236012	115	0.439206	184.852	0.763988	654	increased dependency
FEM1B_(10116)	3.39496	-1.1202	9.09623	0.121411	42	0.181172	150.945	0.878589	727	increased dependency
CD19_(930)	3.38413	-2.84387	3.8981	0.0264086	14	0.0956251	101.065	0.973591	755	increased dependency
PABPC1_(26986)	3.31741	-0.555846	94.7163	0.706251	636	1.32413	74.7067	0.293749	133	decreased dependency
DCLRE1B_(64858)	3.22435	-2.1528	121.366	0.281806	153	0.869554	142.826	0.718194	616	increased dependency
MTO1_(25821)	3.19973	-1.26987	3.95271	0.217559	125	0.370393	165.885	0.782441	644	increased dependency
DUSP5_(1847)	3.15533	-1.52006	73.4206	0.094936	35	0.162915	102.931	0.905064	734	increased dependency
CEP120_(153241)	3.11948	-1.09418	109.376	0.200946	76	0.284573	107.603	0.799054	693	increased dependency
IBA57_(200205)	3.08202	-1.70082	13.0159	0.211314	105	0.445623	93.427	0.788686	664	increased dependency
DARS2_(55157)	3.07307	-1.57806	82.9634	0.202195	86	0.412412	120.148	0.797805	683	increased dependency
TBX2_(6909)	3.06218	-1.62809	68.2915	0.0754474	29	0.137856	104.783	0.924553	740	increased dependency
MRM2_(29960)	3.04848	-1.46985	96.1714	0.226732	98	0.417914	114.642	0.773268	671	increased dependency
DPM1_(8813)	2.97671	-4.22998	191.415	0.0351009	27	0.190801	121.959	0.964899	742	increased dependency
HERC4_(26091)	2.97069	-1.00787	4.109	0.18685	104	0.231043	104.533	0.81315	665	increased dependency
GMPPB_(29925)	2.96356	-0.468817	100.383	0.663199	617	0.970468	93.7006	0.336801	152	decreased dependency
P2RY6_(5031)	2.9149	-0.85959	114.02	0.239478	104	0.281477	90.6977	0.760522	665	increased dependency
CKS1B_(1163)	2.88248	-2.11709	81.8532	0.129537	51	0.304933	127.889	0.870463	718	increased dependency
RRAGC_(64121)	2.86822	-1.14809	92.6891	0.441698	264	0.896943	96.3645	0.558302	505	increased dependency
KIF20B_(9585)	2.86185	-0.835113	87.7929	0.306074	143	0.3891	109.009	0.693926	626	increased dependency
CDK5RAP2_(55755)	2.81808	-0.745158	91.8291	0.35094	184	0.407419	115.42	0.64906	585	increased dependency
MYOG_(4656)	2.80804	-0.219304	2.78382	0.712444	521	0.696186	104.312	0.287556	248	decreased dependency
PSTK_(118672)	2.71399	-0.668383	39.1634	0.783814	590	2.55366	56.2347	0.216186	179	decreased dependency
NKX2-1_(7080)	2.6952	-2.69892	200	0.0385227	15	0.114912	54.2915	0.961477	754	increased dependency
DUSP1_(1843)	2.67374	-0.801581	3.57336	0.266489	123	0.319751	96.776	0.733511	646	increased dependency
TRMT10A_(93587)	2.66819	-1.08922	4.63924	0.182759	90	0.233584	94.0953	0.817241	679	increased dependency
COMMD2_(51122)	2.65443	-0.763313	26.6881	0.386001	234	0.501131	200	0.613999	535	increased dependency
SUCLA2_(8803)	2.64929	-2.37039	5.37369	0.0365784	18	0.0981038	112.568	0.963422	751	increased dependency
TRAF6_(7189)	2.60776	-1.15659	4.71148	0.196921	75	0.268076	115.127	0.803079	694	increased dependency
HIST2H2AC_(8338)	2.59508	-0.824291	6.51462	0.485046	345	0.773848	194.513	0.514954	424	increased dependency
COX4I1_(1327)	2.51909	-0.9043	113.103	0.352739	157	0.506274	96.9973	0.647261	612	increased dependency
CRKL_(1399)	2.48437	-0.922579	62.7615	0.753111	558	2.69711	69.2283	0.246889	211	decreased dependency
MRGPRD_(116512)	2.47074	-0.96848	67.8565	0.0977483	32	0.0978136	110.698	0.902252	737	increased dependency
SEPSECS_(51091)	2.46989	-1.67874	81.5003	0.502493	365	1.72244	90.3879	0.497507	404	increased dependency
SEC23A_(10484)	2.46778	-2.47065	123.462	0.0431239	21	0.11145	13.8416	0.956876	748	increased dependency
CYP2W1_(54905)	2.43398	-0.83578	7.92217	0.295585	172	0.352878	88.6125	0.704415	597	increased dependency
LUZP2_(338645)	2.42207	-0.703501	106.743	0.242654	110	0.215808	101.85	0.757346	659	increased dependency
PGD_(5226)	2.40064	-1.22789	94.9256	0.547457	489	1.54382	81.5211	0.452543	280	decreased dependency
MARK2_(2011)	2.36218	-1.51678	87.2002	0.278884	130	0.594592	126.272	0.721116	639	increased dependency
GMPS_(8833)	2.28646	-0.852786	65.1227	0.814018	632	3.77454	108.67	0.185982	137	decreased dependency
MARCH6_(10299)	2.23575	-1.72588	74.7349	0.115877	45	0.249663	138.376	0.884123	724	increased dependency
ECHS1_(1892)	2.18525	-1.84867	2.79988	0.0617814	30	0.150224	102.585	0.938219	739	increased dependency
MAP2K5_(5607)	2.17691	-0.833142	88.4524	0.166095	58	0.148349	103.635	0.833905	711	increased dependency
SCFD2_(152579)	2.10519	-1.74451	5.60946	0.0696142	30	0.134404	101.572	0.930386	739	increased dependency
UCKL1_(54963)	2.08732	-1.54965	108.341	0.0823469	49	0.132033	138.389	0.917653	720	increased dependency
CCDC32_(90416)	2.07311	-1.78224	6.23267	0.101581	53	0.212767	200	0.898419	716	increased dependency
COQ2_(27235)	2.05586	-1.00316	6.54964	0.400013	263	0.689137	176.819	0.599987	506	increased dependency
CFAP97_(57587)	2.05445	-0.408639	88.3094	0.43851	239	0.332141	98.8786	0.56149	530	increased dependency
LATS2_(26524)	2.04595	-0.187076	104.955	0.924848	740	2.36361	53.1865	0.0751518	29	decreased dependency
CARS2_(79587)	2.03014	-0.415991	126.236	0.568911	344	0.585539	89.8021	0.431089	425	increased dependency
SCP2_(6342)	2.02419	-0.600395	4.66919	0.266663	118	0.224024	96.9234	0.733337	651	increased dependency
IRF2_(3660)	2.01753	-0.975273	81.7512	0.238929	90	0.328709	95.4674	0.761071	679	increased dependency
HMMR_(3161)	1.99639	-1.64069	5.90685	0.0977159	45	0.187419	163.152	0.902284	724	increased dependency
TMPO_(7112)	1.99206	-1.08273	3.49272	0.224832	135	0.326848	150.012	0.775168	634	increased dependency
ATP6V1B2_(526)	1.97672	-0.195991	99.0275	0.86402	713	1.68608	140.873	0.13598	56	decreased dependency
WT1_(7490)	1.95321	-1.18499	200	0.0352617	16	0.0319296	40.6689	0.964738	753	increased dependency
NFKB1_(4790)	1.93383	-2.63629	200	0.0354201	15	0.123454	39.1477	0.96458	754	increased dependency
DCAF15_(90379)	1.92715	-0.965651	9.60575	0.277633	115	0.384085	82.7158	0.722367	654	increased dependency
HERPUD1_(9709)	1.91382	-2.63535	200	0.0368677	18	0.113014	20.1077	0.963132	751	increased dependency
HBS1L_(10767)	1.89472	-1.39326	38.513	0.193066	73	0.307165	186.965	0.806934	696	increased dependency
CDX2_(1045)	1.8886	-2.50686	200	0.0407864	17	0.108247	41.8949	0.959214	752	increased dependency
TALDO1_(6888)	1.76835	-3.88954	118.177	0.0127565	8	0.0706544	97.7266	0.987243	761	increased dependency
COQ8B_(79934)	1.7644	-0.451692	97.5258	0.352726	149	0.223126	104.534	0.647274	620	increased dependency
ASF1B_(55723)	1.74274	-2.24291	4.13977	0.0878233	41	0.225216	155.324	0.912177	716	increased dependency
SSH2_(85464)	1.73434	-2.16746	4.80379	0.0522074	22	0.124749	111.121	0.947793	747	increased dependency
SLC11A2_(4891)	1.73411	-1.18163	49.762	0.12821	44	0.184222	165.022	0.87179	725	increased dependency
EIF2D_(1939)	1.71219	-2.07199	200	0.050345	32	0.0928881	161.584	0.949655	737	increased dependency
PM20D1_(148811)	1.71076	-1.2403	9.05364	0.113668	47	0.138147	200	0.886332	722	increased dependency
FOXR2_(139628)	1.68043	-2.26822	2.82935	0.0468457	29	0.104033	115.88	0.953154	692	increased dependency
SRM_(6723)	1.65756	-0.924887	22.3699	0.178762	60	0.226449	172.075	0.821238	709	increased dependency
NFATC2_(4773)	1.49447	-1.9515	3.86386	0.0568944	28	0.136596	26.3126	0.943106	741	increased dependency
USP32_(84669)	1.45599	-3.45663	157.79	0.0196797	9	0.0736249	149.294	0.98032	760	increased dependency
ADPGK_(83440)	1.44324	-3.26036	66.6829	0.023011	10	0.0773798	100.122	0.976989	759	increased dependency
MTMR6_(9107)	1.42393	-1.34147	5.91305	0.151662	58	0.269103	106.935	0.848338	711	increased dependency
ADIPOR2_(79602)	1.42028	-3.01827	2.01524	0.0230713	14	0.0824948	111.329	0.976929	755	increased dependency
PDCD6IP_(10015)	1.40508	-1.27411	98.9395	0.42833	276	0.97994	101.458	0.57167	493	increased dependency
DUSP11_(8446)	1.36182	-1.01698	124.566	0.136035	48	0.164272	53.7496	0.863965	721	increased dependency
CD79A_(973)	1.33195	-2.52247	8.9899	0.0262514	11	0.0754339	110.153	0.973749	758	increased dependency
CCNT1_(904)	1.30968	-1.19609	7.51776	0.284145	152	0.517675	154.244	0.715855	605	increased dependency
PPP6C_(5537)	1.28398	-0.413084	99.6867	0.744424	682	1.28679	84.0649	0.255576	87	decreased dependency
ELL_(8178)	1.24595	-0.532429	100.177	0.644969	618	0.960004	114.661	0.355031	139	decreased dependency
FKBP1A_(2280)	1.23806	-0.818309	84.3431	0.246693	92	0.272777	103.967	0.753307	677	increased dependency
GLRX3_(10539)	1.2208	-1.59485	136.978	0.27852	144	0.601111	122.121	0.72148	625	increased dependency
DDX17_(10521)	1.18733	-1.39087	74.5106	0.153676	56	0.261297	108.674	0.846324	701	increased dependency
EIF2A_(83939)	1.17231	-0.123238	123.915	0.807421	769	0.461381	66.9729	0.192579	0	decreased dependency
ZNRD1_(30834)	1.16458	-0.417481	100.882	0.811039	675	1.68234	112.151	0.188961	82	decreased dependency
TUT7_(79670)	1.16229	-1.50048	7.4446	0.0812923	29	0.126753	144.194	0.918708	740	increased dependency
NDUFS7_(374291)	1.15799	-1.11075	86.4087	0.213235	71	0.288213	105.201	0.786765	698	increased dependency
NDUFA1_(4694)	1.12012	-1.28868	114.288	0.315848	151	0.588428	102.682	0.684152	570	increased dependency
SATB2_(23314)	1.11991	-5.37193	34.2032	0.0196264	11	0.110274	15.4733	0.980374	746	increased dependency
PKN2_(5586)	1.06038	-1.90285	5.17865	0.261453	190	0.670947	24.9135	0.738547	579	increased dependency
SAMHD1_(25939)	1.03211	-1.00878	3.24276	0.234964	124	0.313339	101.288	0.765036	645	increased dependency
NFU1_(27247)	1.02025	-2.48041	200	0.0756718	47	0.209743	100.981	0.924328	722	increased dependency
PUS3_(83480)	1.01193	-2.18463	2.99282	0.092238	66	0.238811	86.2968	0.907762	703	increased dependency
UBE2M_(9040)	0.978776	-0.114486	109.484	0.976267	754	5.61507	115.138	0.0237334	15	decreased dependency
IRF9_(10379)	0.977759	-0.128242	56.6617	0.965616	751	3.39913	130.378	0.0343843	18	decreased dependency
WNK1_(65125)	0.942664	-1.50397	8.14719	0.409252	350	1.12811	116.093	0.590748	419	increased dependency
CFL1_(1072)	0.929682	-1.50465	84.6381	0.459298	304	1.31461	97.1013	0.540702	465	increased dependency
DNAL4_(10126)	0.90687	-0.255416	176.118	0.609089	411	0.36411	51.0439	0.390911	358	decreased dependency
FOSL2_(2355)	0.896013	-1.08962	7.76748	0.201922	77	0.268585	106.857	0.798078	692	increased dependency
CST6_(1474)	0.894015	-0.519578	101.332	0.447863	232	0.436658	98.0644	0.552137	537	increased dependency
LYRM7_(90624)	0.888096	-1.26066	71.595	0.0763753	31	0.10103	104.2	0.923625	738	increased dependency
C17orf58_(284018)	0.879536	-1.06179	84.7073	0.229263	106	0.316213	200	0.770737	663	increased dependency
LIPT1_(51601)	0.865657	-1.68652	99.2374	0.182764	77	0.414874	113.627	0.817236	692	increased dependency
SPANXB1_(728695)	0.864361	-0.672725	86.9162	0.301061	127	0.296003	104.917	0.698939	594	increased dependency
CHMP3_(51652)	0.852127	-0.77809	67.245	0.319907	218	0.355373	200	0.680093	551	increased dependency
FANCM_(57697)	0.831406	-1.89219	65.8341	0.115774	33	0.268124	100.569	0.884226	736	increased dependency
FGFR4_(2264)	0.797067	-1.76673	2.60154	0.0571053	26	0.129829	103.859	0.942895	743	increased dependency
STRN3_(29966)	0.790416	-0.995325	3.83239	0.254773	169	0.351244	159.569	0.745227	600	increased dependency
KLB_(152831)	0.787887	-4.61497	200	0.0096011	6	0.0418721	65.6255	0.990399	763	increased dependency
HSPA4_(3308)	0.766763	-1.60108	4.98034	0.138879	75	0.266628	113.506	0.861121	694	increased dependency
SURF1_(6834)	0.732633	-2.98028	200	0.0249659	12	0.0733092	200	0.975034	757	increased dependency
DSCC1_(79075)	0.712271	-1.73906	6.55878	0.345757	230	0.963139	137.947	0.654243	539	increased dependency
ZNF236_(7776)	0.662258	-1.92085	200	0.161985	84	0.358801	150.828	0.838015	685	increased dependency
PFAS_(5198)	0.598095	-1.86227	97.0798	0.312049	187	0.881632	114.273	0.687951	582	increased dependency
SSSCA1_(10534)	0.595064	-1.63814	127.593	0.114909	59	0.21894	97.3738	0.885091	710	increased dependency
COA7_(65260)	0.581558	-3.683	152.434	0.0721581	44	0.298056	111.95	0.927842	725	increased dependency
ZNF830_(91603)	0.56245	-1.81803	8.45377	0.144317	76	0.320466	146.222	0.855683	693	increased dependency
CPT1A_(1374)	0.545322	-0.834024	81.8289	0.227187	95	0.244681	104.83	0.772813	674	increased dependency
TMEM165_(55858)	0.539361	-0.725638	87.6097	0.385601	179	0.467226	102.694	0.614399	590	increased dependency
RANBP9_(10048)	0.528503	-0.674816	85.6123	0.35317	157	0.361994	113.166	0.64683	612	increased dependency
NF2_(4771)	0.505396	-0.87428	51.0204	0.435687	431	0.561583	14.7536	0.564313	338	decreased dependency
CEMIP2_(23670)	0.46087	-0.619349	92.9401	0.204642	67	0.157459	100.155	0.795358	702	increased dependency
MKX_(283078)	0.428455	-1.17257	186.573	0.126826	72	0.167275	64.2036	0.873174	697	increased dependency
ISY1_(57461)	0.403725	-1.49661	101.322	0.137438	54	0.250747	126.797	0.862562	715	increased dependency
IL6R_(3570)	0.403698	-0.749496	2.85548	0.415512	285	0.51052	74.0574	0.584488	484	increased dependency
TAF6L_(10629)	0.388103	-0.292202	95.8451	0.912772	724	3.3258	142.669	0.0872282	33	decreased dependency
IRS4_(8471)	0.335636	-2.83493	192.576	0.0148379	8	0.0425014	100.296	0.985162	713	increased dependency
AUP1_(550)	0.328904	-0.491553	6.67826	0.548297	364	0.646187	123.553	0.451703	405	increased dependency
NDUFB2_(4708)	0.32353	-1.08002	7.41735	0.389018	250	0.703025	182.798	0.610982	519	increased dependency
RPS5_(6193)	0.309645	-0.493169	84.825	0.778371	608	1.79857	126.534	0.221629	161	decreased dependency
ZC3H7A_(29066)	0.307201	-1.21237	68.9274	0.193928	83	0.30617	155.895	0.806072	686	increased dependency
PUS7_(54517)	0.295479	-1.38246	2.56749	0.117883	66	0.1787	98.0835	0.882117	703	increased dependency
TRIM8_(81603)	0.231623	-2.62793	65.4162	0.0364418	18	0.0948625	43.0637	0.963558	751	increased dependency
MAP3K2_(10746)	0.231166	-2.43697	66.2451	0.0464048	20	0.111639	101.828	0.953595	749	increased dependency
BCAS2_(10286)	0.226139	-4.02175	200	0.0276748	17	0.113296	200	0.972325	752	increased dependency
CUL3_(8452)	0.194445	-0.303688	99.8052	0.878624	719	2.15193	75.7302	0.121376	50	decreased dependency
ASH1L_(55870)	0.17889	-0.829549	3.49642	0.295817	129	0.356534	95.5032	0.704183	628	increased dependency
CCL3L3_(414062)	0.154721	-0.224554	173.68	0.484449	250	0.185819	121.819	0.515551	519	increased dependency
MIIP_(60672)	0.151391	-1.67899	102.19	0.088048	36	0.178343	113.852	0.911952	733	increased dependency
IMPDH2_(3615)	0.119485	-1.46905	109.609	0.398706	251	0.978809	115.742	0.601294	518	increased dependency
RNASEH2C_(84153)	0.104259	-0.982214	95.2037	0.415367	224	0.723044	106.732	0.584633	545	increased dependency
VGLL3_(389136)	0.0832523	-1.41605	2.44204	0.0883203	45	0.15566	141.009	0.91168	724	increased dependency
NFATC2IP_(84901)	0.0676684	-0.648954	96.6265	0.420768	231	0.464544	101.79	0.579232	538	increased dependency
MANF_(7873)	0.0324523	-2.22503	83.3967	0.0556797	20	0.169783	131.619	0.94432	749	increased dependency
ARPC5_(10092)	-0.0160794	-0.730992	116.156	0.337102	175	0.3727	98.4607	0.662898	594	increased dependency
SPECC1L_(23384)	-0.019728	-1.0075	118.34	0.242423	105	0.329353	178.577	0.757577	664	increased dependency
ZYX_(7791)	-0.040624	-0.613251	90.9636	0.330805	165	0.326847	120.719	0.669195	604	increased dependency
NDUFA4_(4697)	-0.0444505	-1.31974	77.7793	0.154548	56	0.261166	145.251	0.845452	713	increased dependency
CNPY2_(10330)	-0.0677048	-0.742383	41.3695	0.362963	204	0.449459	200	0.637037	565	increased dependency
POC5_(134359)	-0.0885434	-0.286314	6.40896	0.654701	466	0.590118	59.2151	0.345299	303	decreased dependency
LIG3_(3980)	-0.0975392	-0.395084	84.3725	0.62055	430	0.604948	92.9283	0.37945	339	decreased dependency
RORC_(6097)	-0.107881	-1.76175	146.878	0.0469069	20	0.0691267	200	0.953093	749	increased dependency
PRDM1_(639)	-0.124815	-2.6481	200	0.0423409	20	0.124723	7.17472	0.957659	749	increased dependency
KATNB1_(10300)	-0.139247	-1.39763	96.2971	0.364863	202	0.832641	100.237	0.635137	567	increased dependency
ARL4C_(10123)	-0.159801	-0.8003	3.72333	0.279557	169	0.332938	117.008	0.720443	600	increased dependency
PSMF1_(9491)	-0.180834	-2.24182	4.48559	0.156431	79	0.436232	39.6805	0.843569	690	increased dependency
NFIC_(4782)	-0.195722	-0.545478	5.81854	0.513744	323	0.550359	152.547	0.486256	446	increased dependency
UQCC2_(84300)	-0.210381	-1.9081	3.69852	0.0949336	51	0.199944	97.706	0.905066	718	increased dependency
CENPU_(79682)	-0.212561	-1.23682	90.9267	0.199447	77	0.297333	107.942	0.800553	680	increased dependency
PDCD5_(9141)	-0.217342	-0.880283	88.1104	0.385728	187	0.53257	102.077	0.614272	582	increased dependency
MYEOV_(26579)	-0.219685	-2.30362	166.476	0.0508367	21	0.120982	29.2992	0.949163	748	increased dependency
B4GALT7_(11285)	-0.22055	-0.919778	12.2552	0.338518	205	0.445	151.623	0.661482	564	increased dependency
SCLY_(51540)	-0.224656	-2.35883	48.3501	0.0309405	15	0.0732699	103.179	0.969059	754	increased dependency
C1orf112_(55732)	-0.271867	-1.5384	97.2386	0.0827564	33	0.156333	105.536	0.917244	736	increased dependency
COMMD9_(29099)	-0.279746	-0.668293	99.8909	0.313531	162	0.323737	119.575	0.686469	607	increased dependency
AFDN_(4301)	-0.28667	-0.548794	5.48304	0.477937	260	0.440546	120.617	0.522063	509	increased dependency
MPV17L2_(84769)	-0.319153	-2.08264	27.446	0.054361	21	0.113036	200	0.945639	748	increased dependency
PHOX2A_(401)	-0.347732	-2.76248	2.73295	0.033343	19	0.105006	106.766	0.966657	750	increased dependency
MMS19_(64210)	-0.395174	-0.527279	121.607	0.720032	625	1.32529	97.5871	0.279968	132	decreased dependency
CDH1_(999)	-0.426407	-1.38835	6.04131	0.137611	59	0.206463	84.8512	0.862389	710	increased dependency
P4HA3_(283208)	-0.440862	-0.528852	96.8601	0.26727	92	0.19628	104.687	0.73273	665	increased dependency
OPA3_(80207)	-0.461765	-1.38974	2.96486	0.106221	51	0.177901	118.826	0.893779	718	increased dependency
TIMM10B_(26515)	-0.489781	-5.04361	200	0.00918218	5	0.055687	24.7011	0.990818	764	increased dependency
BCL10_(8915)	-0.514782	-0.630261	3.4141	0.359043	186	0.366994	117.031	0.640957	583	increased dependency
AP2S1_(1175)	-0.56201	-0.799782	87.7821	0.409719	386	0.617384	80.0279	0.590281	383	decreased dependency
INHBE_(83729)	-0.592308	-3.56742	157.692	0.00885228	7	0.0376819	171.161	0.991148	762	increased dependency
PDGFRA_(5156)	-0.608645	-1.76418	63.1036	0.079028	29	0.148373	100.702	0.920972	740	increased dependency
LGALS7_(3963)	-0.636333	-0.505657	6.1255	0.526615	359	0.556231	138.872	0.473385	410	increased dependency
GTPBP2_(54676)	-0.671656	-2.06319	3.8458	0.0535038	24	0.132252	111.366	0.946496	745	increased dependency
CHMP1A_(5119)	-0.685682	-0.775322	85.0915	0.28277	107	0.296808	105.538	0.71723	650	increased dependency
C9orf16_(79095)	-0.7305	-0.410639	96.6236	0.465356	234	0.332792	99.8503	0.534644	535	increased dependency
FLOT2_(2319)	-0.754327	-1.13905	2.44536	0.129483	65	0.177204	106.193	0.870517	704	increased dependency
EFNA5_(1946)	-0.757446	-1.25568	149.075	0.0989145	34	0.125368	200	0.901085	735	increased dependency
TP53BP1_(7158)	-0.761844	-0.361882	31.4646	0.814618	685	1.57576	13.0227	0.185382	72	decreased dependency
DDX31_(64794)	-0.786837	-0.25705	9.82471	0.708718	514	0.600017	111.532	0.291282	255	decreased dependency
WNT2_(7472)	-0.792386	-3.51773	128.122	0.0064965	5	0.020734	95.7563	0.993504	764	increased dependency
PIGA_(5277)	-0.793149	-0.546958	4.31722	0.355639	194	0.301794	108.242	0.644361	527	increased dependency
WASHC5_(9897)	-0.794085	-3.36725	200	0.0308213	19	0.133083	200	0.969179	750	increased dependency
NF1_(4763)	-0.798281	-0.366142	41.2238	0.777355	679	1.08633	10.3592	0.222645	90	decreased dependency
GATA2_(2624)	-0.804423	-1.43338	200	0.0817916	34	0.13265	46.2284	0.918208	735	increased dependency
CLUH_(23277)	-0.805068	-2.32493	64.004	0.0554839	19	0.129061	106.28	0.944516	750	increased dependency
MKI67_(4288)	-0.873619	-1.17654	114.254	0.154893	56	0.224997	140.819	0.845107	713	increased dependency
CLPP_(8192)	-0.912562	-1.94318	70.1274	0.0787108	27	0.188116	106.876	0.921289	742	increased dependency
SPART_(23111)	-0.914645	-0.634264	42.2958	0.241202	99	0.207484	75.9757	0.758798	670	increased dependency
TMEM126A_(84233)	-0.991442	-0.720014	66.3718	0.180678	65	0.152684	109.5	0.819322	704	increased dependency
JAK2_(3717)	-0.996289	-0.448925	2.07601	0.355455	258	0.290138	111.724	0.644545	499	increased dependency
SLC38A1_(81539)	-1.03652	-1.90566	65.0141	0.049278	20	0.108446	107.832	0.950722	749	increased dependency
G6PD_(2539)	-1.06345	-0.882304	87.1088	0.557471	344	1.03854	90.9508	0.442529	377	increased dependency
FECH_(2235)	-1.07215	-1.31337	130.159	0.190014	59	0.316016	98.9405	0.809986	710	increased dependency
NHLRC2_(374354)	-1.17709	-1.29379	200	0.613879	505	2.18585	156.235	0.386121	264	decreased dependency
NDUFAF3_(25915)	-1.18002	-1.53821	96.8437	0.209734	87	0.393042	102.225	0.790266	682	increased dependency
KLF4_(9314)	-1.18181	-1.48295	4.03877	0.0862715	34	0.138253	90.0356	0.913729	735	increased dependency
ENPP2_(5168)	-1.19096	-1.72281	140.513	0.0413696	17	0.0713372	137.195	0.95863	752	increased dependency
GAL_(51083)	-1.23602	-0.66628	89.6273	0.246528	95	0.21632	110.313	0.753472	674	increased dependency
TMEM242_(729515)	-1.25174	-0.862004	95.3463	0.391013	227	0.547142	127.818	0.608987	542	increased dependency
DCAF5_(8816)	-1.29133	-0.835753	2.73299	0.307332	204	0.367343	109.094	0.692668	565	increased dependency
CERS2_(29956)	-1.293	-1.10061	5.78856	0.407753	272	0.810446	191.412	0.592247	497	increased dependency
PRDX6_(9588)	-1.30155	-1.37543	4.55225	0.120732	57	0.203595	116.291	0.879268	712	increased dependency
INTS6_(26512)	-1.30412	-4.28667	109.356	0.198167	154	1.06517	99.4313	0.801833	615	increased dependency
CEP63_(80254)	-1.31298	-0.74631	6.34878	0.32609	193	0.375009	149.838	0.67391	576	increased dependency
C7orf25_(79020)	-1.31316	-1.78779	34.4885	0.0384748	16	0.0829137	102.654	0.961525	753	increased dependency
LDHB_(3945)	-1.34671	-4.4929	200	0.0123785	7	0.0503571	15.0447	0.987621	762	increased dependency
MAT2A_(4144)	-1.38688	-0.446572	78.6657	0.693942	656	1.08624	160.901	0.306058	113	decreased dependency
CDC25B_(994)	-1.47511	-1.13875	114.077	0.284264	123	0.437907	102.149	0.715736	646	increased dependency
WDR92_(116143)	-1.49783	-0.50913	116.329	0.727485	631	1.33771	75.0985	0.272515	126	decreased dependency
CDK2_(1017)	-1.51061	-4.76881	200	0.0416983	34	0.227772	69.1325	0.958302	723	increased dependency
EMC7_(56851)	-1.519	-0.978518	95.4998	0.543154	485	1.20608	92.3443	0.456846	284	decreased dependency
RAB14_(51552)	-1.54657	-0.723785	4.57979	0.43022	272	0.567789	113.432	0.56978	497	increased dependency
MZT1_(440145)	-1.55495	-0.454787	95.2401	0.465444	231	0.395676	93.4856	0.534556	538	increased dependency
DOCK2_(1794)	-1.55624	-1.81398	2.83443	0.0657463	34	0.159318	59.8518	0.934254	735	increased dependency
SPINT2_(10653)	-1.5635	-1.1313	177.16	0.195324	91	0.266667	194.925	0.804676	678	increased dependency
IST1_(9798)	-1.56417	-0.851735	4.7112	0.417094	278	0.609895	130.259	0.582906	491	increased dependency
PHOX2B_(8929)	-1.5661	-3.41135	172.736	0.0227168	16	0.0777762	50.9715	0.977283	753	increased dependency
ASCL2_(430)	-1.60861	-2.67272	58.7137	0.0214263	10	0.0567446	103.958	0.978574	759	increased dependency
SEC11A_(23478)	-1.63041	-1.7737	43.5244	0.048767	19	0.0963911	109.131	0.951233	750	increased dependency
TLE3_(7090)	-1.64277	-1.1979	10.3377	0.15487	45	0.245827	143.623	0.84513	724	increased dependency
ELP5_(23587)	-1.68172	-0.468817	114.811	0.756877	646	1.53721	134.581	0.243123	123	decreased dependency
MBD3_(53615)	-1.68335	-1.03082	12.0141	0.217823	90	0.272936	44.0447	0.782177	667	increased dependency
CYB5R4_(51167)	-1.68694	-0.789149	93.8801	0.444962	241	0.629055	97.8672	0.555038	528	increased dependency
TRADD_(8717)	-1.69332	-1.1493	2.32247	0.132346	70	0.183884	114.138	0.867654	699	increased dependency
FOXC2_(2303)	-1.72417	-2.28405	182.891	0.0574887	26	0.138962	38.9999	0.942511	743	increased dependency
CRYZ_(1429)	-1.75875	-0.519781	118.763	0.41019	256	0.338735	117.284	0.58981	513	increased dependency
SKP2_(6502)	-1.78229	-1.22832	89.1228	0.331124	142	0.652163	98.6707	0.668876	627	increased dependency
FBXL5_(26234)	-1.79165	-1.16466	3.98678	0.174225	72	0.235949	96.1775	0.825775	697	increased dependency
ELP3_(55140)	-1.79772	-0.407274	136.006	0.781114	658	1.48607	123.508	0.218886	99	decreased dependency
KIF20A_(10112)	-1.8015	-0.958653	91.9465	0.461609	296	0.857696	101.569	0.538391	473	increased dependency
LRRC38_(126755)	-1.81091	-0.421811	79.0582	0.500759	336	0.479249	185.389	0.499241	433	increased dependency
USB1_(79650)	-1.82189	-0.718104	119.759	0.265982	105	0.238196	114.107	0.734018	664	increased dependency
AGPAT2_(10555)	-1.83792	-2.6985	2.4146	0.042651	29	0.128712	90.7194	0.957349	740	increased dependency
WSB1_(26118)	-1.84264	-2.25498	65.6832	0.0458434	19	0.11842	119.905	0.954157	750	increased dependency
NAT8L_(339983)	-1.87911	-2.09084	79.766	0.0639216	28	0.120492	101.562	0.936078	741	increased dependency
DIS3L2_(129563)	-1.89586	-1.55479	81.2503	0.0684026	27	0.126677	106.757	0.931597	742	increased dependency
COX19_(90639)	-1.91736	-0.910075	114.567	0.362616	203	0.509651	200	0.637384	566	increased dependency
HSPA5_(3309)	-1.92244	-0.356329	121.994	0.678464	537	0.805792	76.6762	0.321536	232	decreased dependency
GAPT_(202309)	-1.92575	-0.907916	3.76446	0.229529	154	0.271011	103.585	0.770471	615	increased dependency
BCCIP_(56647)	-1.93736	-0.676544	102.224	0.475811	329	0.617587	101.787	0.524189	440	increased dependency
RIC8A_(60626)	-1.94224	-0.405266	92.3303	0.538764	309	0.478784	91.6834	0.461236	460	increased dependency
TMEM173_(340061)	-2.0021	-0.134341	98.9418	0.908918	730	1.23683	2.59574	0.0910818	39	decreased dependency
CDKN1C_(1028)	-2.0334	-0.177463	101.341	0.852784	718	1.04946	93.6214	0.147216	51	decreased dependency
KLF6_(1316)	-2.07186	-0.541057	89.7545	0.365658	146	0.323246	101.497	0.634342	623	increased dependency
NOMO2_(283820)	-2.07191	-0.722234	7.07115	0.290703	178	0.284543	163.515	0.709297	591	increased dependency
PTAR1_(375743)	-2.07479	-0.832884	10.7819	0.572876	396	1.10528	138.344	0.427124	373	decreased dependency
CKAP2_(26586)	-2.07661	-1.9947	200	0.0667855	39	0.128767	163.916	0.933215	730	increased dependency
SYNJ1_(8867)	-2.08571	-1.4722	8.52803	0.0711384	31	0.130848	156.861	0.928862	738	increased dependency
LMNTD1_(160492)	-2.09012	-1.377	46.6749	0.0632507	25	0.0897132	176.514	0.936749	744	increased dependency
KCTD5_(54442)	-2.11533	-0.532609	97.9352	0.581616	577	0.738796	6.16529	0.418384	192	decreased dependency
TBC1D1_(23216)	-2.14587	-0.0509921	56.0956	0.984761	762	2.90033	200	0.0152393	7	decreased dependency
MCM9_(254394)	-2.16081	-1.34227	3.4909	0.114396	60	0.182857	129.571	0.885604	709	increased dependency
BCL11B_(64919)	-2.17736	-1.39797	65.9631	0.0760623	27	0.117262	101.552	0.923938	742	increased dependency
NUBPL_(80224)	-2.18657	-1.74331	85.439	0.102152	37	0.190576	111.807	0.897848	732	increased dependency
PMEPA1_(56937)	-2.19017	-0.924504	9.9846	0.161802	66	0.191355	116.06	0.838198	703	increased dependency
NCOA5_(57727)	-2.22564	-1.23378	103.886	0.206388	83	0.343597	124.327	0.793612	686	increased dependency
HAX1_(10456)	-2.23004	-1.50262	81.3708	0.100089	40	0.164459	121.784	0.899911	729	increased dependency
DARS_(1615)	-2.28403	-0.786981	117.856	0.265645	92	0.273616	100.619	0.734355	677	increased dependency
TMEM11_(8834)	-2.29272	-1.33264	4.81356	0.152579	82	0.222291	88.7463	0.847421	687	increased dependency
MED13L_(23389)	-2.31693	-0.952272	104.716	0.180725	60	0.247797	102.678	0.819275	697	increased dependency
FAM83A_(84985)	-2.34734	-0.672331	4.35556	0.354744	245	0.394607	103.026	0.645256	524	increased dependency
CITED2_(10370)	-2.39215	-1.82604	96.0194	0.106024	35	0.23263	98.4294	0.893976	722	increased dependency
AGFG1_(3267)	-2.40927	-1.72472	88.6291	0.067574	25	0.14473	106.661	0.932426	744	increased dependency
MTIF3_(219402)	-2.42428	-1.17369	4.3896	0.155456	78	0.218215	120.707	0.844544	691	increased dependency
COX6A1_(1337)	-2.44208	-1.82874	5.80312	0.115087	62	0.241632	148.372	0.884913	707	increased dependency
BUD13_(84811)	-2.44848	-0.916441	87.9515	0.515572	358	0.972106	159.059	0.484428	411	increased dependency
ZNF596_(169270)	-2.44864	-0.997723	5.8989	0.16819	81	0.209123	163.772	0.83181	688	increased dependency
FDX2_(112812)	-2.46208	-0.540087	80.1697	0.557213	344	0.626913	93.6603	0.442787	425	increased dependency
TRIB1_(10221)	-2.47056	-1.21657	3.98592	0.243705	128	0.411796	108.152	0.756295	641	increased dependency
RRAS2_(22800)	-2.52194	-1.79188	17.7101	0.0726677	34	0.145237	94.7538	0.927332	735	increased dependency
GLIS3_(169792)	-2.54966	-0.949004	88.1304	0.138029	41	0.146528	103.827	0.861971	728	increased dependency
RASA1_(5921)	-2.56243	-0.169652	79.7829	0.905416	723	1.67474	4.27078	0.0945841	46	decreased dependency
FLII_(2314)	-2.56394	-0.911268	88.2516	0.440075	232	0.701393	101.156	0.559925	537	increased dependency
CYC1_(1537)	-2.56841	-2.2121	125.797	0.183032	83	0.506165	99.6336	0.816968	686	increased dependency
NDUFS5_(4725)	-2.57058	-2.65764	175.109	0.12468	61	0.380209	108.978	0.87532	708	increased dependency
MRGPRF_(116535)	-2.57637	-0.957213	65.8553	0.138	49	0.154991	122.296	0.862	720	increased dependency
TBR1_(10716)	-2.66733	-5.51902	200	0.00390148	3	0.0191946	61.4874	0.996099	766	increased dependency
PAMR1_(25891)	-2.69007	-0.438662	4.18064	0.485972	342	0.413556	117.669	0.514028	427	increased dependency
ZNF592_(9640)	-2.69277	-1.38801	3.81269	0.148773	70	0.27212	93.7815	0.851227	699	increased dependency
MAP2K2_(5605)	-2.70772	-2.02943	2.9726	0.0556842	29	0.127008	108.563	0.944316	740	increased dependency
GTPBP3_(84705)	-2.71591	-1.08712	56.7599	0.149026	47	0.184639	200	0.850974	722	increased dependency
HMBS_(3145)	-2.7795	-1.11678	14.8044	0.200518	66	0.282766	94.1189	0.799482	703	increased dependency
YIPF6_(286451)	-2.78895	-2.57245	125.322	0.0326624	12	0.0758824	107.312	0.967338	709	increased dependency
UBE2T_(29089)	-2.79545	-1.81926	9.82623	0.100777	47	0.226173	125.561	0.899223	722	increased dependency
MAFA_(389692)	-2.86292	-0.470184	7.3611	0.500724	341	0.492417	118.088	0.499276	428	increased dependency
GCAT_(23464)	-2.90087	-2.97091	187.067	0.0051526	4	0.0139315	200	0.994847	765	increased dependency
GLS_(2744)	-2.90412	-2.14389	5.54808	0.109382	52	0.285617	91.6864	0.890618	705	increased dependency
ATP6AP2_(10159)	-2.91393	-0.248071	142.812	0.935731	683	3.83405	180.598	0.0642692	38	decreased dependency
RBX1_(9978)	-2.91911	-2.55351	84.1317	0.0616112	19	0.159171	104.363	0.938389	750	increased dependency
UBR4_(23352)	-2.92303	-0.756285	100.126	0.503368	496	0.786789	78.3198	0.496632	273	decreased dependency
PSD4_(23550)	-2.92638	-1.54193	109.322	0.086017	35	0.119661	111.898	0.913983	734	increased dependency
GTPBP4_(23560)	-2.95198	-4.23686	131.208	0.0276821	18	0.134593	196.214	0.972318	751	increased dependency
FANCA_(2175)	-2.9534	-0.983613	77.1061	0.248863	103	0.336261	123.677	0.751137	666	increased dependency
ACAT2_(39)	-3.00232	-0.422045	3.05459	0.477272	330	0.410651	135.832	0.522728	439	increased dependency
CTPS1_(1503)	-3.0125	-2.07071	99.224	0.293774	147	0.887016	187.44	0.706226	622	increased dependency
DHX35_(60625)	-3.01693	-2.44676	180.123	0.119575	53	0.31657	106.995	0.880425	716	increased dependency
FAAP100_(80233)	-3.03575	-0.846659	5.56881	0.318222	192	0.411203	147.653	0.681778	577	increased dependency
AP1G1_(164)	-3.03741	-0.723062	9.89642	0.323038	136	0.357074	105.849	0.676962	633	increased dependency
RBM4_(5936)	-3.08442	-1.75693	114.637	0.105665	33	0.189755	146.823	0.894335	736	increased dependency
CHST10_(9486)	-3.09851	-0.0971921	98.121	0.837293	769	0.50974	84.4939	0.162707	0	decreased dependency
EHBP1_(23301)	-3.1113	-1.42102	2.96068	0.0705921	35	0.116866	127.385	0.929408	734	increased dependency
IL1R1_(3554)	-3.12081	-0.91156	16.3017	0.0807835	33	0.07046	121.842	0.919217	736	increased dependency
NOV_(4856)	-3.16505	-1.45267	2.12728	0.0629824	33	0.0985873	101.696	0.937018	736	increased dependency
MED19_(219541)	-3.17907	-0.544064	91.4553	0.663299	630	1.17955	76.52	0.336701	127	decreased dependency
TXNDC9_(10190)	-3.18659	-1.49211	3.37457	0.127604	73	0.221695	160.433	0.872396	696	increased dependency
TRIM16L_(147166)	-3.19996	-2.93246	192.396	0.0102456	8	0.023505	142.889	0.989754	749	increased dependency
ECSIT_(51295)	-3.2553	-0.711786	7.20681	0.472897	289	0.582586	122.497	0.527103	480	increased dependency
HNRNPH1_(3187)	-3.25985	-0.805585	94.2734	0.509978	502	0.891747	106.919	0.490022	267	decreased dependency
PSMG2_(56984)	-3.26791	-0.867915	20.8856	0.718251	581	2.25569	123.708	0.281749	188	decreased dependency
TYK2_(7297)	-3.29505	-0.10531	24.3532	0.974647	757	3.30933	28.0004	0.025353	12	decreased dependency
NCAPG2_(54892)	-3.29778	-0.45537	95.2364	0.627668	605	0.8221	101.922	0.372332	152	decreased dependency
ALG3_(10195)	-3.29999	-2.72001	55.3405	0.0496585	24	0.167958	119.096	0.950342	745	increased dependency
HAND2_(9464)	-3.33889	-3.08201	3.4048	0.0248106	15	0.0700625	90.4497	0.975189	754	increased dependency
GBP6_(163351)	-3.34683	-0.629317	151.752	0.284301	169	0.258318	145.961	0.715699	600	increased dependency
IQGAP3_(128239)	-3.36064	-2.62301	3.42251	0.0334903	20	0.0907995	150.638	0.96651	749	increased dependency
SENP7_(57337)	-3.3705	-0.87085	7.05543	0.181029	91	0.195588	153.22	0.818971	678	increased dependency
SH2D3C_(10044)	-3.39807	-0.116332	14.378	0.83113	769	0.624741	118.057	0.16887	0	decreased dependency
CFAP300_(85016)	-3.43472	-0.88617	2.78187	0.245805	155	0.289004	119.087	0.754195	614	increased dependency
RAB1B_(81876)	-3.45278	-1.18233	8.66109	0.194546	77	0.32006	123.826	0.805454	692	increased dependency
WDR25_(79446)	-3.45325	-1.68864	8.55776	0.11617	53	0.197914	130.844	0.88383	716	increased dependency
RPS27L_(51065)	-3.46916	-1.6211	6.48712	0.0661655	27	0.0976589	103.063	0.933834	742	increased dependency
SLC16A3_(9123)	-3.55296	-2.24748	57.9327	0.0390259	15	0.0931087	101.546	0.960974	754	increased dependency
COPS7A_(50813)	-3.57636	-1.57368	2.31936	0.122578	63	0.222847	34.0699	0.877422	706	increased dependency
DMAC2_(55101)	-3.599	-0.222134	16.0962	0.757259	606	0.669674	120.575	0.242741	163	decreased dependency
ACAD9_(28976)	-3.61834	-1.27885	120.066	0.152683	53	0.224824	112.747	0.847317	716	increased dependency
FANCF_(2188)	-3.62009	-1.14082	70.924	0.18692	63	0.285701	101.961	0.81308	706	increased dependency
SOD1_(6647)	-3.69362	-0.263457	101.16	0.722159	672	0.723965	125.41	0.277841	97	decreased dependency
AFF1_(4299)	-3.70475	-0.322153	100.716	0.404581	183	0.266126	94.1717	0.595419	574	increased dependency
SALL1_(6299)	-3.70635	-0.917434	3.44737	0.15092	61	0.157937	94.204	0.84908	696	increased dependency
CEP126_(57562)	-3.72583	-1.45275	140.19	0.0602606	22	0.097288	152.923	0.939739	747	increased dependency
MMACHC_(25974)	-3.73704	-1.24815	75.3208	0.134953	46	0.177671	94.4901	0.865047	723	increased dependency
WDR7_(23335)	-3.73885	-0.538147	93.8781	0.461188	457	0.509506	129.512	0.538812	312	decreased dependency
ID1_(3397)	-3.74327	-1.14381	3.17061	0.213825	115	0.302048	115.558	0.786175	654	increased dependency
PDHB_(5162)	-3.76426	-0.432268	6.27153	0.515493	285	0.507103	92.6181	0.484507	484	increased dependency
PSME3_(10197)	-3.7663	-0.86765	26.6694	0.353651	187	0.496183	133.546	0.646349	582	increased dependency
CDKAL1_(54901)	-3.77968	-0.798001	16.4499	0.250183	127	0.263608	155.946	0.749817	642	increased dependency
SEMA4C_(54910)	-3.8179	-0.76066	4.44205	0.320617	192	0.352404	120.466	0.679383	577	increased dependency
FOXQ1_(94234)	-3.84804	-0.135931	102.767	0.75456	676	0.493306	104.179	0.24544	93	decreased dependency
MTERF3_(51001)	-3.85786	-1.67043	200	0.147382	81	0.283629	121.563	0.852618	688	increased dependency
RHOH_(399)	-3.89431	-3.05638	169.239	0.0137155	6	0.0409295	158.223	0.986285	763	increased dependency
OS9_(10956)	-3.92903	-1.21506	84.6443	0.0938848	31	0.118769	131.686	0.906115	738	increased dependency
APEX1_(328)	-3.93592	-0.0685133	27.1237	0.878687	757	0.512146	40.1457	0.121313	0	decreased dependency
NANS_(54187)	-3.95068	-1.01411	2.59048	0.222756	126	0.296293	108.314	0.777244	643	increased dependency
STK38_(11329)	-3.97022	-0.755574	119.141	0.200477	164	0.194586	5.45653	0.799523	593	increased dependency
SURF2_(6835)	-4.02144	-2.30439	2.34423	0.0341679	20	0.0758843	149.646	0.965832	749	increased dependency
OTX2_(5015)	-4.04545	-7.19421	200	0.00622231	5	0.0492676	8.54169	0.993778	764	increased dependency
PTRH2_(51651)	-4.04624	-1.00567	6.49779	0.14724	60	0.171449	189.173	0.85276	709	increased dependency
DENND2C_(163259)	-4.06721	-1.09889	2.42703	0.185798	124	0.244922	93.7127	0.814202	645	increased dependency
VAPA_(9218)	-4.06999	-1.29836	150.697	0.222621	129	0.388617	91.1459	0.777379	640	increased dependency
PPFIA1_(8500)	-4.07424	-2.85693	173.907	0.0180136	8	0.0436595	200	0.981986	761	increased dependency
FUT4_(2526)	-4.11639	-0.809115	7.15213	0.315553	201	0.36749	169.69	0.684447	568	increased dependency
WDR91_(29062)	-4.12653	-2.80842	110.479	0.032938	13	0.110804	90.179	0.967062	756	increased dependency
SSBP1_(6742)	-4.14195	-1.98985	136.614	0.143787	74	0.317467	89.0135	0.856213	695	increased dependency
NBN_(4683)	-4.19459	-1.00556	7.49956	0.292374	137	0.377351	104.012	0.707626	632	increased dependency
NABP2_(79035)	-4.2232	-1.95477	5.60381	0.0717338	28	0.148571	48.0278	0.928266	741	increased dependency
CCDC85B_(11007)	-4.25199	-1.02293	128.842	0.202964	87	0.261761	129.753	0.797036	682	increased dependency
NMT1_(4836)	-4.25657	-0.512541	119.391	0.899847	694	4.67872	160.883	0.100153	75	decreased dependency
ALDOA_(226)	-4.27086	-0.329809	97.2571	0.713441	667	0.862306	96.9588	0.286559	102	decreased dependency
POC1B_(282809)	-4.28104	-1.80709	33.7783	0.0532489	19	0.109669	188.075	0.946751	750	increased dependency
UBALD1_(124402)	-4.31741	-4.08453	127.522	0.0169029	12	0.0762634	118.375	0.983097	757	increased dependency
ALG8_(79053)	-4.33782	-1.13811	97.2249	0.278327	120	0.462915	97.6704	0.721673	649	increased dependency
SDHAF1_(644096)	-4.36299	-2.63953	200	0.0574917	30	0.154594	66.7507	0.942508	739	increased dependency
RAPH1_(65059)	-4.40549	-0.450533	96.206	0.468347	260	0.41175	98.9057	0.531653	509	increased dependency
ST3GAL4_(6484)	-4.41971	-0.491376	6.7032	0.394744	218	0.328584	88.4701	0.605256	551	increased dependency
ZNF691_(51058)	-4.43944	-0.903484	3.3514	0.197149	130	0.240359	146.153	0.802851	639	increased dependency
RAC2_(5880)	-4.46623	-2.62143	50.3921	0.0174503	7	0.0313916	200	0.98255	762	increased dependency
DUS2_(54920)	-4.50084	-0.673305	3.53854	0.261755	146	0.239741	110.118	0.738245	623	increased dependency
KPNA1_(3836)	-4.50094	-1.11348	4.33437	0.105729	48	0.130917	200	0.894271	721	increased dependency
PDCD2L_(84306)	-4.50147	-2.16345	165.98	0.0616523	27	0.169033	101.718	0.938348	742	increased dependency
NDUFA5_(4698)	-4.50365	-0.997926	119.155	0.245725	104	0.324717	95.3613	0.754275	665	increased dependency
STAT6_(6778)	-4.5295	-0.825024	2.09514	0.153348	67	0.1647	113.573	0.846652	702	increased dependency
TSPAN2_(10100)	-4.53555	-0.563083	7.17946	0.386127	220	0.346695	83.7432	0.613873	549	increased dependency
SLC39A7_(7922)	-4.55119	-0.239743	100.25	0.600386	586	0.319988	160.154	0.399614	183	decreased dependency
KCNMB4_(27345)	-4.55371	-0.1876	95.3487	0.719149	606	0.530169	74.4557	0.280851	163	decreased dependency
GPR152_(390212)	-4.56999	-0.263227	126.336	0.50993	273	0.282346	87.6975	0.49007	496	increased dependency
PGAP2_(27315)	-4.57637	-0.845297	4.62571	0.330894	188	0.4234	125.585	0.669106	581	increased dependency
COMTD1_(118881)	-4.58349	-0.879263	3.62593	0.240392	156	0.282654	123.229	0.759608	613	increased dependency
ERGIC2_(51290)	-4.6027	-0.323993	48.2425	0.526863	326	0.34294	100.706	0.473137	443	increased dependency
SOX5_(6660)	-4.63706	-3.11177	131.425	0.0237516	14	0.0727275	102.295	0.976248	755	increased dependency
RALGPS2_(55103)	-4.63706	-0.413377	4.18375	0.642767	470	0.736063	163.484	0.357233	299	decreased dependency
BRAT1_(221927)	-4.66042	-2.20352	118.172	0.369328	284	1.26819	104.565	0.630672	485	increased dependency
CCDC102A_(92922)	-4.67228	-1.04008	67.6987	0.14987	49	0.152077	142.749	0.85013	720	increased dependency
PPP1R21_(129285)	-4.69174	-0.79924	4.38915	0.307656	194	0.390452	123.233	0.692344	575	increased dependency
SCO2_(9997)	-4.701	-0.346274	36.5589	0.660225	500	0.675382	91.2303	0.339775	269	decreased dependency
THAP3_(90326)	-4.76372	-1.72496	4.14242	0.0682944	32	0.129185	178.133	0.931706	737	increased dependency
CNIH2_(254263)	-4.76522	-0.482783	13.0548	0.35917	151	0.272593	104.307	0.64083	618	increased dependency
ATP13A1_(57130)	-4.76777	-0.397824	72.1049	0.693955	513	0.928627	131.72	0.306045	256	decreased dependency
PDE2A_(5138)	-4.78462	-0.115842	28.8343	0.843974	769	0.620331	68.2839	0.156026	0	decreased dependency
TCAF2_(285966)	-4.79278	-0.433022	101.957	0.421719	201	0.299532	90.7698	0.578281	568	increased dependency
GATA6_(2627)	-4.79516	-0.806313	149.793	0.156485	48	0.163351	122.257	0.843515	721	increased dependency
FOXO1_(2308)	-4.80157	-1.06391	175.829	0.0829769	29	0.104794	92.9184	0.917023	740	increased dependency
TOMM70_(9868)	-4.80419	-0.432453	99.7414	0.617521	426	0.657876	90.0257	0.382479	343	decreased dependency
PDGFRB_(5159)	-4.81333	-0.794193	3.20736	0.275057	151	0.335152	53.2536	0.724943	618	increased dependency
TGS1_(96764)	-4.83331	-1.29976	5.18692	0.290978	178	0.524437	147.933	0.709022	591	increased dependency
ARMH3_(79591)	-4.86053	-0.897126	7.02778	0.32103	168	0.458926	117.548	0.67897	601	increased dependency
FAM20B_(9917)	-4.86164	-0.483156	81.5267	0.323019	122	0.20274	110.407	0.676981	647	increased dependency
RAD54L_(8438)	-4.86833	-0.842604	3.831	0.315274	212	0.409257	180.423	0.684726	545	increased dependency
CNBD2_(140894)	-4.88879	-0.706412	4.04262	0.407203	283	0.475865	119.047	0.592797	486	increased dependency
CREM_(1390)	-4.8939	-2.62154	167.699	0.0103016	4	0.0166452	107.717	0.989698	765	increased dependency
NDUFA2_(4695)	-4.89701	-3.00332	200	0.0685049	52	0.230593	145.862	0.931495	717	increased dependency
TRA2A_(29896)	-4.92112	-4.03955	100.93	0.0119	5	0.0525955	93.9641	0.9881	764	increased dependency
MTPN_(136319)	-4.93213	-0.894961	2.68229	0.23947	181	0.268176	59.8241	0.76053	588	increased dependency
SYBU_(55638)	-4.94709	-0.511982	5.77305	0.407094	261	0.353476	152.831	0.592906	508	increased dependency
NR1H2_(7376)	-5.00968	-0.519626	5.14444	0.515324	366	0.574076	171.697	0.484676	403	increased dependency
CDIPT_(10423)	-5.0106	-0.362714	88.5724	0.766615	691	1.23666	103.34	0.233385	78	decreased dependency
OR4D5_(219875)	-5.02576	-0.688367	4.68621	0.367859	282	0.400077	110.766	0.632141	487	increased dependency
LYL1_(4066)	-5.0328	-1.63199	118.078	0.0336071	11	0.0588591	117.731	0.966393	758	increased dependency
ADK_(132)	-5.03841	-1.17217	3.8963	0.141555	73	0.181788	97.735	0.858445	696	increased dependency
CCNE2_(9134)	-5.05029	-1.59693	51.6807	0.0744952	23	0.135793	101.635	0.925505	746	increased dependency
TIMM10_(26519)	-5.09562	-0.245774	113.843	0.875296	732	1.77003	63.2485	0.124704	37	decreased dependency
MAPK7_(5598)	-5.10215	-0.498654	97.6815	0.29341	106	0.198234	101.203	0.70659	663	increased dependency
FBXL12_(54850)	-5.10772	-1.79388	140.799	0.0661727	28	0.11198	117.623	0.933827	741	increased dependency
DOLPP1_(57171)	-5.11372	-0.937851	97.2906	0.424019	226	0.719205	94.8196	0.575981	543	increased dependency
STMN1_(3925)	-5.12739	-1.51877	4.60613	0.0984557	36	0.194211	100.298	0.901544	733	increased dependency
EIF4G2_(1982)	-5.13899	-0.136758	93.893	0.970674	747	5.32457	124.94	0.029326	22	decreased dependency
PDK1_(5163)	-5.15329	-2.3217	200	0.0261589	12	0.039316	44.0984	0.973841	757	increased dependency
CENPO_(79172)	-5.15385	-4.24306	181.929	0.02474	20	0.108867	106.768	0.97526	737	increased dependency
AP1B1_(162)	-5.17726	-1.4309	4.85293	0.114603	43	0.193449	96.9369	0.885397	726	increased dependency
VPS26C_(10311)	-5.18525	-2.0065	200	0.0529194	38	0.113273	108.085	0.947081	731	increased dependency
TRIM71_(131405)	-5.19061	-3.11142	113.536	0.023648	14	0.0787476	42.9099	0.976352	755	increased dependency
PAICS_(10606)	-5.20916	-1.68119	86.3307	0.457506	322	1.47248	92.3473	0.542494	447	increased dependency
DIAPH1_(1729)	-5.20931	-2.45206	46.0674	0.0326255	10	0.0920619	167.598	0.967374	759	increased dependency
BMI1_(648)	-5.23368	-1.64168	178.895	0.0649267	27	0.126536	36.5244	0.935073	730	increased dependency
FAM50B_(26240)	-5.23952	-2.29438	200	0.0161782	8	0.0340588	102.072	0.983822	761	increased dependency
AP3B1_(8546)	-5.24175	-0.850341	4.19612	0.370631	227	0.531674	104.072	0.629369	542	increased dependency
RASA4B_(100271927)	-5.26301	-1.3255	131.815	0.159706	60	0.268448	130.863	0.840294	709	increased dependency
SMURF2_(64750)	-5.26572	-1.71868	111.784	0.0717095	31	0.131371	112.435	0.92829	738	increased dependency
PLEK_(5341)	-5.26707	-3.62244	200	0.00514237	4	0.00835829	180.635	0.994858	765	increased dependency
CMAS_(55907)	-5.28353	-1.24444	81.5902	0.112345	33	0.163629	104.266	0.887655	736	increased dependency
LRP5_(4041)	-5.29334	-0.827569	122.781	0.212931	85	0.219183	92.1897	0.787069	684	increased dependency
PYURF_(100996939)	-5.3064	-0.986743	61.3878	0.216521	73	0.264402	98.8192	0.783479	696	increased dependency
AP2M1_(1173)	-5.3174	-0.71008	88.1327	0.443522	429	0.626404	88.4129	0.556478	340	decreased dependency
PTCRA_(171558)	-5.32358	-0.343271	9.17923	0.671389	500	0.699664	188.663	0.328611	269	decreased dependency
SLC44A5_(204962)	-5.33545	-0.036197	34.3719	0.985191	762	2.51328	200	0.0148089	7	decreased dependency
TTC37_(9652)	-5.33824	-1.16814	77.5867	0.121923	37	0.172171	115.071	0.878077	732	increased dependency
SPICE1_(152185)	-5.34489	-1.13458	84.1524	0.188285	69	0.260525	108.699	0.811715	700	increased dependency
CRIP2_(1397)	-5.36688	-0.616461	4.13734	0.357414	236	0.374796	153.796	0.642586	533	increased dependency
RNASEH2B_(79621)	-5.37093	-2.85391	200	0.0634038	42	0.18742	184.16	0.936596	727	increased dependency
GCN1_(10985)	-5.38783	-1.7264	17.9125	0.165707	56	0.36448	41.1344	0.834293	713	increased dependency
TRIP11_(9321)	-5.42493	-1.40349	69.0393	0.0702122	22	0.131165	114.346	0.929788	735	increased dependency
SIPA1_(6494)	-5.42955	-0.382713	97.2909	0.458867	230	0.320605	99.3129	0.541133	539	increased dependency
PIR_(8544)	-5.44049	-0.152098	9.74226	0.790576	604	0.538357	127.902	0.209424	117	decreased dependency
WASF1_(8936)	-5.44062	-0.5189	3.68191	0.382503	256	0.267985	197.647	0.617497	513	increased dependency
LIF_(3976)	-5.44278	-4.62809	145.356	0.00828581	4	0.0364734	92.1395	0.991714	753	increased dependency
VSTM1_(284415)	-5.46922	-0.814157	2.50075	0.187239	128	0.190649	128.421	0.812761	641	increased dependency
MMADHC_(27249)	-5.48635	-1.64253	24.4707	0.0560769	19	0.100867	200	0.943923	750	increased dependency
SKI_(6497)	-5.50125	-0.40779	9.34244	0.362979	148	0.273057	176.595	0.637021	609	increased dependency
TMEM201_(199953)	-5.50988	-1.85265	8.11369	0.0761241	34	0.169222	170.609	0.923876	735	increased dependency
OR4C6_(219432)	-5.51061	-0.611757	83.7955	0.265898	110	0.229356	109.909	0.734102	659	increased dependency
EPS8L2_(64787)	-5.51284	-1.05182	25.3355	0.107825	37	0.133082	137.528	0.892175	732	increased dependency
ERCC6_(2074)	-5.5172	-1.49281	2.27215	0.0357071	12	0.0316886	136.453	0.964293	757	increased dependency
RAB2A_(5862)	-5.51784	-2.08015	99.1858	0.0297388	12	0.0720852	200	0.970261	757	increased dependency
ENDOD1_(23052)	-5.53462	-3.36771	105.372	0.00677407	5	0.0258708	130.227	0.993226	764	increased dependency
ESX1_(80712)	-5.53973	-0.611061	4.34828	0.26502	140	0.237951	193.883	0.73498	581	increased dependency
AKIP1_(56672)	-5.5458	-2.31223	200	0.0245897	19	0.0539116	175.879	0.97541	750	increased dependency
KCTD19_(146212)	-5.56663	-0.0830788	105.907	0.802829	769	0.338885	89.5795	0.197171	0	decreased dependency
GTPBP8_(29083)	-5.58402	-0.754462	63.942	0.468327	300	0.649336	200	0.531673	469	increased dependency
RPL37_(6167)	-5.59652	-4.92796	169.279	0.028731	22	0.17303	152.763	0.971269	747	increased dependency
IFNAR1_(3454)	-5.62423	-0.108309	37.1802	0.970785	753	3.13877	66.4135	0.0292154	16	decreased dependency
MCM8_(84515)	-5.64798	-0.532701	81.3996	0.371569	175	0.304626	80.567	0.628431	594	increased dependency
POLD4_(57804)	-5.65645	-2.28945	200	0.0342866	25	0.0862592	115.087	0.965713	744	increased dependency
ANXA8_(653145)	-5.65828	-0.0634416	45.0217	0.899246	769	0.550286	95.0026	0.100754	0	decreased dependency
NDUFAF5_(79133)	-5.66849	-2.89119	193.355	0.0384439	21	0.107407	150.347	0.961556	736	increased dependency
CENPQ_(55166)	-5.67568	-0.985845	34.2969	0.243609	118	0.322925	106.573	0.756391	639	increased dependency
TBC1D10C_(374403)	-5.67856	-0.886542	73.6545	0.174076	59	0.170676	112.979	0.825924	710	increased dependency
ATG9A_(79065)	-5.68506	-0.364734	99.6108	0.512378	276	0.374443	96.5069	0.487622	493	increased dependency
HEATR3_(55027)	-5.69217	-0.415853	67.2921	0.779789	632	1.56997	76.9177	0.220211	137	decreased dependency
COQ3_(51805)	-5.69315	-0.927275	101.039	0.172303	57	0.194098	102.936	0.827697	700	increased dependency
MAFG_(4097)	-5.70938	-1.03495	6.33707	0.233686	119	0.323541	148.096	0.766314	650	increased dependency
SENP2_(59343)	-5.71084	-0.660643	4.32723	0.376127	226	0.3922	116.57	0.623873	543	increased dependency
ZNF407_(55628)	-5.71548	-1.4281	17.2841	0.226716	93	0.408798	75.4955	0.773284	676	increased dependency
TSC2_(7249)	-5.72112	-0.690742	68.9228	0.817126	704	3.38412	41.8613	0.182874	65	decreased dependency
TFDP2_(7029)	-5.72345	-0.621549	4.32614	0.339983	184	0.303051	97.9408	0.660017	585	increased dependency
C6orf136_(221545)	-5.72426	-0.822581	4.61412	0.249616	101	0.291082	118.272	0.750384	668	increased dependency
ZFP36L1_(677)	-5.73154	-0.555889	70.627	0.591256	383	0.798142	85.4151	0.408744	386	increased dependency
POLR1E_(64425)	-5.7358	-0.515831	85.7067	0.427572	408	0.388656	117.841	0.572428	361	decreased dependency
NR5A2_(2494)	-5.74668	-4.74537	200	0.00810657	5	0.0485864	53.039	0.991893	764	increased dependency
SEC24C_(9632)	-5.78147	-2.27221	53.9023	0.0443098	19	0.0990164	100.605	0.95569	750	increased dependency
MAD1L1_(8379)	-5.78908	-0.265818	93.0505	0.540299	310	0.300647	97.2259	0.459701	459	increased dependency
PRICKLE4_(29964)	-5.7918	-0.466447	4.19693	0.370551	224	0.286654	172.916	0.629449	545	increased dependency
HK2_(3099)	-5.7969	-0.278835	5.7064	0.704607	552	0.702127	108.209	0.295393	217	decreased dependency
CDC40_(51362)	-5.81737	-0.51896	94.4958	0.465119	230	0.472763	98.464	0.534881	527	increased dependency
RBM38_(55544)	-5.82531	-1.36584	7.96223	0.0713956	23	0.103908	143.755	0.928604	746	increased dependency
HAO2_(51179)	-5.83054	-0.400295	28.3135	0.592913	422	0.59505	99.1011	0.407087	347	decreased dependency
BRAP_(8315)	-5.83297	-1.25712	101.561	0.29519	146	0.55285	145.279	0.70481	623	increased dependency
PIGM_(93183)	-5.84352	-0.936787	3.83564	0.238677	138	0.301911	116.783	0.761323	631	increased dependency
KLF8_(11279)	-5.85473	-0.514274	5.99967	0.474305	311	0.493864	136.661	0.525695	410	increased dependency
ERCC1_(2067)	-5.85889	-1.15569	56.0956	0.107755	33	0.147312	200	0.892245	724	increased dependency
PGLS_(25796)	-5.86321	-0.820101	16.762	0.432599	279	0.595541	98.2934	0.567401	490	increased dependency
ZNF286A_(57335)	-5.88119	-0.692198	3.09892	0.285815	210	0.248298	176.297	0.714185	559	increased dependency
PPOX_(5498)	-5.88851	-1.11308	5.64338	0.102224	35	0.123444	119.099	0.897776	734	increased dependency
WFDC11_(259239)	-5.88918	-1.20665	118.976	0.0731091	26	0.0780416	200	0.926891	743	increased dependency
APLNR_(187)	-5.8951	-1.21855	2.73448	0.10597	60	0.155385	147.536	0.89403	709	increased dependency
TNFRSF19_(55504)	-5.89871	-0.656089	82.2302	0.134795	41	0.0771916	108.992	0.865205	728	increased dependency
CEP44_(80817)	-5.90863	-0.76802	94.913	0.425196	256	0.557748	155.418	0.574804	513	increased dependency
RSPH10B_(222967)	-5.91657	-0.819665	133.195	0.204444	81	0.206873	146.174	0.795556	688	increased dependency
MON2_(23041)	-5.91948	-0.310852	79.0322	0.786254	769	1.31916	26.6046	0.213746	0	decreased dependency
RDH10_(157506)	-5.93975	-1.96273	116.817	0.055582	19	0.0956779	114.982	0.944418	750	increased dependency
ELOA_(6924)	-5.96115	-1.32357	200	0.20136	64	0.364366	69.0474	0.79864	693	increased dependency
AXIN2_(8313)	-5.97905	-1.84197	171.638	0.0221577	7	0.0409464	94.43	0.977842	750	increased dependency
COMMD3_(23412)	-5.99191	-3.5322	2.32847	0.0327965	22	0.137885	171.785	0.967204	747	increased dependency
ZNF593_(51042)	-5.99238	-0.930825	24.6885	0.281256	129	0.372986	180.568	0.718744	628	increased dependency
PSMD1_(5707)	-6.02829	-0.734113	7.63955	0.475367	320	0.705796	146.981	0.524633	449	increased dependency
TCP10_(6953)	-6.02985	-0.0671131	140.912	0.878459	769	0.490533	22.9197	0.121541	0	decreased dependency
GTPBP1_(9567)	-6.03251	-1.65629	87.5371	0.0591226	21	0.101254	107.329	0.940877	748	increased dependency
ATP2A2_(488)	-6.03961	-0.118499	110.335	0.971051	751	3.89677	4.32022	0.0289491	18	decreased dependency
FAM207A_(85395)	-6.0499	-1.65435	136.02	0.0616663	20	0.117469	200	0.938334	749	increased dependency
DCTD_(1635)	-6.05347	-1.42498	4.60642	0.0592396	21	0.099997	111.739	0.94076	748	increased dependency
CCDC25_(55246)	-6.05855	-1.04438	3.95064	0.13987	52	0.148162	104.754	0.86013	717	increased dependency
MAP2K3_(5606)	-6.06486	-1.2919	8.36527	0.132453	40	0.208076	125.817	0.867547	729	increased dependency
MTHFR_(4524)	-6.07127	-0.0270089	17.5246	0.994962	765	5.60655	200	0.00503845	4	decreased dependency
GPX7_(2882)	-6.0714	-0.415981	101.903	0.488947	320	0.381689	102.685	0.511053	449	increased dependency
MAU2_(23383)	-6.07318	-0.515594	100.05	0.764097	681	1.77102	10.9282	0.235903	88	decreased dependency
GNB2_(2783)	-6.07923	-0.647423	5.29226	0.481318	329	0.615602	114.615	0.518682	440	increased dependency
MOG_(4340)	-6.08426	-0.363806	98.155	0.461132	214	0.3061	99.1998	0.538868	555	increased dependency
RBL1_(5933)	-6.09331	-0.14235	40.8686	0.869902	713	0.953639	171.023	0.130098	44	decreased dependency
EXOC6_(54536)	-6.11352	-2.30212	90.5338	0.018375	8	0.0457294	136.47	0.981625	761	increased dependency
MAF_(4094)	-6.11705	-2.71665	12.9523	0.0253024	12	0.083102	39.6746	0.974698	757	increased dependency
SRPK1_(6732)	-6.12481	-1.14218	2.68754	0.210535	127	0.311339	113.151	0.789465	642	increased dependency
MT2A_(4502)	-6.14353	-3.23681	172.709	0.0150598	6	0.0567082	147.55	0.98494	763	increased dependency
EVA1A_(84141)	-6.15002	-0.153403	99.507	0.653825	491	0.291111	80.3023	0.346175	278	decreased dependency
TCHHL1_(126637)	-6.15716	-1.59413	200	0.0680657	36	0.105289	98.8561	0.931934	733	increased dependency
PPIP5K2_(23262)	-6.17195	-0.553988	8.25611	0.501055	334	0.550107	136.779	0.498945	435	increased dependency
PEX11B_(8799)	-6.18638	-1.12583	3.94936	0.174187	82	0.25148	108.16	0.825813	687	increased dependency
OR2M7_(391196)	-6.22636	-0.642617	22.277	0.319807	158	0.286261	191.503	0.680193	611	increased dependency
SLC7A6_(9057)	-6.24374	-1.28834	6.34038	0.102628	40	0.143334	158.293	0.897372	729	increased dependency
PROX1_(5629)	-6.24877	-2.01941	2.40517	0.0260154	11	0.0578902	106.378	0.973985	758	increased dependency
AACS_(65985)	-6.25332	-1.34003	2.08562	0.0691322	37	0.112669	133.508	0.930868	732	increased dependency
CHEK1_(1111)	-6.25936	-1.06987	4.75658	0.360284	195	0.648503	186.8	0.639716	562	increased dependency
SPRED1_(161742)	-6.26772	-0.128099	72.3473	0.918986	743	1.34585	11.0839	0.081014	26	decreased dependency
VIRMA_(25962)	-6.27428	-0.295715	99.7488	0.674816	650	0.654008	102.15	0.325184	119	decreased dependency
IDE_(3416)	-6.28448	-0.774274	2.65559	0.249757	159	0.26628	112.915	0.750243	610	increased dependency
RAPGEFL1_(51195)	-6.31188	-1.04737	74.9253	0.167044	58	0.192069	118.491	0.832956	711	increased dependency
HSF1_(3297)	-6.31739	-1.46154	139.013	0.234168	99	0.453913	190.755	0.765832	670	increased dependency
TMEM126B_(55863)	-6.32727	-0.329095	47.3086	0.593257	412	0.476351	143.092	0.406743	357	decreased dependency
RBM12B_(389677)	-6.34528	-0.50225	80.0308	0.325725	124	0.251181	100.997	0.674275	645	increased dependency
AUNIP_(79000)	-6.35434	-0.458958	95.7012	0.351032	139	0.274528	94.8282	0.648968	630	increased dependency
TPCN2_(219931)	-6.36695	-0.495444	116.916	0.283082	92	0.194702	112.982	0.716918	677	increased dependency
KDM4A_(9682)	-6.41138	-1.38155	2.62182	0.175147	111	0.264547	138.643	0.824853	646	increased dependency
CEBPA_(1050)	-6.41845	-1.28337	5.95033	0.109231	34	0.138337	122.243	0.890769	735	increased dependency
BSND_(7809)	-6.45578	-0.252289	76.8492	0.770527	582	0.858238	127.506	0.229473	187	decreased dependency
GML_(2765)	-6.47038	-1.50654	97.339	0.0783338	21	0.109618	118.477	0.921666	748	increased dependency
FOXR1_(283150)	-6.48855	-0.299297	3.07478	0.65749	483	0.594093	69.528	0.34251	286	decreased dependency
SELENBP1_(8991)	-6.50145	-1.21888	116.946	0.0955182	34	0.122519	131.215	0.904482	735	increased dependency
NADK2_(133686)	-6.54798	-1.02605	107.15	0.0946794	29	0.11389	104.114	0.905321	740	increased dependency
MAFB_(9935)	-6.55865	-2.66935	200	0.0150577	6	0.0399793	70.0629	0.984942	763	increased dependency
IKZF3_(22806)	-6.58278	-1.94789	4.46304	0.0610296	29	0.165787	82.0374	0.93897	740	increased dependency
PRAG1_(157285)	-6.64548	-0.16252	13.3459	0.814825	712	0.745246	200	0.185175	57	decreased dependency
HDAC3_(8841)	-6.64613	-0.631207	97.6179	0.576036	535	0.908666	23.3098	0.423964	222	decreased dependency
NFIL3_(4783)	-6.661	-0.649221	5.51559	0.233094	92	0.196452	104.667	0.766906	677	increased dependency
XBP1_(7494)	-6.72897	-0.507714	4.50042	0.335767	153	0.273321	90.9702	0.664233	616	increased dependency
ARL1_(400)	-6.73325	-0.956999	102.175	0.222988	84	0.268067	96.5512	0.777012	685	increased dependency
SLC25A32_(81034)	-6.73721	-0.503507	5.74922	0.484409	313	0.483651	128.742	0.515591	456	increased dependency
TFB1M_(51106)	-6.77791	-1.28162	107.801	0.213773	80	0.342941	169.109	0.786227	689	increased dependency
GMDS_(2762)	-6.78659	-2.40686	30.0968	0.0215655	10	0.062381	34.8183	0.978434	759	increased dependency
SNX15_(29907)	-6.79784	-0.0870021	133.503	0.80018	769	0.375789	58.6311	0.19982	0	decreased dependency
SRP14_(6727)	-6.81268	-0.599047	89.2018	0.284237	118	0.276977	36.9536	0.715763	651	increased dependency
SGPL1_(8879)	-6.83256	-1.71021	200	0.0700494	44	0.116527	112.244	0.929951	725	increased dependency
TK1_(7083)	-6.8329	-1.18044	3.72883	0.154185	81	0.202717	80.6023	0.845815	688	increased dependency
DHX38_(9785)	-6.83467	-1.97966	5.21538	0.0866	40	0.185851	154.744	0.9134	717	increased dependency
IRX2_(153572)	-6.83668	-3.28221	44.1557	0.008258	6	0.0303719	132.721	0.991742	763	increased dependency
CNTROB_(116840)	-6.85543	-0.653316	4.74175	0.353324	187	0.35955	99.7524	0.646676	582	increased dependency
SNAP29_(9342)	-6.8721	-1.89922	3.73238	0.0949959	47	0.214876	96.3235	0.905004	722	increased dependency
MICALL2_(79778)	-6.87542	-2.3998	178.195	0.023964	17	0.0512253	141.696	0.976036	752	increased dependency
AKIRIN2_(55122)	-6.87645	-0.472685	8.84113	0.671282	483	1.03548	101.591	0.328718	274	decreased dependency
GCNT2_(2651)	-6.87854	-0.293003	126.125	0.490522	272	0.27815	88.4117	0.509478	497	increased dependency
RPA2_(6118)	-6.88032	-1.70435	85.2843	0.196571	78	0.383102	177.673	0.803429	691	increased dependency
DOCK10_(55619)	-6.88326	-1.07908	2.59794	0.133387	60	0.177091	114.302	0.866613	709	increased dependency
SELENOO_(83642)	-6.88342	-0.706285	6.94235	0.30498	181	0.314089	162.265	0.69502	588	increased dependency
KLHL12_(59349)	-6.88584	-0.99197	54.5218	0.114313	32	0.122263	144.139	0.885687	737	increased dependency
TAC3_(6866)	-6.88873	-0.329738	12.4426	0.643424	465	0.587494	153.557	0.356576	304	decreased dependency
MRPS26_(64949)	-6.8967	-4.22791	200	0.0174891	14	0.0773116	167.805	0.982511	755	increased dependency
TUBA1C_(84790)	-6.90256	-1.71917	149.506	0.297671	189	0.749678	155.774	0.702329	580	increased dependency
ACTR1A_(10121)	-6.9047	-1.17706	88.0889	0.646398	486	2.14091	79.0438	0.353602	283	decreased dependency
BTG1_(694)	-6.91539	-0.87148	5.72617	0.251172	98	0.290052	116.796	0.748828	671	increased dependency
PCGF2_(7703)	-6.92234	-0.908402	3.19375	0.225644	134	0.272893	115.802	0.774356	623	increased dependency
ABL1_(25)	-6.93598	-2.78338	200	0.0195705	10	0.0797548	15.8726	0.98043	759	increased dependency
VIPAS39_(63894)	-6.94381	-0.563424	5.93642	0.391548	215	0.374864	106.636	0.608452	554	increased dependency
CNTLN_(54875)	-6.97493	-0.111579	10.0388	0.797161	769	0.508153	96.6943	0.202839	0	decreased dependency
LMX1B_(4010)	-6.98034	-1.75846	112.085	0.0315805	13	0.0578895	114.854	0.96842	756	increased dependency
SCNM1_(79005)	-6.98811	-0.66003	23.9035	0.374408	184	0.397955	172.151	0.625592	585	increased dependency
SLC35A3_(23443)	-6.99641	-0.614427	5.22062	0.378558	226	0.365123	100.354	0.621442	543	increased dependency
KDM4D_(55693)	-7.00882	-1.45213	82.8534	0.040997	15	0.0597386	193.804	0.959003	742	increased dependency
CRNN_(49860)	-7.01547	-0.226941	23.5722	0.64032	463	0.428058	110.559	0.35968	306	decreased dependency
C3orf58_(205428)	-7.02605	-1.66265	5.21512	0.0658992	33	0.106827	131.062	0.934101	736	increased dependency
CD248_(57124)	-7.0341	-2.15853	200	0.0324813	21	0.0699834	162.642	0.967519	748	increased dependency
LANCL2_(55915)	-7.05261	-4.53079	200	0.00638074	5	0.0312786	13.1323	0.993619	764	increased dependency
TERT_(7015)	-7.05434	-1.30906	53.9858	0.0881552	26	0.140737	166.428	0.911845	731	increased dependency
DAB2IP_(153090)	-7.05917	-0.188409	105.271	0.802561	703	0.788472	93.1748	0.197439	66	decreased dependency
HS6ST1_(9394)	-7.06022	-1.35285	2.76854	0.152833	84	0.246117	146.355	0.847167	685	increased dependency
C7orf61_(402573)	-7.06122	-0.49529	98.4234	0.391489	189	0.325188	91.2686	0.608511	580	increased dependency
PXN_(5829)	-7.06813	-0.969732	146.482	0.500261	355	0.985615	200	0.499739	414	increased dependency
GOT1_(2805)	-7.0728	-0.0703062	99.0564	0.93931	738	1.40251	102.892	0.0606897	19	decreased dependency
RNASEH2A_(10535)	-7.08155	-0.870272	71.8262	0.34448	145	0.457034	106.275	0.65552	624	increased dependency
OGDHL_(55753)	-7.08313	-0.0705788	10.3047	0.928317	707	1.16595	200	0.0716835	50	decreased dependency
SNRPB2_(6629)	-7.09571	-1.4288	101.038	0.640396	490	2.55802	163.294	0.359604	279	decreased dependency
TRMT12_(55039)	-7.09669	-0.846085	4.95236	0.258081	140	0.298998	119.731	0.741919	629	increased dependency
SETBP1_(26040)	-7.11071	-3.38783	109.657	0.00525833	4	0.0259611	123.482	0.994742	753	increased dependency
ANKRD40_(91369)	-7.1161	-0.335433	6.90355	0.589144	399	0.475833	117.337	0.410856	370	decreased dependency
TEN1_(100134934)	-7.11662	-1.41227	101.087	0.433563	287	1.10596	94.9927	0.566437	482	increased dependency
SOX17_(64321)	-7.14715	-0.97995	3.12118	0.220522	116	0.292442	105.949	0.779478	653	increased dependency
CASC1_(55259)	-7.15599	-0.891519	79.5231	0.117521	41	0.123643	99.8575	0.882479	728	increased dependency
RMI2_(116028)	-7.16456	-0.921986	85.1195	0.273697	110	0.357873	124.506	0.726303	659	increased dependency
GJC3_(349149)	-7.18123	-0.102419	94.0044	0.842848	769	0.605999	41.8973	0.157152	0	decreased dependency
ST3GAL6_(10402)	-7.18827	-0.951987	70.467	0.107506	34	0.101331	120.454	0.892494	735	increased dependency
WASF2_(10163)	-7.19938	-0.358033	5.83956	0.56553	358	0.50797	78.7101	0.43447	411	increased dependency
ZCWPW2_(152098)	-7.20179	-0.341971	77.8037	0.570317	374	0.466587	100.744	0.429683	395	increased dependency
RAD51B_(5890)	-7.20607	-2.25223	102.878	0.0564263	18	0.15808	200	0.943574	751	increased dependency
TSPAN31_(6302)	-7.20624	-2.02902	195.924	0.0322456	10	0.0727285	168.665	0.967754	759	increased dependency
RAPGEF2_(9693)	-7.22809	-0.60608	16.0511	0.243631	87	0.193903	87.168	0.756369	682	increased dependency
MKRN2_(23609)	-7.24952	-1.39341	97.2787	0.069911	27	0.0878029	112.026	0.930089	742	increased dependency
NUDCD1_(84955)	-7.25779	-0.610639	5.28172	0.363734	192	0.354299	95.9634	0.636266	577	increased dependency
FGF14_(2259)	-7.26331	-0.380675	7.27558	0.522387	353	0.437292	137.258	0.477613	416	increased dependency
CDK8_(1024)	-7.26746	-0.28438	5.85771	0.74409	635	0.854013	116.443	0.25591	122	decreased dependency
OSGEPL1_(64172)	-7.28726	-1.01542	2.80084	0.147552	100	0.176247	43.4512	0.852448	669	increased dependency
MYMK_(389827)	-7.29621	-0.675242	3.4329	0.254805	168	0.230686	124.712	0.745195	601	increased dependency
CCDC190_(339512)	-7.29958	-0.679668	6.23853	0.381802	288	0.412667	9.1106	0.618198	481	increased dependency
CCDC58_(131076)	-7.30014	-1.63897	2.65966	0.0807785	50	0.142707	142.406	0.919221	719	increased dependency
ZDHHC11_(79844)	-7.31307	-1.78908	160.177	0.074724	32	0.156047	179.108	0.925276	737	increased dependency
PAFAH1B2_(5049)	-7.31548	-1.14182	2.68889	0.179705	114	0.273349	50.8797	0.820295	655	increased dependency
DPP3_(10072)	-7.32012	-0.337549	11.5151	0.558391	370	0.401141	135.851	0.441609	399	increased dependency
KAT6B_(23522)	-7.32433	-2.56605	97.5006	0.0190607	7	0.0439275	102.443	0.980939	750	increased dependency
SLC39A13_(91252)	-7.33821	-0.321628	9.05616	0.699153	527	0.798299	145.278	0.300847	242	decreased dependency
KIAA2013_(90231)	-7.34915	-0.155308	20.866	0.866621	688	1.14257	163.965	0.133379	81	decreased dependency
AXIN1_(8312)	-7.36257	-0.315187	89.52	0.401965	184	0.190545	94.4265	0.598035	585	increased dependency
SGF29_(112869)	-7.36644	-0.881732	107.133	0.620311	530	1.48897	7.24033	0.379689	227	decreased dependency
MIA3_(375056)	-7.36897	-1.48748	78.5181	0.0343424	11	0.0532807	127.872	0.965658	758	increased dependency
F11R_(50848)	-7.37101	-0.305012	6.55008	0.619278	430	0.494923	141.476	0.380722	339	decreased dependency
DDIT3_(1649)	-7.38543	-0.964653	4.26796	0.255311	163	0.345921	131.497	0.744689	606	increased dependency
BMP4_(652)	-7.39447	-0.343098	12.9124	0.546397	370	0.393142	174.1	0.453603	399	increased dependency
IMMP2L_(83943)	-7.40537	-1.23477	50.3205	0.0400905	16	0.0453285	104.185	0.959909	753	increased dependency
MTMR3_(8897)	-7.40856	-1.38702	3.95388	0.13601	71	0.222866	110.244	0.86399	698	increased dependency
NDUFS2_(4720)	-7.42197	-0.846797	96.7459	0.45844	282	0.721418	99.9427	0.54156	487	increased dependency
PEX1_(5189)	-7.43397	-1.03012	138.513	0.171154	48	0.210877	95.4602	0.828846	721	increased dependency
ANKRD12_(23253)	-7.43961	-2.82909	189.708	0.0134513	8	0.032606	128.694	0.986549	761	increased dependency
TMEM251_(26175)	-7.44628	-0.617445	82.2174	0.21596	69	0.184937	97.9276	0.78404	700	increased dependency
BNIP2_(663)	-7.45765	-0.254755	104.867	0.550988	328	0.301076	98.3663	0.449012	441	increased dependency
INTS12_(57117)	-7.46675	-0.655192	147.115	0.793715	609	2.56038	5.53733	0.206285	148	decreased dependency
ZBTB10_(65986)	-7.48383	-0.376519	8.4836	0.421112	200	0.286239	96.2291	0.578888	569	increased dependency
FOXH1_(8928)	-7.48404	-1.442	153.06	0.0574623	21	0.0821387	200	0.942538	748	increased dependency
QRFP_(347148)	-7.4861	-5.72887	158.912	0.00281805	2	0.0205107	102.1	0.997182	767	increased dependency
RNF139_(11236)	-7.48795	-0.986003	81.8656	0.127669	40	0.133384	102.414	0.872331	729	increased dependency
PCED1B_(91523)	-7.49112	-0.44808	98.1626	0.468925	267	0.388281	96.3322	0.531075	502	increased dependency
PPP1R16A_(84988)	-7.49245	-0.284386	9.04145	0.720792	537	0.773108	150.942	0.279208	232	decreased dependency
GIF_(2694)	-7.49889	-0.139943	23.8023	0.810852	727	0.627647	96.0491	0.189148	42	decreased dependency
CLEC18B_(497190)	-7.49971	-0.865839	17.0524	0.241215	110	0.265074	132.168	0.758785	659	increased dependency
ZNF687_(57592)	-7.51412	-0.374108	13.3737	0.560605	361	0.4985	142.536	0.439395	408	increased dependency
PIAS1_(8554)	-7.5148	-0.638532	92.2051	0.434883	214	0.500728	98.6488	0.565117	543	increased dependency
SLAMF8_(56833)	-7.51873	-0.321189	102.074	0.459457	244	0.276461	101.683	0.540543	525	increased dependency
ENTPD2_(954)	-7.52065	-0.940704	10.3295	0.145105	61	0.150075	108.339	0.854895	708	increased dependency
OGDH_(4967)	-7.52377	-4.20681	185.6	0.0385219	37	0.182575	130.527	0.961478	720	increased dependency
C11orf53_(341032)	-7.55518	-6.36585	200	0.00552292	3	0.0619505	9.67663	0.994477	766	increased dependency
TBX15_(6913)	-7.55771	-0.533049	4.27815	0.431894	302	0.432327	200	0.568106	467	increased dependency
COA5_(493753)	-7.56058	-0.596881	11.6173	0.493106	305	0.583398	88.9098	0.506894	464	increased dependency
MUC12_(10071)	-7.57101	-0.501297	111.913	0.330118	121	0.228697	93.1958	0.669882	648	increased dependency
TIAL1_(7073)	-7.57401	-0.429698	101.878	0.672828	562	0.9225	65.4648	0.327172	207	decreased dependency
RWDD3_(25950)	-7.59359	-0.295566	18.4166	0.53747	328	0.339575	107.236	0.46253	441	increased dependency
MRPL44_(65080)	-7.60387	-1.41713	170.881	0.199262	105	0.347451	88.5372	0.800738	664	increased dependency
MBLAC1_(255374)	-7.61318	-0.672125	95.0302	0.275869	118	0.249617	94.0585	0.724131	651	increased dependency
COG7_(91949)	-7.62871	-0.741211	91.9491	0.459701	241	0.641328	95.8209	0.540299	528	increased dependency
STAT3_(6774)	-7.64533	-0.714662	2.54962	0.247946	105	0.277316	24.8765	0.752054	664	increased dependency
ARSJ_(79642)	-7.65467	-0.0479011	104.915	0.866707	769	0.267126	84.627	0.133293	0	decreased dependency
ZNF644_(84146)	-7.66793	-1.26414	22.7203	0.127155	49	0.18979	168.136	0.872845	720	increased dependency
DIS3L_(115752)	-7.67025	-1.50319	38.979	0.0604449	18	0.0853641	112.668	0.939555	751	increased dependency
CDKN2B_(1030)	-7.67695	-0.0576828	110.436	0.987047	760	3.88164	82.7811	0.0129534	9	decreased dependency
ATP5ME_(521)	-7.68026	-1.06746	34.2741	0.57328	419	1.42706	200	0.42672	350	decreased dependency
TAX1BP1_(8887)	-7.68207	-1.19583	50.1421	0.12034	37	0.170479	131.462	0.87966	732	increased dependency
APLP1_(333)	-7.68341	-1.81484	146.66	0.0530627	24	0.09996	169.426	0.946937	745	increased dependency
ZNF296_(162979)	-7.7058	-1.21161	72.2727	0.0710047	23	0.0813124	102.289	0.928995	746	increased dependency
TWIST2_(117581)	-7.71328	-1.93067	2.00184	0.0285031	13	0.0688328	113.084	0.971497	756	increased dependency
MSI1_(4440)	-7.7306	-2.51563	168.02	0.0215748	15	0.0513452	120.761	0.978425	754	increased dependency
MYOZ1_(58529)	-7.73279	-0.516292	105.747	0.265388	109	0.183693	101.535	0.734612	660	increased dependency
RPUSD4_(84881)	-7.73435	-0.991669	103.223	0.404235	241	0.652964	120.544	0.595765	528	increased dependency
ZC3HAV1_(56829)	-7.7404	-0.191554	104.802	0.654091	500	0.372118	96.879	0.345909	269	decreased dependency
MAPT_(4137)	-7.74559	-1.58145	191.205	0.05976	55	0.114141	164.213	0.94024	714	increased dependency
CSTB_(1476)	-7.74756	-1.31668	3.37589	0.103739	53	0.167909	113.174	0.896261	716	increased dependency
LCN6_(158062)	-7.7507	-0.929139	4.59491	0.298505	192	0.391952	89.3465	0.701495	577	increased dependency
UPF3B_(65109)	-7.7526	-1.39006	78.4233	0.0940239	31	0.16477	120.807	0.905976	679	increased dependency
HAPLN2_(60484)	-7.75594	-0.575004	89.0829	0.38945	198	0.380403	99.7261	0.61055	571	increased dependency
ALKBH8_(91801)	-7.77766	-0.90277	4.9942	0.204279	83	0.243569	146.934	0.795721	686	increased dependency
TADA2B_(93624)	-7.78063	-0.366367	88.993	0.895564	720	3.36058	29.8387	0.104436	37	decreased dependency
LGALS3BP_(3959)	-7.79706	-0.409544	7.29062	0.626184	476	0.691005	158.67	0.373816	293	decreased dependency
FBXO3_(26273)	-7.8036	-1.43701	2.24817	0.0773963	50	0.121504	159.019	0.922604	719	increased dependency
CEP170_(9859)	-7.80818	-0.970829	172.101	0.198399	85	0.234705	166.671	0.801601	684	increased dependency
STAT2_(6773)	-7.81025	-0.11461	9.11609	0.978702	758	4.33485	138.445	0.0212983	11	decreased dependency
BTG3_(10950)	-7.82149	-0.803201	66.1866	0.0921376	21	0.0622357	176.133	0.907862	748	increased dependency
PVR_(5817)	-7.83795	-0.233781	99.0633	0.463746	228	0.204623	99.9567	0.536254	541	increased dependency
C1orf185_(284546)	-7.83888	-0.142425	7.76586	0.830235	662	0.65561	132.387	0.169765	107	decreased dependency
ZNF217_(7764)	-7.85227	-1.07269	19.1932	0.48986	291	1.16132	79.8917	0.51014	466	increased dependency
GPR61_(83873)	-7.85466	-0.615926	101.463	0.431347	267	0.489983	150.628	0.568653	502	increased dependency
METTL1_(4234)	-7.85833	-1.34874	90.6482	0.461082	308	1.15374	95.2761	0.538918	461	increased dependency
CIART_(148523)	-7.86009	-0.168355	11.9559	0.750209	717	0.547776	85.6761	0.249791	52	decreased dependency
AK2_(204)	-7.86598	-1.66159	162.941	0.121495	48	0.255357	101.506	0.878505	721	increased dependency
SIK3_(23387)	-7.86603	-1.9329	113.554	0.0517176	20	0.114381	40.2899	0.948282	749	increased dependency
TERF1_(7013)	-7.8769	-0.877084	8.04394	0.54336	393	1.09956	152.9	0.45664	364	decreased dependency
ALK_(238)	-7.90448	-2.09619	40.3762	0.0175834	7	0.0420691	99.9173	0.982417	762	increased dependency
RBM12_(10137)	-7.90474	-0.297696	163.525	0.878916	718	2.05716	174.922	0.121084	51	decreased dependency
CREBBP_(1387)	-7.93071	-0.953516	125.581	0.241215	84	0.32849	88.6524	0.758785	673	increased dependency
EFNA1_(1942)	-7.9401	-0.501319	6.75899	0.51335	363	0.512853	145.994	0.48665	406	increased dependency
COPS7B_(64708)	-7.94906	-0.64298	93.1085	0.173994	51	0.139498	103.007	0.826006	718	increased dependency
HIST1H4F_(8361)	-7.96664	-0.0709161	93.2122	0.877094	769	0.553479	70.3111	0.122906	0	decreased dependency
MCAT_(27349)	-7.98713	-1.13446	159.581	0.204447	83	0.270992	104.474	0.795553	686	increased dependency
NUDT8_(254552)	-7.98807	-0.94594	148.869	0.197791	83	0.237545	200	0.802209	686	increased dependency
FAM104A_(84923)	-8.00912	-0.420337	11.8384	0.350405	142	0.242951	96.3887	0.649595	627	increased dependency
TUBGCP3_(10426)	-8.01224	-1.1138	70.9706	0.248021	101	0.384888	159.797	0.751979	668	increased dependency
TRHR_(7201)	-8.0256	-0.67654	4.55934	0.282342	176	0.267307	49.6849	0.717658	593	increased dependency
FASTKD2_(22868)	-8.03807	-0.980861	21.1945	0.130342	52	0.129986	124.972	0.869658	717	increased dependency
MYT1_(4661)	-8.04529	-1.94075	22.2784	0.0311403	10	0.0512039	100.943	0.96886	759	increased dependency
AFMID_(125061)	-8.04533	-0.459967	10.3241	0.403747	225	0.289078	77.2145	0.596253	544	increased dependency
CCNG1_(900)	-8.06345	-3.17759	156.043	0.0122059	9	0.0357689	145.823	0.987794	760	increased dependency
CFAP97D1_(284067)	-8.09999	-0.198171	22.1571	0.734097	644	0.476695	89.3276	0.265903	125	decreased dependency
TSPAN4_(7106)	-8.10133	-0.944626	153.337	0.250876	143	0.329976	113.494	0.749124	626	increased dependency
BHLHE41_(79365)	-8.10578	-1.33562	5.90095	0.11359	38	0.178676	186.673	0.88641	731	increased dependency
VANGL1_(81839)	-8.10582	-0.369976	7.91943	0.593235	426	0.505901	150.071	0.406765	343	decreased dependency
ALG1_(56052)	-8.1084	-0.324268	102.269	0.593652	598	0.538532	97.2709	0.406348	171	decreased dependency
CLCF1_(23529)	-8.12818	-0.945342	12.928	0.150109	48	0.180322	190.67	0.849891	721	increased dependency
KRTAP5-9_(3846)	-8.12865	-1.58403	10.3685	0.0900253	31	0.143332	173.185	0.909975	738	increased dependency
ZBTB45_(84878)	-8.13762	-1.36377	193.095	0.158163	107	0.236995	44.601	0.841837	662	increased dependency
HIST2H2AB_(317772)	-8.14646	-0.554669	137.054	0.312964	107	0.231734	108.868	0.687036	662	increased dependency
OLA1_(29789)	-8.15286	-0.66902	84.3689	0.21432	72	0.159932	122.227	0.78568	697	increased dependency
LCK_(3932)	-8.1529	-4.01367	200	0.00619461	4	0.0142888	118.338	0.993805	765	increased dependency
COL23A1_(91522)	-8.16664	-0.117246	13.3606	0.830057	769	0.665469	175.49	0.169943	0	decreased dependency
ROGDI_(79641)	-8.17121	-1.4007	4.89971	0.0853171	32	0.146461	89.0323	0.914683	737	increased dependency
E2F4_(1874)	-8.1719	-0.543234	9.92223	0.437818	267	0.425809	90.3284	0.562182	502	increased dependency
KDELR1_(10945)	-8.1742	-2.65971	56.2418	0.0201894	9	0.0622038	74.0233	0.979811	760	increased dependency
HDAC7_(51564)	-8.17943	-1.37214	4.00492	0.14264	55	0.255995	114.098	0.85736	702	increased dependency
MICAL3_(57553)	-8.18422	-0.153118	20.9717	0.663215	511	0.325857	89.3843	0.336785	258	decreased dependency
AMOTL1_(154810)	-8.19095	-0.442274	41.5745	0.559026	391	0.567341	116.651	0.440974	378	decreased dependency
TGFBR1_(7046)	-8.19554	-0.486241	5.3425	0.36275	165	0.281534	82.9135	0.63725	604	increased dependency
PABPC5_(140886)	-8.20184	-0.37005	4.5206	0.459223	303	0.312073	163.109	0.540777	418	increased dependency
GAB3_(139716)	-8.21176	-1.53866	2.14989	0.0666746	39	0.107673	136.361	0.933325	682	increased dependency
CHD2_(1106)	-8.23308	-0.872386	5.22972	0.256041	126	0.29579	105.825	0.743959	631	increased dependency
MEIS2_(4212)	-8.24191	-0.993446	4.71525	0.116286	35	0.140828	109.663	0.883714	734	increased dependency
LILRA5_(353514)	-8.2434	-0.844331	2.45176	0.218792	167	0.228885	166.273	0.781208	602	increased dependency
ARF6_(382)	-8.25863	-3.88825	186.69	0.0354113	24	0.178802	173.648	0.964589	745	increased dependency
EAPP_(55837)	-8.26427	-0.654656	4.30868	0.568093	414	0.89335	63.7557	0.431907	355	decreased dependency
RHOG_(391)	-8.2888	-0.621083	119.566	0.274412	92	0.237664	108.676	0.725588	677	increased dependency
RPAP3_(79657)	-8.30459	-4.19583	193.678	0.00965433	8	0.0260168	128.084	0.990346	761	increased dependency
TMED7_(51014)	-8.31843	-2.24053	143.997	0.022413	15	0.0519496	132.233	0.977587	754	increased dependency
LRFN4_(78999)	-8.3457	-0.589425	89.1379	0.211097	63	0.165769	120.585	0.788903	706	increased dependency
TWIST1_(7291)	-8.35437	-2.22114	3.80494	0.0568567	29	0.140901	109.828	0.943143	728	increased dependency
JKAMP_(51528)	-8.35886	-0.468772	13.7528	0.387093	201	0.299125	151.886	0.612907	568	increased dependency
MEIS1_(4211)	-8.37691	-1.63073	84.6297	0.0688981	24	0.105768	114.471	0.931102	733	increased dependency
COMMD5_(28991)	-8.39373	-0.483493	131.591	0.324425	122	0.260783	94.6159	0.675575	647	increased dependency
INPP4A_(3631)	-8.4022	-0.676333	3.49381	0.0571019	18	0.0255918	95.8113	0.942898	751	increased dependency
PRR11_(55771)	-8.4136	-0.949403	90.4204	0.144616	48	0.150892	123.768	0.855384	721	increased dependency
CDH11_(1009)	-8.41809	-0.770853	121.085	0.0815042	28	0.0659205	91.9302	0.918496	741	increased dependency
GOLPH3L_(55204)	-8.43251	-0.449861	3.78072	0.541026	396	0.533813	137.972	0.458974	373	decreased dependency
LRMP_(4033)	-8.43753	-2.25092	6.70791	0.0182172	8	0.0464953	113.728	0.981783	761	increased dependency
PIP5K1A_(8394)	-8.44342	-0.563194	97.5262	0.464129	272	0.493375	99.1943	0.535871	497	increased dependency
SEH1L_(81929)	-8.45451	-0.478568	95.4981	0.385034	345	0.327956	95.6372	0.614966	424	increased dependency
PIGV_(55650)	-8.46519	-0.720325	5.73265	0.299852	137	0.301037	94.2173	0.700148	632	increased dependency
SART1_(9092)	-8.48481	-4.16525	200	0.0156564	12	0.059625	155.65	0.984344	757	increased dependency
C5orf63_(401207)	-8.48691	-0.37941	7.24843	0.698843	514	0.901321	126.797	0.301157	255	decreased dependency
HNRNPA0_(10949)	-8.48869	-2.7396	200	0.0208071	15	0.0633591	146.341	0.979193	754	increased dependency
ZCWPW1_(55063)	-8.49215	-0.191282	13.4122	0.760061	612	0.607082	104.254	0.239939	145	decreased dependency
SNAI1_(6615)	-8.49627	-0.739331	61.0012	0.221493	67	0.214978	105.97	0.778507	702	increased dependency
RSAD1_(55316)	-8.50335	-0.665946	100.163	0.469936	315	0.579641	101.545	0.530064	454	increased dependency
GRHL1_(29841)	-8.51247	-3.00343	83.6351	0.01433	5	0.0489068	56.8048	0.98567	764	increased dependency
PSCA_(8000)	-8.51667	-3.10388	128.777	0.00493617	4	0.00159749	154.762	0.995064	765	increased dependency
HIC2_(23119)	-8.52497	-2.4729	5.67409	0.0336511	14	0.074507	104.965	0.966349	755	increased dependency
DCUN1D5_(84259)	-8.55449	-0.650688	5.30506	0.431375	308	0.508756	197.914	0.568625	461	increased dependency
ERG_(2078)	-8.56234	-1.63096	157.942	0.0301779	12	0.0482284	111.938	0.969822	757	increased dependency
BASP1_(10409)	-8.56879	-2.15751	195.458	0.0306029	18	0.0620448	163.654	0.969397	739	increased dependency
INPP5A_(3632)	-8.57508	-1.49845	3.19266	0.109307	58	0.194404	80.8939	0.890693	711	increased dependency
RHOD_(29984)	-8.57544	-0.188237	127.779	0.6521	510	0.330431	80.5126	0.3479	259	decreased dependency
TULP4_(56995)	-8.57673	-1.05767	3.06144	0.183114	102	0.254138	124.253	0.816886	667	increased dependency
TMEM164_(84187)	-8.58239	-0.75547	10.9863	0.144135	45	0.144301	71.6651	0.855865	676	increased dependency
HSBP1_(3281)	-8.58738	-0.817793	3.86397	0.339566	215	0.440899	144.936	0.660434	542	increased dependency
TUBG1_(7283)	-8.59124	-0.187121	88.7691	0.868162	728	1.40508	167.858	0.131838	41	decreased dependency
TRIM11_(81559)	-8.59577	-1.10343	69.9668	0.0860093	27	0.0962707	111.769	0.913991	742	increased dependency
PRDM16_(63976)	-8.61908	-1.20673	2.60066	0.109015	62	0.169502	114.213	0.890985	695	increased dependency
SBDS_(51119)	-8.62238	-0.236001	100.349	0.687341	657	0.664558	97.6141	0.312659	112	decreased dependency
RMND5A_(64795)	-8.62283	-0.769459	9.97616	0.502858	328	0.817102	83.1267	0.497142	441	increased dependency
MT3_(4504)	-8.62863	-0.0746663	121.692	0.748664	757	0.293554	89.3888	0.251336	0	decreased dependency
SLC44A3_(126969)	-8.64177	-2.39656	200	0.0267912	20	0.0685715	142.536	0.973209	749	increased dependency
WDR61_(80349)	-8.64216	-0.227926	112.286	0.867475	718	1.54656	58.4393	0.132525	39	decreased dependency
MAX_(4149)	-8.6462	-0.538918	94.0103	0.457413	237	0.480979	99.4482	0.542587	532	increased dependency
METTL14_(57721)	-8.65762	-0.499474	90.06	0.630702	582	0.850167	5.32734	0.369298	187	decreased dependency
TVP23B_(51030)	-8.66386	-1.13997	2.652	0.106221	60	0.10381	53.9148	0.893779	709	increased dependency
CBX2_(84733)	-8.68261	-1.49196	154.16	0.0758732	36	0.1258	129.764	0.924127	721	increased dependency
PDCD6_(10016)	-8.68333	-1.74893	2.3396	0.107693	55	0.251121	155.285	0.892307	714	increased dependency
PUF60_(22827)	-8.68838	-3.59484	200	0.0257141	18	0.128852	200	0.974286	751	increased dependency
COX14_(84987)	-8.69303	-2.16662	100.475	0.0494277	15	0.107752	159.818	0.950572	754	increased dependency
VRK2_(7444)	-8.69373	-0.815079	6.26793	0.121255	32	0.105452	200	0.878745	737	increased dependency
SPERT_(220082)	-8.69519	-0.115737	45.8727	0.729678	769	0.312396	142.737	0.270322	0	decreased dependency
OFD1_(8481)	-8.70544	-0.177435	29.7992	0.780593	650	0.613328	34.7452	0.219407	71	decreased dependency
MARK3_(4140)	-8.73005	-0.380388	95.5388	0.456632	219	0.310571	99.135	0.543368	550	increased dependency
TIMM8A_(1678)	-8.73412	-1.63997	77.4683	0.245617	148	0.527152	68.5239	0.754383	573	increased dependency
RBM34_(23029)	-8.74508	-1.59406	2.2061	0.10476	71	0.176612	111.801	0.89524	698	increased dependency
ASZ1_(136991)	-8.74778	-2.60851	200	0.0113495	5	0.0221604	54.1744	0.98865	752	increased dependency
SLC4A2_(6522)	-8.74799	-1.08943	5.03853	0.0644861	20	0.0653366	118.985	0.935514	749	increased dependency
ASB10_(136371)	-8.75174	-0.13836	19.1239	0.770682	769	0.460111	103.273	0.229318	0	decreased dependency
ACSL1_(2180)	-8.79445	-0.869054	71.4228	0.119199	37	0.11872	200	0.880801	732	increased dependency
ZMIZ1_(57178)	-8.79977	-0.802762	50.5895	0.270865	107	0.30869	194.693	0.729135	662	increased dependency
FAM98B_(283742)	-8.80258	-0.633002	11.6095	0.705516	536	1.49388	133.81	0.294484	233	decreased dependency
UPRT_(139596)	-8.82887	-0.41606	8.39546	0.438198	241	0.327281	130.735	0.561802	480	increased dependency
PTPN1_(5770)	-8.83799	-0.00583674	92.0145	0.989201	764	1.60127	166.733	0.0107987	5	decreased dependency
SPAG5_(10615)	-8.84164	-2.35909	195.392	0.0352427	32	0.0679486	113.258	0.964757	737	increased dependency
CKLF_(51192)	-8.84994	-1.11704	2.86112	0.116389	69	0.138701	121.267	0.883611	700	increased dependency
PARVB_(29780)	-8.86247	-3.12233	62.1943	0.0112976	6	0.0241096	105.856	0.988702	763	increased dependency
POP4_(10775)	-8.86489	-1.68777	136.112	0.133254	44	0.24502	197.905	0.866746	725	increased dependency
PITPNB_(23760)	-8.89351	-2.72593	62.8428	0.034698	13	0.103358	103.567	0.965302	756	increased dependency
GFI1B_(8328)	-8.90783	-1.62276	2.74843	0.0547132	25	0.110656	104.091	0.945287	732	increased dependency
RCOR2_(283248)	-8.91385	-1.52589	4.26163	0.102409	53	0.178368	98.0577	0.897591	704	increased dependency
PSMD14_(10213)	-8.91526	-0.949692	17.3668	0.219512	70	0.312792	172.172	0.780488	687	increased dependency
RPL17_(6139)	-8.93876	-0.89186	90.4359	0.363828	168	0.516974	106.731	0.636172	601	increased dependency
USP5_(8078)	-8.94618	-0.283419	17.368	0.768845	620	1.05657	142.231	0.231155	149	decreased dependency
BSCL2_(26580)	-8.95181	-0.594078	11.7291	0.26734	101	0.206052	146.479	0.73266	668	increased dependency
NLRP12_(91662)	-8.95312	-0.997558	3.53052	0.09252	53	0.0863271	153.064	0.90748	716	increased dependency
RSU1_(6251)	-8.9539	-0.732477	44.7628	0.416499	249	0.506722	187.531	0.583501	520	increased dependency
IVNS1ABP_(10625)	-8.95841	-0.463274	12.1192	0.284096	102	0.184152	131.67	0.715904	667	increased dependency
INSR_(3643)	-8.96303	-1.47689	3.69089	0.0790047	34	0.129002	84.7834	0.920995	735	increased dependency
MED12L_(116931)	-8.96349	-0.864013	133.391	0.148349	55	0.15127	117.217	0.851651	702	increased dependency
SRSF11_(9295)	-8.97313	-0.194594	165.427	0.927581	733	2.65319	148.991	0.0724192	24	decreased dependency
NRBP1_(29959)	-8.97855	-0.344102	103.695	0.741872	673	1.098	92.0627	0.258128	96	decreased dependency
CLCC1_(23155)	-9.00893	-0.790216	119.313	0.359709	196	0.484591	135.83	0.640291	573	increased dependency
SOX21_(11166)	-9.00907	-0.735363	101.532	0.195053	75	0.174848	122.704	0.804947	694	increased dependency
CENPX_(201254)	-9.01278	-1.12882	98.2593	0.213569	80	0.300209	156.749	0.786431	689	increased dependency
MPL_(4352)	-9.01648	-0.534734	2.61019	0.217824	94	0.175819	194.169	0.782176	675	increased dependency
ATAD2_(29028)	-9.03942	-1.02366	9.33364	0.148072	54	0.190807	142.724	0.851928	703	increased dependency
TRMT1_(55621)	-9.04123	-4.06111	73.4801	0.00510776	4	0.0207781	122.209	0.994892	765	increased dependency
TRA2B_(6434)	-9.05716	-1.04609	9.8955	0.471735	316	0.959793	134.135	0.528265	453	increased dependency
GNL1_(2794)	-9.05917	-0.729302	7.21407	0.294672	139	0.299023	138.023	0.705328	630	increased dependency
NOX4_(50507)	-9.06268	-0.586129	159.879	0.299194	147	0.256306	98.8382	0.700806	622	increased dependency
OR52N2_(390077)	-9.06752	-0.910475	2.95627	0.220305	147	0.255703	118.759	0.779695	622	increased dependency
S1PR3_(1903)	-9.07368	-2.96532	5.72401	0.00835488	4	0.0281291	126.049	0.991645	765	increased dependency
SCPEP1_(59342)	-9.07564	-0.275381	12.1711	0.640868	466	0.429645	111.479	0.359132	303	decreased dependency
KNCN_(148930)	-9.07703	-0.35563	6.70187	0.626792	464	0.594173	200	0.373208	305	decreased dependency
CLEC16A_(23274)	-9.09985	-1.87934	2.37991	0.0523235	33	0.115261	131.489	0.947677	736	increased dependency
MAGT1_(84061)	-9.11283	-0.507422	127.157	0.391549	166	0.335641	87.1158	0.608451	555	increased dependency
SYNPO2L_(79933)	-9.11438	-0.708432	24.8497	0.416306	298	0.48257	8.4117	0.583694	471	increased dependency
CALM1_(801)	-9.11934	-1.39495	3.33444	0.0918394	40	0.15114	93.4608	0.908161	729	increased dependency
HIF1A_(3091)	-9.12021	-0.139243	6.64972	0.965562	753	3.43159	38.0471	0.0344378	16	decreased dependency
GJC1_(10052)	-9.13682	-1.93043	3.21232	0.060635	26	0.108943	33.5058	0.939365	743	increased dependency
OR11H4_(390442)	-9.14399	-0.102529	10.8764	0.87339	769	0.754281	85.8341	0.12661	0	decreased dependency
PEAR1_(375033)	-9.14809	-0.609642	4.41453	0.372568	250	0.368014	131.033	0.627432	519	increased dependency
KLHL38_(340359)	-9.15575	-0.942784	114.683	0.121296	43	0.12535	179.416	0.878704	726	increased dependency
ITCH_(83737)	-9.16538	-3.98244	177.781	0.014436	11	0.0572918	19.7286	0.985564	758	increased dependency
ETF1_(2107)	-9.17835	-0.879661	7.66837	0.410121	265	0.687064	149.178	0.589879	504	increased dependency
SIAH2_(6478)	-9.18207	-1.95917	2.10918	0.0364548	18	0.088381	96.7216	0.963545	739	increased dependency
CCL3_(6348)	-9.18996	-1.18242	4.29122	0.193082	145	0.27421	26.6424	0.806918	624	increased dependency
MRPL9_(65005)	-9.19186	-0.776646	108.072	0.35263	165	0.425592	110.214	0.64737	604	increased dependency
BRD4_(23476)	-9.20181	-0.206767	104.205	0.884108	723	1.82349	70.3918	0.115892	34	decreased dependency
ERBIN_(55914)	-9.20867	-1.19512	10.6132	0.102852	38	0.136118	161.491	0.897148	731	increased dependency
FNTB_(2342)	-9.21436	-0.376745	97.7291	0.590541	584	0.553675	92.388	0.409459	185	decreased dependency
GOLT1B_(51026)	-9.21532	-1.31309	79.7905	0.123926	34	0.185774	98.0772	0.876074	735	increased dependency
PSMB8_(5696)	-9.22019	-0.70357	124.016	0.211624	80	0.206347	143.085	0.788376	689	increased dependency
USP15_(9958)	-9.22377	-1.23345	3.02247	0.231463	126	0.360749	120.707	0.768537	643	increased dependency
LGR4_(55366)	-9.22557	-2.20614	164.245	0.0181933	7	0.0414723	127.237	0.981807	762	increased dependency
TSPAN11_(441631)	-9.22842	-2.49938	168.15	0.0149146	12	0.0303339	141.472	0.985085	757	increased dependency
DCAF4_(26094)	-9.25095	-1.43815	37.0266	0.063053	20	0.0843243	111.483	0.936947	749	increased dependency
CT55_(54967)	-9.25922	-1.88565	4.42242	0.0301473	12	0.0734885	110.84	0.969853	709	increased dependency
TENM4_(26011)	-9.25939	-0.579844	3.41346	0.343988	229	0.308266	200	0.656012	540	increased dependency
SUGT1_(10910)	-9.26675	-1.20446	109.228	0.279548	111	0.469477	106.138	0.720452	658	increased dependency
C1QTNF9_(338872)	-9.27154	-0.763618	5.42053	0.264393	146	0.255455	126.547	0.735607	623	increased dependency
SLC39A1_(27173)	-9.31216	-0.569665	3.40981	0.427238	245	0.408157	81.5461	0.572762	524	increased dependency
BMP5_(653)	-9.31425	-1.04028	96.329	0.133065	109	0.139106	8.18037	0.866935	660	increased dependency
ESRP1_(54845)	-9.31507	-0.376887	80.031	0.25916	107	0.122968	97.3866	0.74084	662	increased dependency
SGTA_(6449)	-9.32448	-0.738321	106.983	0.193402	76	0.156283	143.639	0.806598	693	increased dependency
C19orf25_(148223)	-9.3344	-0.987385	89.3952	0.439009	256	0.834153	99.6942	0.560991	513	increased dependency
NR2F2_(7026)	-9.35637	-0.151137	9.15292	0.725891	676	0.438334	71.4018	0.274109	93	decreased dependency
SDHAF4_(135154)	-9.35795	-1.15623	61.7618	0.106915	31	0.139236	118.443	0.893085	738	increased dependency
MRPS28_(28957)	-9.359	-1.93298	200	0.108257	61	0.220245	140.713	0.891743	708	increased dependency
MAGEA12_(4111)	-9.36488	-1.10082	200	0.13333	74	0.184903	171.77	0.86667	647	increased dependency
OR7D2_(162998)	-9.37041	-0.0919232	22.8685	0.904896	769	0.871572	108.363	0.0951035	0	decreased dependency
FLOT1_(10211)	-9.38487	-1.2909	3.22645	0.140619	66	0.224531	106.488	0.859381	703	increased dependency
AMY2B_(280)	-9.39885	-0.280967	111.097	0.449079	254	0.22855	94.5709	0.550921	515	increased dependency
SLC8A1_(6546)	-9.39921	-0.394945	91.8092	0.0698603	0	0.0227912	73.2526	0.93014	769	increased dependency
PIGK_(10026)	-9.41629	-0.368878	6.48511	0.490588	305	0.344441	140.148	0.509412	464	increased dependency
ICMT_(23463)	-9.41942	-0.52548	97.2889	0.390971	159	0.370351	100.637	0.609029	610	increased dependency
TEX13B_(56156)	-9.43101	-0.119695	5.84645	0.845866	721	0.512366	81.5951	0.154134	0	decreased dependency
CPNE8_(144402)	-9.4357	-0.980676	132.912	0.0950402	31	0.1055	150.796	0.90496	738	increased dependency
UBE2D2_(7322)	-9.44669	-0.776362	5.58554	0.223987	87	0.224966	115.013	0.776013	682	increased dependency
MPHOSPH6_(10200)	-9.45126	-1.37124	63.0074	0.115156	36	0.143354	102.972	0.884844	733	increased dependency
PIK3R5_(23533)	-9.45283	-0.884146	2.07883	0.113892	31	0.126872	105.266	0.886108	738	increased dependency
HMCES_(56941)	-9.45484	-3.36783	124.878	0.00636939	5	0.0213955	197.098	0.993631	752	increased dependency
EPC1_(80314)	-9.45972	-0.81266	4.08685	0.499571	341	0.833087	127.118	0.500429	416	increased dependency
AGBL3_(340351)	-9.48338	-0.525969	102.89	0.253563	85	0.176208	104.67	0.746437	684	increased dependency
VSTM5_(387804)	-9.48511	-2.04677	152.269	0.0267659	17	0.0517681	123.938	0.973234	752	increased dependency
PICALM_(8301)	-9.48568	-1.19867	7.56322	0.224289	97	0.377982	67.5107	0.775711	672	increased dependency
PFKP_(5214)	-9.49471	-1.58255	2.43751	0.090339	34	0.149154	95.6167	0.909661	735	increased dependency
ATP5PB_(515)	-9.50873	-1.44488	4.52072	0.290977	204	0.583646	99.6889	0.709023	565	increased dependency
CLDN14_(23562)	-9.51034	-1.19099	2.23888	0.093906	59	0.11822	102.025	0.906094	710	increased dependency
RUNX3_(864)	-9.51182	-0.484577	3.40473	0.445486	312	0.442452	192.835	0.554514	457	increased dependency
DDX1_(1653)	-9.51572	-1.09806	2.38573	0.291377	215	0.468172	36.0179	0.708623	542	increased dependency
DPRX_(503834)	-9.51963	-0.714971	2.72653	0.351495	251	0.375456	55.8964	0.648505	518	increased dependency
P2RY2_(5029)	-9.5251	-0.0886065	69.7098	0.833294	769	0.506434	58.6342	0.166706	0	decreased dependency
KLF10_(7071)	-9.54132	-0.361287	11.1698	0.542446	315	0.42826	92.7692	0.457554	454	increased dependency
VPS33B_(26276)	-9.54296	-0.409958	100.007	0.309096	107	0.182676	99.88	0.690904	662	increased dependency
ERCC5_(2073)	-9.56219	-0.611795	5.96521	0.291347	174	0.251901	110.752	0.708653	583	increased dependency
TEX30_(93081)	-9.57169	-0.798029	2.50429	0.187754	109	0.175858	115.372	0.812246	660	increased dependency
AXL_(558)	-9.57973	-1.82096	2.80232	0.0637735	36	0.118067	57.7196	0.936226	733	increased dependency
KRT19_(3880)	-9.58189	-0.592969	25.638	0.456301	316	0.494647	10.7614	0.543699	453	increased dependency
NDUFA3_(4696)	-9.58305	-1.27165	112.645	0.165341	59	0.229163	169.198	0.834659	710	increased dependency
H2AFX_(3014)	-9.59637	-0.301504	8.78944	0.807321	641	1.27922	117.961	0.192679	128	decreased dependency
MYSM1_(114803)	-9.59736	-1.37123	2.44996	0.113334	73	0.176633	104.405	0.886666	684	increased dependency
UNC13C_(440279)	-9.59895	-0.363685	10.8784	0.510459	329	0.378995	125.455	0.489541	440	increased dependency
CPM_(1368)	-9.5996	-1.76324	92.082	0.0346074	16	0.0708541	121.593	0.965393	753	increased dependency
LIPT2_(387787)	-9.61431	-0.310458	122.843	0.548419	340	0.401501	87.7398	0.451581	429	increased dependency
HRASLS5_(117245)	-9.62588	-0.598745	102.852	0.27925	106	0.228485	96.3006	0.72075	663	increased dependency
SLC6A8_(6535)	-9.63298	-0.834605	7.93978	0.389277	240	0.529503	200	0.610723	481	increased dependency
MTA2_(9219)	-9.63549	-2.38927	196.192	0.0840773	31	0.254769	71.2628	0.915923	726	increased dependency
LRRC24_(441381)	-9.64693	-0.555072	20.5932	0.293533	114	0.232406	111.291	0.706467	655	increased dependency
ATP6V1C1_(528)	-9.65663	-0.15902	62.3398	0.921139	745	1.82476	200	0.0788611	24	decreased dependency
TMEM8A_(58986)	-9.66114	-0.154666	25.1385	0.685031	568	0.315416	75.9062	0.314969	201	decreased dependency
GGACT_(87769)	-9.66236	-0.00892088	75.5037	0.961517	740	0.0376229	61.4739	0.0384825	29	decreased dependency
FOXK1_(221937)	-9.6655	-0.427002	85.8596	0.545134	326	0.577657	86.8871	0.454866	443	increased dependency
RAPGEF6_(51735)	-9.68136	-0.563518	96.5767	0.471962	314	0.532532	128.214	0.528038	455	increased dependency
CYP2A13_(1553)	-9.68181	-1.31322	4.22405	0.190485	100	0.306736	124.044	0.809515	669	increased dependency
RAB8B_(51762)	-9.69592	-0.245525	105.758	0.490321	259	0.235795	96.5874	0.509679	510	increased dependency
PSAT1_(29968)	-9.69603	-1.21407	73.2607	0.0691618	17	0.0729886	102.889	0.930838	740	increased dependency
STRIP1_(85369)	-9.69991	-1.23141	52.2558	0.233256	93	0.387225	150.171	0.766744	676	increased dependency
CTDP1_(9150)	-9.71097	-1.91914	99.3412	0.0944267	30	0.210513	125.572	0.905573	727	increased dependency
DACH1_(1602)	-9.71861	-3.1655	103.38	0.0183065	11	0.074398	93.0543	0.981693	746	increased dependency
PAQR6_(79957)	-9.72815	-0.530108	9.29393	0.559965	404	0.687309	184.829	0.440035	365	decreased dependency
NFAT5_(10725)	-9.7347	-1.37555	111.739	0.0352774	12	0.0554406	108.048	0.964723	757	increased dependency
DEC1_(50514)	-9.7494	-1.02173	182.6	0.0892985	41	0.0971443	172.804	0.910702	728	increased dependency
NDUFV1_(4723)	-9.76858	-1.07403	11.8255	0.295278	161	0.438054	200	0.704722	608	increased dependency
IRX3_(79191)	-9.7703	-0.309787	8.12095	0.707176	540	0.722244	130.109	0.292824	229	decreased dependency
RGS18_(64407)	-9.78028	-2.48138	170.739	0.0147893	11	0.027758	124.04	0.985211	758	increased dependency
DCAKD_(79877)	-9.78142	-0.0766146	31.3825	0.881127	769	0.529292	87.6193	0.118873	0	decreased dependency
PPIL1_(51645)	-9.78508	-0.416612	100.781	0.663595	539	0.880759	74.359	0.336405	230	decreased dependency
GBE1_(2632)	-9.79053	-0.427347	78.6456	0.263222	93	0.174488	95.9229	0.736778	676	increased dependency
YEATS4_(8089)	-9.79138	-0.593021	104.519	0.502548	418	0.621536	6.33346	0.497452	339	decreased dependency
RAET1L_(154064)	-9.79603	-0.689151	21.3957	0.168236	44	0.131763	176.883	0.831764	725	increased dependency
GLYCTK_(132158)	-9.80552	-0.630171	71.9983	0.373087	263	0.373931	11.99	0.626913	506	increased dependency
HNF4G_(3174)	-9.82605	-3.61315	66.5998	0.0162032	9	0.0679619	28.3106	0.983797	760	increased dependency
WDR48_(57599)	-9.83039	-1.37604	67.2403	0.240403	80	0.453332	101.171	0.759597	689	increased dependency
CARNS1_(57571)	-9.83687	-0.602724	4.74282	0.455611	308	0.478027	141.461	0.544389	461	increased dependency
SUCLG1_(8802)	-9.83734	-1.22725	4.10188	0.167277	70	0.257102	58.7084	0.832723	699	increased dependency
C11orf88_(399949)	-9.84654	-0.812243	144.961	0.216471	95	0.229659	111.24	0.783529	674	increased dependency
ACTB_(60)	-9.85028	-1.38472	78.4838	0.54232	386	1.64333	115.92	0.45768	371	decreased dependency
VPS54_(51542)	-9.85393	-0.790641	84.1084	0.454629	246	0.710009	93.892	0.545371	523	increased dependency
LIPE_(3991)	-9.86762	-0.124214	10.6262	0.839702	769	0.585225	107.316	0.160298	0	decreased dependency
OSBPL11_(114885)	-9.88062	-1.14062	7.83951	0.0644532	18	0.0646911	95.0309	0.935547	751	increased dependency
LTO1_(220064)	-9.90322	-0.174588	114.059	0.905892	737	2.05453	74.1165	0.0941075	32	decreased dependency
YPEL1_(29799)	-9.9176	-2.81257	129.986	0.0251543	11	0.0575378	122.786	0.974846	758	increased dependency
LRRC46_(90506)	-9.91809	-0.726466	148.041	0.331655	194	0.364435	47.2514	0.668345	575	increased dependency
PPP1R12C_(54776)	-9.91997	-0.919536	4.52951	0.18435	89	0.21567	134.808	0.81565	680	increased dependency
TYRP1_(7306)	-9.92124	-2.16874	123.572	0.0164195	6	0.0331586	136.177	0.98358	763	increased dependency
GJA1_(2697)	-9.92283	-0.652362	4.98393	0.18032	58	0.12244	103.441	0.81968	711	increased dependency
TBC1D22A_(25771)	-9.93274	-1.01266	200	0.211982	142	0.273511	100.334	0.788018	627	increased dependency
TPTE_(7179)	-9.93348	-0.903025	190.794	0.197398	89	0.218707	187.765	0.802602	680	increased dependency
CYB5R3_(1727)	-9.93739	-0.402343	4.59114	0.580515	457	0.581334	200	0.419485	312	decreased dependency
CSNK1D_(1453)	-9.93946	-1.39579	12.3829	0.166901	71	0.279653	176.053	0.833099	698	increased dependency
DLX3_(1747)	-9.93985	-1.16083	4.5017	0.116974	55	0.145872	120.885	0.883026	714	increased dependency
CASQ1_(844)	-9.94046	-0.370541	99.3229	0.33276	130	0.200418	120.315	0.66724	639	increased dependency
SMARCD2_(6603)	-9.94248	-1.39191	49.6213	0.0842706	20	0.142311	143.455	0.915729	737	increased dependency
MCM10_(55388)	-9.94309	-1.3772	87.0249	0.144688	48	0.232474	123.096	0.855312	721	increased dependency
TRAF7_(84231)	-9.95316	-1.98738	2.44986	0.0548262	35	0.129228	69.3971	0.945174	722	increased dependency
FOXM1_(2305)	-9.95689	-0.901972	5.61405	0.477151	357	0.832978	158.896	0.522849	412	increased dependency
UBR7_(55148)	-9.96838	-0.0517141	12.0703	0.911736	769	0.679444	119.664	0.0882636	0	decreased dependency
CHTF8_(54921)	-9.98082	-1.74232	132.003	0.150338	53	0.3171	160.691	0.849662	716	increased dependency
KPNA2_(3838)	-9.9944	-0.461619	104.956	0.527218	308	0.57963	88.8297	0.472782	461	increased dependency
ARID3A_(1820)	-10.0038	-0.760686	6.17037	0.352507	210	0.408377	149.998	0.647493	547	increased dependency
TNRC18_(84629)	-10.0315	-1.6709	136.701	0.155166	110	0.318469	89.4126	0.844834	659	increased dependency
ST6GALNAC2_(10610)	-10.0321	-2.0633	200	0.0224773	18	0.0482395	142.562	0.977523	751	increased dependency
ARL13B_(200894)	-10.0335	-0.397259	77.7678	0.712977	535	0.947873	105.757	0.287023	234	decreased dependency
SIRT2_(22933)	-10.0416	-3.32882	184.954	0.00997635	7	0.0328399	147.554	0.990024	750	increased dependency
FAM234B_(57613)	-10.0438	-2.32098	159.992	0.0247452	18	0.0581053	155.048	0.975255	751	increased dependency
GJA4_(2701)	-10.0453	-1.14801	171.976	0.132585	85	0.181338	98.4432	0.867415	684	increased dependency
PAIP1_(10605)	-10.0512	-0.681391	4.41633	0.360667	229	0.365637	127.73	0.639333	540	increased dependency
TECTB_(6975)	-10.0579	-2.01099	199.633	0.00730151	6	0.00874728	116.299	0.992698	763	increased dependency
KCNK6_(9424)	-10.0665	-0.925956	3.51719	0.194531	101	0.22339	129.077	0.805469	668	increased dependency
PRKCE_(5581)	-10.0697	-0.648756	89.8393	0.231342	70	0.206416	92.0761	0.768658	699	increased dependency
PSMG3_(84262)	-10.0711	-1.1532	67.3114	0.275622	116	0.438218	171.533	0.724378	653	increased dependency
SETD2_(29072)	-10.0736	-0.360901	67.9425	0.820703	634	1.76898	4.69497	0.179297	123	decreased dependency
ADRA2B_(151)	-10.0876	-0.892163	57.9362	0.258484	184	0.317602	8.06217	0.741516	585	increased dependency
WWC1_(23286)	-10.0896	-0.040209	109.855	0.980106	751	2.27403	103.302	0.0198942	6	decreased dependency
TTC5_(91875)	-10.1017	-3.1547	173.478	0.0142968	7	0.0513492	161.383	0.985703	762	increased dependency
INSM2_(84684)	-10.1215	-3.93777	200	0.00989581	6	0.0360836	49.8826	0.990104	763	increased dependency
HNRNPM_(4670)	-10.1215	-0.340503	109.657	0.667774	653	0.67131	82.2204	0.332226	116	decreased dependency
COLCA2_(120376)	-10.152	-0.468589	3.46488	0.38265	238	0.349674	192.501	0.61735	531	increased dependency
TNIP2_(79155)	-10.1628	-0.417712	8.56269	0.586204	435	0.599575	43.3326	0.413796	334	decreased dependency
TMEM161B_(153396)	-10.1645	-0.890935	84.7901	0.143946	38	0.142541	112.142	0.856054	731	increased dependency
ACACB_(32)	-10.1663	-0.469632	7.50093	0.433512	294	0.351752	162.437	0.566488	475	increased dependency
NFKB2_(4791)	-10.1726	-1.82712	5.84341	0.0971897	37	0.202596	32.5869	0.90281	732	increased dependency
INPPL1_(3636)	-10.175	-0.153772	103.161	0.857065	723	0.865585	69.327	0.142935	46	decreased dependency
EID2B_(126272)	-10.1963	-4.13097	131.185	0.0052062	4	0.019299	148.736	0.994794	765	increased dependency
MCU_(90550)	-10.1994	-0.983578	132.373	0.104611	29	0.115518	200	0.895389	740	increased dependency
SRPRA_(6734)	-10.2004	-1.87583	5.81116	0.151986	103	0.345428	78.9542	0.848014	666	increased dependency
PEX16_(9409)	-10.2006	-0.629513	74.0803	0.204987	54	0.14064	111.304	0.795013	715	increased dependency
RALA_(5898)	-10.2045	-1.43	47.249	0.0548392	16	0.084841	134.452	0.945161	753	increased dependency
SPATA24_(202051)	-10.2099	-1.52226	200	0.0616979	46	0.103163	120.425	0.938302	723	increased dependency
PNPLA8_(50640)	-10.2112	-2.00134	116.275	0.0181602	6	0.0339624	200	0.98184	763	increased dependency
ANKFY1_(51479)	-10.2274	-0.804948	7.79075	0.381685	248	0.536694	200	0.618315	521	increased dependency
TOMM6_(100188893)	-10.2316	-1.73859	200	0.0399928	15	0.0768176	200	0.960007	754	increased dependency
HOXC6_(3223)	-10.2352	-0.758102	85.0896	0.212182	75	0.202953	125.863	0.787818	694	increased dependency
FAAP20_(199990)	-10.2353	-1.03196	125.265	0.157945	51	0.211403	200	0.842055	718	increased dependency
TMEM79_(84283)	-10.2372	-2.26623	183.288	0.0197959	13	0.0531887	136.538	0.980204	756	increased dependency
FAM183A_(440585)	-10.246	-0.654327	3.47061	0.356715	248	0.372731	134.002	0.643285	521	increased dependency
ECT2_(1894)	-10.2542	-0.131557	105.301	0.956353	750	3.5368	154.696	0.0436474	19	decreased dependency
STT3A_(3703)	-10.2784	-2.13975	8.09665	0.199887	138	0.549079	58.1326	0.800113	631	increased dependency
EPAS1_(2034)	-10.2786	-1.47832	96.0497	0.0315513	11	0.055063	91.0999	0.968449	758	increased dependency
HAPLN4_(404037)	-10.286	-0.0672706	47.3004	0.954328	748	1.22813	104.432	0.0456721	21	decreased dependency
STAM2_(10254)	-10.2919	-0.696453	3.45812	0.237572	135	0.226248	121.781	0.762428	634	increased dependency
TAF9B_(51616)	-10.2928	-0.392855	8.93301	0.518603	305	0.460175	91.9094	0.481397	405	increased dependency
APOC4_(346)	-10.2989	-0.373864	4.88731	0.591846	449	0.506762	200	0.408154	320	decreased dependency
SSTR2_(6752)	-10.3032	-0.94375	110.438	0.122176	41	0.135939	145.222	0.877824	728	increased dependency
ZBTB18_(10472)	-10.3157	-0.753755	2.5907	0.163627	54	0.184807	94.7717	0.836373	715	increased dependency
EIF3G_(8666)	-10.3224	-0.283416	32.903	0.755831	769	0.946821	96.6884	0.244169	0	decreased dependency
CIAO1_(9391)	-10.3257	-0.404991	108.654	0.641312	614	0.791112	97.543	0.358688	155	decreased dependency
LIMD2_(80774)	-10.3283	-0.365079	96.1851	0.313456	106	0.151225	100.64	0.686544	663	increased dependency
PLAGL2_(5326)	-10.3302	-1.1528	9.68553	0.0964289	26	0.113338	170.775	0.903571	743	increased dependency
MBNL1_(4154)	-10.3314	-0.536725	82.3019	0.453485	212	0.518716	92.3687	0.546515	557	increased dependency
SLAIN2_(57606)	-10.3349	-1.63937	169.985	0.0359694	20	0.0634397	185.588	0.964031	749	increased dependency
PFDN4_(5203)	-10.3572	-2.25983	185.331	0.0838922	58	0.209341	108.24	0.916108	711	increased dependency
LRRC3C_(100505591)	-10.3672	-2.57837	200	0.0160691	14	0.0387678	175.777	0.983931	755	increased dependency
ILK_(3611)	-10.3743	-1.01794	160.536	0.648971	509	1.85305	200	0.351029	260	decreased dependency
YES1_(7525)	-10.3747	-1.17742	3.8097	0.126941	56	0.169638	105.35	0.873059	713	increased dependency
MIF4GD_(57409)	-10.3757	-0.642876	86.3602	0.297713	133	0.243555	132.14	0.702287	636	increased dependency
GIT2_(9815)	-10.378	-0.894935	7.32419	0.146877	52	0.138061	96.1306	0.853123	717	increased dependency
ARHGAP33_(115703)	-10.3781	-0.866625	8.16754	0.207896	95	0.212229	35.0804	0.792104	674	increased dependency
ELK3_(2004)	-10.3804	-1.41797	14.4816	0.0615277	21	0.0949854	159.151	0.938472	748	increased dependency
UGDH_(7358)	-10.3816	-0.634969	23.2994	0.24634	86	0.189204	93.9296	0.75366	683	increased dependency
FKBP6_(8468)	-10.3942	-1.00358	92.847	0.347917	214	0.521837	52.5041	0.652083	543	increased dependency
C5orf30_(90355)	-10.3977	-0.480148	33.403	0.402728	201	0.325705	87.0258	0.597272	568	increased dependency
ZNF763_(284390)	-10.3997	-1.47683	200	0.189365	132	0.308175	14.3206	0.810635	637	increased dependency
SEC14L1_(6397)	-10.4076	-3.53838	126.019	0.0118311	8	0.0564218	123.511	0.988169	761	increased dependency
BSG_(682)	-10.4174	-1.05315	14.9668	0.289124	147	0.433608	176.114	0.710876	622	increased dependency
RUNX1_(861)	-10.4205	-0.878289	55.7659	0.161771	63	0.220969	91.9305	0.838229	706	increased dependency
IL22_(50616)	-10.4252	-0.111564	98.672	0.750944	769	0.390757	91.9387	0.249056	0	decreased dependency
ARHGAP5_(394)	-10.4264	-1.47331	5.69327	0.112617	44	0.183033	170.209	0.887383	725	increased dependency
ZFP64_(55734)	-10.4364	-1.46538	75.407	0.060319	23	0.0859186	117.623	0.939681	746	increased dependency
GYS1_(2997)	-10.4394	-1.1746	4.90776	0.183998	147	0.25814	42.2466	0.816002	622	increased dependency
ASB3_(51130)	-10.4472	-1.25791	6.00861	0.0851106	29	0.127937	49.6497	0.914889	740	increased dependency
NCAPG_(64151)	-10.4496	-0.556903	16.0867	0.429281	203	0.454514	185.928	0.570719	554	increased dependency
XAB2_(56949)	-10.4529	-1.84787	117.49	0.0778401	23	0.183327	200	0.92216	746	increased dependency
FOS_(2353)	-10.4531	-1.33018	2.06087	0.0663872	20	0.0867078	110.381	0.933613	749	increased dependency
POU2F1_(5451)	-10.4545	-0.562976	7.73412	0.547014	406	0.675611	200	0.452986	363	decreased dependency
AHRR_(57491)	-10.4628	-0.92599	3.64758	0.255473	171	0.329429	94.5072	0.744527	598	increased dependency
OTULINL_(54491)	-10.4649	-1.28732	7.49062	0.0541011	18	0.0695613	90.8978	0.945899	751	increased dependency
DENR_(8562)	-10.4709	-0.018382	152.725	0.992716	763	5.54512	117.787	0.0072841	6	decreased dependency
MCPH1_(79648)	-10.4819	-1.2803	22.4471	0.18508	72	0.286135	138.511	0.81492	697	increased dependency
RB1CC1_(9821)	-10.4914	-0.141235	102.736	0.781566	769	0.496392	83.823	0.218434	0	decreased dependency
USP9X_(8239)	-10.4963	-0.525567	147.359	0.779904	642	2.01001	59.34	0.220096	79	decreased dependency
MASTL_(84930)	-10.4965	-0.200882	98.0809	0.810927	707	0.937985	135.596	0.189073	62	decreased dependency
FBXW11_(23291)	-10.5044	-1.75179	90.0293	0.491967	371	1.76096	91.649	0.508033	398	increased dependency
YIF1A_(10897)	-10.5073	-1.85975	200	0.0704758	36	0.134703	200	0.929524	733	increased dependency
SNX17_(9784)	-10.5108	-4.58962	90.1326	0.00387882	3	0.0190839	123.156	0.996121	766	increased dependency
SHLD2_(54537)	-10.5137	-1.82077	185.487	0.0665248	47	0.126966	121.576	0.933475	722	increased dependency
COL14A1_(7373)	-10.5158	-1.08426	3.58127	0.101709	43	0.122971	113.185	0.898291	726	increased dependency
LIFR_(3977)	-10.5195	-0.516706	3.58365	0.446526	268	0.397922	99.9426	0.553474	501	increased dependency
PMPCB_(9512)	-10.5405	-3.59082	79.9407	0.026359	12	0.102541	103.647	0.973641	757	increased dependency
FIGNL1_(63979)	-10.5518	-1.90072	112.045	0.067694	31	0.13976	103.207	0.932306	738	increased dependency
NXF1_(10482)	-10.5604	-0.833959	106.283	0.359612	186	0.470432	122.8	0.640388	583	increased dependency
UBN2_(254048)	-10.5789	-0.362261	104.016	0.479247	259	0.323112	93.3446	0.520753	510	increased dependency
GPR6_(2830)	-10.5825	-0.375403	15.5807	0.419941	227	0.251706	123.075	0.580059	542	increased dependency
TLE1_(7088)	-10.5913	-0.778991	83.4822	0.189207	66	0.193948	122.958	0.810793	691	increased dependency
E4F1_(1877)	-10.5999	-1.68551	11.6987	0.177798	140	0.363822	7.96145	0.822202	617	increased dependency
G2E3_(55632)	-10.6017	-0.816697	6.62673	0.219895	100	0.225846	133.823	0.780105	669	increased dependency
IL2RA_(3559)	-10.604	-0.282906	4.10246	0.628149	483	0.513328	163.564	0.371851	286	decreased dependency
DPM3_(54344)	-10.6217	-3.37236	118.664	0.0338487	18	0.132509	180.849	0.966151	751	increased dependency
NOTCH4_(4855)	-10.6279	-0.0146204	87.9126	0.907057	769	0.153344	99.9272	0.092943	0	decreased dependency
SMAD6_(4091)	-10.6501	-1.31066	69.0382	0.080453	25	0.102549	126.2	0.919547	744	increased dependency
KTI12_(112970)	-10.6517	-0.576501	121.564	0.626878	552	0.986476	115.614	0.373122	205	decreased dependency
PAX7_(5081)	-10.6544	-0.242165	4.40429	0.672164	522	0.537364	200	0.327836	247	decreased dependency
LDAH_(60526)	-10.6584	-2.64259	87.0372	0.0140116	7	0.0346806	31.8208	0.985988	762	increased dependency
SLC35F3_(148641)	-10.6596	-0.213122	100.399	0.596268	410	0.277629	96.1652	0.403732	359	decreased dependency
RNF216_(54476)	-10.6665	-0.213877	10.6334	0.732508	613	0.57523	122.132	0.267492	156	decreased dependency
CBFA2T3_(863)	-10.67	-1.51313	2.17066	0.0388229	12	0.0777631	114.302	0.961177	757	increased dependency
CLEC11A_(6320)	-10.674	-0.0361647	128.249	0.989189	761	2.77389	156.774	0.0108108	8	decreased dependency
PIGU_(128869)	-10.6776	-1.54812	2.77791	0.0679468	26	0.1115	119.671	0.932053	743	increased dependency
MYO15A_(51168)	-10.6797	-0.599291	69.833	0.393723	225	0.394268	200	0.606277	544	increased dependency
LRRC57_(255252)	-10.6835	-2.21178	3.93835	0.0379701	15	0.10303	61.4678	0.96203	754	increased dependency
PIM1_(5292)	-10.6857	-1.46839	73.7911	0.0636318	21	0.102854	107.535	0.936368	736	increased dependency
DCST2_(127579)	-10.6904	-0.270387	86.0462	0.543168	342	0.332681	98.9464	0.456832	427	increased dependency
ACBD5_(91452)	-10.7013	-2.24331	4.5259	0.0350208	14	0.0813543	93.1685	0.964979	755	increased dependency
TAS2R7_(50837)	-10.7083	-0.165134	7.16443	0.791722	649	0.623738	127.48	0.208278	120	decreased dependency
CSF2RB_(1439)	-10.7154	-0.812473	2.35888	0.137847	49	0.143271	95.1807	0.862153	720	increased dependency
HEBP1_(50865)	-10.722	-0.161068	108.553	0.581061	383	0.208675	98.1044	0.418939	386	increased dependency
PRKAG1_(5571)	-10.7467	-2.4926	200	0.0216254	17	0.0639407	146.138	0.978375	752	increased dependency
SCO1_(6341)	-10.7541	-1.40938	99.5566	0.137501	42	0.222524	170.327	0.862499	727	increased dependency
LCE3E_(353145)	-10.7573	-0.443896	23.8237	0.469047	312	0.402337	98.0478	0.530953	457	increased dependency
PAAF1_(80227)	-10.7696	-0.474906	114.572	0.255121	83	0.156611	104.613	0.744879	686	increased dependency
FAM178B_(51252)	-10.7966	-0.55947	113.01	0.252696	92	0.170135	139.366	0.747304	677	increased dependency
ATP5F1B_(506)	-10.8075	-1.17522	163.079	0.369352	297	0.69515	106.603	0.630648	472	increased dependency
STK24_(8428)	-10.8115	-0.215924	103.511	0.76434	693	0.687765	86.9398	0.23566	76	decreased dependency
BEST3_(144453)	-10.8153	-0.534047	2.71883	0.263808	122	0.212832	103.168	0.736192	647	increased dependency
HRNR_(388697)	-10.8303	-0.84295	92.4528	0.132355	39	0.123647	126.705	0.867645	730	increased dependency
EMC4_(51234)	-10.8338	-1.41349	79.115	0.125202	36	0.206327	109.779	0.874798	733	increased dependency
SMKR1_(100287482)	-10.8418	-0.141625	9.6576	0.75856	662	0.440225	96.2273	0.24144	107	decreased dependency
DNAJB9_(4189)	-10.8491	-1.05857	36.4114	0.109884	34	0.139165	161.223	0.890116	735	increased dependency
TMEM245_(23731)	-10.8551	-0.909119	2.42036	0.0471291	12	0.0514969	100.467	0.952871	757	increased dependency
ELOB_(6923)	-10.8581	-0.13384	100.178	0.972917	740	5.33183	106.013	0.0270833	17	decreased dependency
ARRDC4_(91947)	-10.8598	-0.282481	47.0231	0.617904	443	0.46107	97.0426	0.382096	326	decreased dependency
ANGEL1_(23357)	-10.8606	-3.03919	200	0.00516844	4	0.00965872	60.5891	0.994832	765	increased dependency
CDH6_(1004)	-10.868	-0.825935	81.9738	0.0555624	16	0.0474777	107.859	0.944438	753	increased dependency
DMXL2_(23312)	-10.8692	-2.82746	200	0.0139514	6	0.0401588	64.8921	0.986049	763	increased dependency
ZNF793_(390927)	-10.8752	-1.9374	60.2866	0.0315909	12	0.0628073	109.942	0.968409	757	increased dependency
LRCH3_(84859)	-10.8799	-0.198119	106.471	0.642493	507	0.337084	93.0627	0.357507	262	decreased dependency
HIGD1A_(25994)	-10.8869	-0.266874	116.047	0.43489	195	0.218571	93.6171	0.56511	574	increased dependency
KLF16_(83855)	-10.8896	-0.523833	14.2736	0.630052	453	0.872939	61.3354	0.369948	316	decreased dependency
TAS1R2_(80834)	-10.8903	-0.0738794	34.0161	0.91413	769	0.830292	46.2378	0.08587	0	decreased dependency
CCNB2_(9133)	-10.8906	-0.178382	106.705	0.596338	404	0.248203	102.392	0.403662	365	decreased dependency
GKN1_(56287)	-10.912	-1.01156	2.9631	0.10966	62	0.12904	84.519	0.89034	707	increased dependency
DDRGK1_(65992)	-10.9129	-0.349469	6.55597	0.731038	559	0.970105	169.505	0.268962	210	decreased dependency
ZNF526_(116115)	-10.9181	-1.76709	3.6261	0.0489428	20	0.0934622	107.464	0.951057	749	increased dependency
PSD_(5662)	-10.9282	-0.575059	78.6968	0.267975	102	0.203209	107.199	0.732025	667	increased dependency
PRSS33_(260429)	-10.932	-0.364267	25.84	0.542097	365	0.445084	60.6808	0.457903	404	increased dependency
ZNF727_(442319)	-10.9335	-3.98379	112.352	0.00509383	4	0.00502608	121.367	0.994906	765	increased dependency
PHIP_(55023)	-10.9479	-0.723051	78.6475	0.223445	61	0.217577	103.597	0.776555	696	increased dependency
PARVG_(64098)	-10.9506	-2.34971	132.935	0.0303576	19	0.0701914	118.901	0.969642	750	increased dependency
FAM220A_(84792)	-10.9588	-0.0983179	93.4526	0.816058	769	0.463292	82.1377	0.183942	0	decreased dependency
MTERF1_(7978)	-10.9763	-0.692997	183.877	0.256795	145	0.244084	64.9519	0.743205	612	increased dependency
ADGRB1_(575)	-10.9933	-2.98642	172.027	0.00778339	6	0.0353198	155.131	0.992217	763	increased dependency
SNURF_(8926)	-11.0029	-0.967204	6.47222	0.19795	118	0.232495	119.367	0.80205	651	increased dependency
TCOF1_(6949)	-11.0056	-0.55208	111.518	0.715712	642	1.37444	100.775	0.284288	127	decreased dependency
SYT7_(9066)	-11.011	-0.434459	72.7498	0.337672	134	0.251014	127.298	0.662328	635	increased dependency
RPS3A_(6189)	-11.0166	-3.96376	158.284	0.0050259	4	0.058579	158.58	0.994974	765	increased dependency
NARF_(26502)	-11.025	-1.45892	174.666	0.0431677	14	0.0573529	177.197	0.956832	755	increased dependency
GOLPH3_(64083)	-11.0262	-0.700583	47.2009	0.337367	194	0.387559	109.033	0.662633	575	increased dependency
RAP1B_(5908)	-11.0278	-1.89389	2.10165	0.0678768	41	0.148327	102.428	0.932123	728	increased dependency
GPAA1_(8733)	-11.0492	-0.439718	6.47237	0.516281	328	0.475601	82.7462	0.483719	441	increased dependency
C10orf113_(387638)	-11.0554	-0.210987	115.346	0.696819	608	0.464	139.679	0.303181	161	decreased dependency
MYH10_(4628)	-11.0607	-2.82401	151.569	0.0136983	7	0.0266725	33.7824	0.986302	762	increased dependency
ANGPTL5_(253935)	-11.0758	-0.438451	3.1606	0.42207	318	0.307367	129.268	0.57793	451	increased dependency
ZMYND8_(23613)	-11.08	-0.67204	89.1562	0.40373	163	0.532464	94.636	0.59627	594	increased dependency
CPPED1_(55313)	-11.0931	-1.44299	200	0.0422833	36	0.0541471	17.9955	0.957717	733	increased dependency
ATP6V1G1_(9550)	-11.0978	-0.267954	92.8705	0.729817	685	0.833317	99.1833	0.270183	84	decreased dependency
DLK2_(65989)	-11.1123	-1.09119	2.90483	0.169829	111	0.215312	106.771	0.830171	658	increased dependency
HOXD10_(3236)	-11.1332	-1.06716	194.356	0.125354	70	0.145502	138.846	0.874646	699	increased dependency
CTLA4_(1493)	-11.14	-0.0974101	129.468	0.778968	768	0.318155	2.96091	0.221032	1	decreased dependency
KCNJ2_(3759)	-11.1433	-0.100818	200	0.684308	769	0.247299	75.5666	0.315692	0	decreased dependency
ZNF699_(374879)	-11.1437	-0.315256	11.8295	0.513468	301	0.344165	57.816	0.486532	468	increased dependency
RAB5C_(5878)	-11.1459	-1.40643	117.117	0.112987	29	0.184741	120.865	0.887013	740	increased dependency
RBPJL_(11317)	-11.1478	-0.800151	86.0569	0.168274	61	0.162432	99.557	0.831726	708	increased dependency
LGALS7B_(653499)	-11.1538	-1.79106	96.5079	0.0584743	19	0.104774	136.474	0.941526	750	increased dependency
ARHGEF11_(9826)	-11.154	-0.552986	26.6173	0.257173	79	0.186493	200	0.742827	690	increased dependency
GSR_(2936)	-11.155	-0.81312	2.11071	0.199312	110	0.203953	52.7298	0.800688	659	increased dependency
MRPL41_(64975)	-11.1554	-3.21762	198.415	0.0544714	43	0.191156	166.905	0.945529	726	increased dependency
WAC_(51322)	-11.1638	-0.196094	135.006	0.930949	723	2.72009	166.044	0.0690514	34	decreased dependency
ZNF362_(149076)	-11.1653	-0.543137	60.5923	0.323294	162	0.267808	185.504	0.676706	607	increased dependency
PSMB1_(5689)	-11.1687	-0.952382	92.0773	0.287241	116	0.420065	113.801	0.712759	653	increased dependency
PCMTD2_(55251)	-11.1774	-0.177208	33.6186	0.715282	769	0.402631	113.55	0.284718	0	decreased dependency
GJB3_(2707)	-11.1791	-0.227911	96.1712	0.467418	217	0.224113	101.702	0.532582	552	increased dependency
FAAP24_(91442)	-11.2059	-1.53661	64.5765	0.0893571	27	0.14947	111.691	0.910643	742	increased dependency
CDC37L1_(55664)	-11.2184	-1.63722	2.09055	0.0565463	26	0.10285	145.413	0.943454	743	increased dependency
YOD1_(55432)	-11.2202	-0.258804	19.4494	0.653152	489	0.488819	106.054	0.346848	280	decreased dependency
LHX3_(8022)	-11.2273	-0.595222	2.50118	0.225338	105	0.17876	101.281	0.774662	664	increased dependency
LUZP1_(7798)	-11.2287	-0.210762	88.0879	0.881361	712	1.45741	5.79608	0.118639	57	decreased dependency
PDE4D_(5144)	-11.2292	-0.970548	70.1108	0.0865171	26	0.0881067	99.0233	0.913483	743	increased dependency
KRTAP19-8_(728299)	-11.2418	-1.01233	2.64076	0.148818	91	0.171154	114.148	0.851182	678	increased dependency
ENO1_(2023)	-11.2498	-1.85164	4.20921	0.3583	292	1.01103	32.2546	0.6417	465	increased dependency
AATK_(9625)	-11.278	-0.725888	111.843	0.264115	122	0.250552	124.127	0.735885	647	increased dependency
TTLL5_(23093)	-11.3015	-3.56002	139.414	0.00956565	7	0.0456667	111.493	0.990434	762	increased dependency
KNTC1_(9735)	-11.3093	-2.6749	36.9022	0.117472	85	0.378101	38.1925	0.882528	684	increased dependency
PMAIP1_(5366)	-11.3301	-0.0937576	94.1409	0.962076	756	1.73002	9.11707	0.0379239	13	decreased dependency
[truncated: 16,120 more rows]
