# Supplementary material for: SuperDendrix algorithm integrates genetic dependencies and genomic alterations across pathways and cancer types
Source: Cell Genom. 2022 Feb 9;2(2):100099. doi: 10.1016/j.xgen.2022.100099 (PMC8979493; doi:10.1016/j.xgen.2022.100099)
Supplement: Table S3. Enrichment for GO molecular functions in 2C profiles, Related to Figure 2 [file mmc4.xlsx]

## Sheet: Sheet1
GO molecular function complete	Homo sapiens	Input list	expected number	over/under	fold enrichment	P-value	FDR
protein binding (GO:0005515)	14359	468	361.15	+	1.3	7.31e-29	3.49e-25
binding (GO:0005488)	16539	491	415.98	+	1.18	7.23e-21	1.73e-17
enzyme binding (GO:0019899)	2289	135	57.57	+	2.34	1.41e-20	2.25e-17
protein domain specific binding (GO:0019904)	709	65	17.83	+	3.65	3.26e-18	2.6e-15
molecular_function (GO:0003674)	18245	511	458.89	+	1.11	2.71e-18	3.24e-15
kinase binding (GO:0019900)	766	67	19.27	+	3.48	8.8e-18	6e-15
catalytic activity (GO:0003824)	5766	238	145.02	+	1.64	1.29e-17	7.68e-15
organic cyclic compound binding (GO:0097159)	6016	244	151.31	+	1.61	3.28e-17	1.74e-14
heterocyclic compound binding (GO:1901363)	5928	241	149.1	+	1.62	3.89e-17	1.86e-14
protein kinase binding (GO:0019901)	678	60	17.05	+	3.52	3.27e-16	1.42e-13
transferase activity, transferring phosphorus-containing groups (GO:0016772)	925	70	23.27	+	3.01	1.63e-15	6.47e-13
purine ribonucleoside triphosphate binding (GO:0035639)	1842	106	46.33	+	2.29	2.87e-15	9.78e-13
identical protein binding (GO:0042802)	2087	115	52.49	+	2.19	2.72e-15	9.98e-13
ribonucleotide binding (GO:0032553)	1929	109	48.52	+	2.25	3.34e-15	1.07e-12
purine ribonucleotide binding (GO:0032555)	1912	107	48.09	+	2.22	1.53e-14	3.86e-12
nucleoside phosphate binding (GO:1901265)	2164	116	54.43	+	2.13	1.39e-14	3.9e-12
kinase activity (GO:0016301)	765	61	19.24	+	3.17	1.5e-14	3.98e-12
nucleotide binding (GO:0000166)	2163	116	54.4	+	2.13	1.36e-14	4.07e-12
purine nucleotide binding (GO:0017076)	1926	107	48.44	+	2.21	2.02e-14	4.59e-12
ATP binding (GO:0005524)	1497	91	37.65	+	2.42	1.95e-14	4.65e-12
adenyl ribonucleotide binding (GO:0032559)	1560	92	39.24	+	2.34	7.27e-14	1.58e-11
small molecule binding (GO:0036094)	2569	128	64.61	+	1.98	8.24e-14	1.71e-11
transferase activity (GO:0016740)	2322	119	58.4	+	2.04	1.05e-13	2.09e-11
adenyl nucleotide binding (GO:0030554)	1572	92	39.54	+	2.33	1.42e-13	2.72e-11
DNA-binding transcription activator activity, RNA polymerase II-specific (GO:0001228)	442	43	11.12	+	3.87	3.67e-13	6.75e-11
DNA-binding transcription activator activity (GO:0001216)	446	43	11.22	+	3.83	4.86e-13	8.59e-11
carbohydrate derivative binding (GO:0097367)	2272	115	57.14	+	2.01	8.28e-13	1.41e-10
anion binding (GO:0043168)	2874	133	72.29	+	1.84	4.91e-12	8.09e-10
phosphotransferase activity, alcohol group as acceptor (GO:0016773)	687	51	17.28	+	2.95	2.94e-11	4.68e-09
molecular function regulator (GO:0098772)	3815	156	95.95	+	1.63	3.78e-10	5.83e-08
chromatin binding (GO:0003682)	580	43	14.59	+	2.95	1.19e-09	1.77e-07
protein kinase activity (GO:0004672)	581	43	14.61	+	2.94	1.24e-09	1.8e-07
transcription factor binding (GO:0008134)	663	46	16.68	+	2.76	2.2e-09	3.09e-07
ion binding (GO:0043167)	6354	225	159.81	+	1.41	2.85e-09	3.79e-07
RNA polymerase II activating transcription factor binding (GO:0001102)	49	13	1.23	+	10.55	2.79e-09	3.8e-07
protein dimerization activity (GO:0046983)	1034	60	26.01	+	2.31	5.02e-09	6.48e-07
DNA-binding transcription factor binding (GO:0140297)	355	31	8.93	+	3.47	8.42e-09	1.06e-06
protein-containing complex binding (GO:0044877)	1268	68	31.89	+	2.13	1.27e-08	1.55e-06
activating transcription factor binding (GO:0033613)	82	15	2.06	+	7.27	1.4e-08	1.67e-06
RNA polymerase II cis-regulatory region sequence-specific DNA binding (GO:0000978)	1211	65	30.46	+	2.13	2.06e-08	2.4e-06
transcription regulator activity (GO:0140110)	1984	92	49.9	+	1.84	2.15e-08	2.44e-06
enzyme regulator activity (GO:0030234)	1081	60	27.19	+	2.21	3.05e-08	3.39e-06
cis-regulatory region sequence-specific DNA binding (GO:0000987)	1231	65	30.96	+	2.1	4.26e-08	4.62e-06
protein kinase regulator activity (GO:0019887)	196	21	4.93	+	4.26	9.99e-08	1.06e-05
DNA-binding transcription factor activity (GO:0003700)	1467	72	36.9	+	1.95	1.18e-07	1.22e-05
ubiquitin protein ligase binding (GO:0031625)	299	26	7.52	+	3.46	1.47e-07	1.49e-05
DNA-binding transcription factor activity, RNA polymerase II-specific (GO:0000981)	1404	69	35.31	+	1.95	2.72e-07	2.7e-05
RNA polymerase II-specific DNA-binding transcription factor binding (GO:0061629)	275	24	6.92	+	3.47	4.17e-07	4.07e-05
ubiquitin-like protein ligase binding (GO:0044389)	318	26	8	+	3.25	4.43e-07	4.23e-05
kinase regulator activity (GO:0019207)	226	21	5.68	+	3.69	8.7e-07	8.15e-05
transmembrane receptor protein tyrosine kinase activity (GO:0004714)	63	11	1.58	+	6.94	1.81e-06	0.000163
DNA binding (GO:0003677)	2488	101	62.58	+	1.61	1.79e-06	0.000164
protein tyrosine kinase activity (GO:0004713)	143	16	3.6	+	4.45	1.99e-06	0.000176
cyclin-dependent protein serine/threonine kinase regulator activity (GO:0016538)	51	10	1.28	+	7.8	2.13e-06	0.000185
double-stranded DNA binding (GO:0003690)	1689	75	42.48	+	1.77	2.53e-06	0.000216
sequence-specific double-stranded DNA binding (GO:1990837)	1594	72	40.09	+	1.8	2.97e-06	0.000249
RNA polymerase II transcription regulatory region sequence-specific DNA binding (GO:0000977)	1439	66	36.19	+	1.82	3.8e-06	0.000313
sequence-specific DNA binding (GO:0043565)	1702	75	42.81	+	1.75	3.94e-06	0.000319
protein heterodimerization activity (GO:0046982)	318	24	8	+	3	4.46e-06	0.000355
ubiquitin binding (GO:0043130)	76	11	1.91	+	5.75	9.08e-06	0.000711
regulatory region nucleic acid binding (GO:0001067)	1533	68	38.56	+	1.76	1.01e-05	0.000763
transcription regulatory region sequence-specific DNA binding (GO:0000976)	1532	68	38.53	+	1.76	9.99e-06	0.00077
protein serine/threonine kinase activity (GO:0004674)	435	28	10.94	+	2.56	1.24e-05	0.000923
E-box binding (GO:0070888)	50	9	1.26	+	7.16	1.27e-05	0.000933
enzyme activator activity (GO:0008047)	536	32	13.48	+	2.37	1.33e-05	0.000961
catalytic activity, acting on a protein (GO:0140096)	2253	90	56.67	+	1.59	1.42e-05	0.00101
cadherin binding (GO:0045296)	323	23	8.12	+	2.83	1.69e-05	0.00119
transmembrane receptor protein kinase activity (GO:0019199)	82	11	2.06	+	5.33	1.73e-05	0.0012
nucleic acid binding (GO:0003676)	3982	141	100.15	+	1.41	1.85e-05	0.00126
protein tyrosine kinase binding (GO:1990782)	101	12	2.54	+	4.72	2.19e-05	0.00147
cell adhesion molecule binding (GO:0050839)	541	32	13.61	+	2.35	2.36e-05	0.00157
NADH dehydrogenase (ubiquinone) activity (GO:0008137)	45	8	1.13	+	7.07	4.18e-05	0.00263
NADH dehydrogenase (quinone) activity (GO:0050136)	45	8	1.13	+	7.07	4.18e-05	0.00266
NADH dehydrogenase activity (GO:0003954)	45	8	1.13	+	7.07	4.18e-05	0.0027
ubiquitin-like protein binding (GO:0032182)	94	11	2.36	+	4.65	5.43e-05	0.00337
protein phosphatase binding (GO:0019903)	152	14	3.82	+	3.66	6.28e-05	0.0038
NAD(P)H dehydrogenase (quinone) activity (GO:0003955)	48	8	1.21	+	6.63	6.28e-05	0.00384
protein C-terminus binding (GO:0008022)	198	16	4.98	+	3.21	8.24e-05	0.00492
disordered domain specific binding (GO:0097718)	37	7	0.93	+	7.52	8.97e-05	0.00522
protease binding (GO:0002020)	139	13	3.5	+	3.72	9.89e-05	0.00569
protein homodimerization activity (GO:0042803)	685	35	17.23	+	2.03	0.000121	0.00687
receptor tyrosine kinase binding (GO:0030971)	73	9	1.84	+	4.9	0.00018	0.0101
virus receptor activity (GO:0001618)	76	9	1.91	+	4.71	0.000237	0.0132
phosphatase binding (GO:0019902)	197	15	4.95	+	3.03	0.000249	0.0137
oxidoreductase activity, acting on NAD(P)H, quinone or similar compound as acceptor (GO:0016655)	60	8	1.51	+	5.3	0.000253	0.0137
exogenous protein binding (GO:0140272)	77	9	1.94	+	4.65	0.000259	0.0139
growth factor binding (GO:0019838)	138	12	3.47	+	3.46	0.000338	0.0179
protein serine kinase activity (GO:0106310)	250	17	6.29	+	2.7	0.000345	0.0179
protein threonine kinase activity (GO:0106311)	250	17	6.29	+	2.7	0.000345	0.0181
nucleoside-triphosphatase activity (GO:0017111)	805	38	20.25	+	1.88	0.000357	0.0183
pyrophosphatase activity (GO:0016462)	861	40	21.66	+	1.85	0.00036	0.0183
hydrolase activity, acting on acid anhydrides (GO:0016817)	864	40	21.73	+	1.84	0.000369	0.0184
K63-linked polyubiquitin modification-dependent protein binding (GO:0070530)	21	5	0.53	+	9.47	0.000374	0.0184
hydrolase activity, acting on acid anhydrides, in phosphorus-containing anhydrides (GO:0016818)	864	40	21.73	+	1.84	0.000369	0.0186
insulin receptor substrate binding (GO:0043560)	11	4	0.28	+	14.46	0.000394	0.019
alpha-catenin binding (GO:0045294)	11	4	0.28	+	14.46	0.000394	0.0192
ligase activity, forming carbon-nitrogen bonds (GO:0016879)	49	7	1.23	+	5.68	0.000421	0.0201
beta-catenin binding (GO:0008013)	85	9	2.14	+	4.21	0.000504	0.0238
phosphatidylinositol-3,4-bisphosphate 5-kinase activity (GO:0052812)	5	3	0.13	+	23.86	0.00075	0.0345
C-X3-C chemokine binding (GO:0019960)	5	3	0.13	+	23.86	0.00075	0.0348
neuregulin binding (GO:0038132)	5	3	0.13	+	23.86	0.00075	0.0351
protein N-terminus binding (GO:0047485)	111	10	2.79	+	3.58	0.000806	0.0367
semaphorin receptor activity (GO:0017154)	14	4	0.35	+	11.36	0.000834	0.0376
GDP binding (GO:0019003)	75	8	1.89	+	4.24	0.000979	0.0437
DNA-binding transcription repressor activity, RNA polymerase II-specific (GO:0001227)	324	19	8.15	+	2.33	0.00107	0.0473
BH3 domain binding (GO:0051434)	6	3	0.15	+	19.88	0.0011	0.0475
phosphotyrosine residue binding (GO:0001784)	42	6	1.06	+	5.68	0.00108	0.0476
DNA-binding transcription repressor activity (GO:0001217)	325	19	8.17	+	2.32	0.0011	0.0476
Unclassified (UNCLASSIFIED)	2350	7	59.11	-	0.12	2.71e-18	2.59e-15
olfactory receptor activity (GO:0004984)	441	0	11.09	-	< 0.01	2.97e-05	0.00195
G protein-coupled receptor activity (GO:0004930)	885	6	22.26	-	0.27	8.71e-05	0.00514
