# Supplementary material for: SuperDendrix algorithm integrates genetic dependencies and genomic alterations across pathways and cancer types
Source: Cell Genom. 2022 Feb 9;2(2):100099. doi: 10.1016/j.xgen.2022.100099 (PMC8979493; doi:10.1016/j.xgen.2022.100099)
Supplement: Table S4. Associations between differential dependencies and sets of mutations identified by SuperDendrix, Related to Figures 2, 3, and 4 — We rank results by FDR and the absolute value of SuperDendrix weight, W(M). [file mmc5.xlsx]

## Sheet: Sheet1
Profile	Features	W(M)	FDR	Validation p-value
NRAS	NRAS(A)	-0.908142	2.92e-05	1.27075e-07
BRAF	BRAF(A)	-0.886611	2.92e-05	1.59243e-12
KRAS	KRAS(A)	-0.882777	2.92e-05	9.64082e-25
MAPK1	BRAF(A)	-0.614897	2.92e-05	1.20699e-07
CTNNB1	APC(I),CTNNB1(A)	-0.601831	2.92e-05	5.68187e-14
PEA15	BRAF(A)	-0.587745	2.92e-05	0.0228411
WRN	KMT2B(I)	-0.52566	2.92e-05	9.8723e-10
HRAS	HRAS(A)	-0.517271	2.92e-05	0.00079435
PTPN11	BRAF(A),NRAS(A),KRAS(A)	0.498282	2.92e-05	8.02664e-12
STX4	TP53(I),TP53(O)	-0.491686	0.000174488	0.583626
RAF1	KRAS(A),NRAS(A)	-0.48169	2.92e-05	4.73485e-05
DUSP4	BRAF(A)	-0.466409	2.92e-05	0.411085
GRB2	BRAF(A),NRAS(A),KRAS(A)	0.457147	2.92e-05	3.14929e-09
SOX10	BRAF(A)	-0.434237	2.92e-05	0.226684
PIK3CA	PIK3CA(A)	-0.409786	2.92e-05	6.42204e-16
MAP2K1	BRAF(A)	-0.392398	2.92e-05	3.15195e-08
MITF	BRAF(A)	-0.365275	2.92e-05	0.517935
TCF7L2	APC(I),CTNNB1(A)	-0.36343	2.92e-05	3.06521e-11
E2F3	RB1(I)	-0.353786	2.92e-05	3.56826e-06
ZEB2	BRAF(A),NRAS(A)	-0.337281	2.92e-05	0.54511
SOX9	BRAF(A),KRAS(A)	-0.326124	2.92e-05	0.705162
NFE2L2	KEAP1(I),KEAP1(O),NFE2L2(A)	-0.325944	2.92e-05	0.000811076
DOCK5	KRAS(A)	-0.316384	2.92e-05	0.000306544
MDM2	BRAF(A),VHL(I)	-0.314289	2.92e-05	0.00982757
ARID1B	ARID1A(I)	-0.307653	2.92e-05	0.000281591
ITPA	PPP6C(I)	-0.299961	0.00035651	0.0319709
STAG1	STAG2(I)	-0.289432	2.92e-05	0.0353908
SLC33A1	KEAP1(O),KEAP1(I)	-0.268715	2.92e-05	0.00163922
SHOC2	NRAS(A)	-0.258248	2.92e-05	1.24112e-06
TP53	BRAF(A),VHL(I)	0.252925	2.92e-05	0.000589143
SMARCA2	SMARCA4(I)	-0.251476	2.92e-05	0.176147
PAX8	VHL(I),ARID5A(O),ETAA1(O)	-0.23372	0.000174488	0.091937
CFLAR	KRAS(A),VHL(I)	-0.231866	2.92e-05	0.000213749
CDKN1A	BRAF(A)	0.225124	2.92e-05	0.0254027
CHMP4B	KRAS(A),CDKN1A(I),AJUBA(I)	0.215068	5.68e-05	0.0561061
FERMT2	BRAF(A),SMARCA4(I),VHL(I)	-0.191323	2.92e-05	0.044473
EGLN1	BRAF(A)	-0.167164	2.92e-05	0.154779
TP63	CDKN2A(I),BTK(O)	-0.157894	0.000441317	0.00123638
RAB6A	SMARCA4(I),BRAF(A)	0.157801	0.000174488	0.0734212
CCND1	RB1(I)	0.143437	2.92e-05	8.75333e-08
CDK6	RB1(I)	0.139708	8.29e-05	1.62751e-08
MCL1	KRAS(A)	0.128926	2.92e-05	0.000129598
PTK2	BRAF(A),HNF4A(O)	-0.121127	0.000107579	0.656579
ARHGEF7	KRAS(A)	-0.118288	0.000292	0.0238071
CYB561A3	BCL2L11(I),ID3(I),MEF2B(A)	-0.598295	0.00217425	0.374957
EBF1	BCL2(O)	-0.1697	0.00217425	nan
FANCG	BRCA1(I)	-0.13602	0.00217425	0.241937
FOSL1	NF2(I)	-0.073865	0.00319343	0.0220523
MEF2C	WHSC1(A),TRAF7(O)	-0.195387	0.00510949	0.588565
WDR1	STK19(O),RUNX1(O)	0.088486	0.00510949	0.212492
HNF1B	VHL(I),ARHGAP35(O)	-0.177331	0.00701302	0.00960521
FERMT1	CASP8(O),SMAD4(I)	-0.191614	0.00867649	0.000903753
TFAP2C	GAB2(O)	-0.126281	0.00867649	0.329539
ARHGAP1	FAT1(O),PPM1D(A)	-0.22261	0.00928998	0.720625
GET4	VHL(I)	-0.079178	0.00928998	0.442494
TAPT1	KEAP1(O)	-0.116523	0.0100365	0.238762
TCF3	LTB(O)	-0.15345	0.0107568	nan
MEF2B	MEF2B(A)	-0.311133	0.0129902	nan
EFR3A	SMARCA4(I),STAT2(O)	0.113546	0.0129902	0.559758
GRSF1	EIF4A2(O),TLX3(O)	-0.1827	0.0145985	nan
TFAP2A	BRAF(A)	-0.144807	0.0145985	0.741948
UBIAD1	KRAS(A)	-0.121904	0.0145985	0.0057737
CDH2	VHL(I)	-0.115804	0.0145985	0.115463
PDE12	KMT2B(I),NFE2L2(A)	-0.221976	0.0188658	0.232825
ISL1	ALK(A)	-0.135646	0.0188658	0.0194054
SURF4	PPP6C(I)	-0.093902	0.0198279	0.294067
IRF4	FAM46C(O)	-0.080083	0.0198279	nan
KIF18B	VHL(I)	-0.065095	0.028553	0.436049
DNAJC13	TEC(O)	-0.115138	0.0348038	nan
OXSR1	RB1(O)	-0.11312	0.0357664	nan
SPTSSA	VHL(I)	-0.075098	0.036702	0.574789
CEPT1	HLA-A(I)	-0.08665	0.0383212	0.10063
UBE2N	HDAC7(O)	0.123578	0.0391961	0.301419
UGCG	PTPN11(A),YAP1(O)	-0.126177	0.0401946	0.466172
SOX2	NFE2L2(A)	-0.089345	0.0401946	0.191356
KCNK5	TP53(I),TP53(O)	-0.381366	0.0451228	0.950168
EGFR	CDKN2A(I)	-0.108862	0.0451228	0.00307067
BCL2	WHSC1(A),BCL2(O)	-0.14573	0.0537151	0.772829
IGF1R	KRAS(A)	-0.086761	0.0614432	0.0187487
RAB18	DKK3(O)	-0.098461	0.067062	nan
PAX5	BCL2(A)	-0.143171	0.0674957	nan
VPS4B	KRAS(A),EGR1(I)	-0.124449	0.0697881	0.467121
COL4A3BP	ATM(O)	-0.102343	0.0732565	0.422146
SLC1A5	MAP3K13(O)	-0.126579	0.080292	0.894571
IKBKG	TP53(I)	-0.444082	0.0835552	0.0644279
CCND3	LTB(O),CCND3(A)	-0.117173	0.0837719	0.0842373
SNAP23	STK11(I)	0.058462	0.0840227	0.137045
SAR1A	MUTYH(I)	-0.085455	0.0840227	0.693976
IRF8	MEF2B(A)	-0.112907	0.0840227	nan
POU2AF1	MEF2B(A)	-0.09894	0.0840227	nan
NAA10	PPP6C(I)	0.074866	0.0859068	0.660114
TNFAIP3	NKX2-1(O)	-0.103271	0.0860838	nan
HNF4A	AXIN1(I)	-0.133787	0.0887438	0.0406688
RAB10	SMAD4(I)	-0.054087	0.0887438	0.0607837
ZNF511	AIM1(O)	-0.108187	0.0887438	0.992631
PPP1CC	RYBP(O)	-0.098095	0.0904805	nan
PARD3	BAP1(I)	-0.067203	0.0954119	0.0557066
TKT	KEAP1(O)	-0.057672	0.0954119	0.265702
ELMO2	KRAS(A)	-0.086953	0.100125	0.0286898
ACSL3	SMARCA4(I)	-0.066558	0.101168	0.390232
JTB	NFE2L2(O)	-0.085742	0.102696	0.203836
PRKCI	BAP1(I)	-0.073509	0.103678	0.0925934
SOCS3	NBN(O)	-0.073985	0.103678	0.809447
PARD6B	VHL(I)	-0.067152	0.107543	0.161571
GNPNAT1	PGR(O)	-0.120997	0.107543	0.360098
SLC38A2	BRAF(A)	-0.081965	0.107974	0.578757
RFK	PBRM1(O)	-0.069439	0.111263	0.00569425
TRAPPC13	VHL(I)	-0.08515	0.11591	0.189297
FDFT1	DDX3X(I)	-0.066869	0.129847	0.244399
PRDX1	CCNE1(O)	-0.057811	0.134872	nan
WRAP73	EGFL7(O)	-0.087228	0.134872	nan
IDH3A	KRAS(A)	-0.077549	0.139599	0.0827518
DYNC1LI1	NF2(I)	-0.083543	0.140172	0.901942
TDP2	DNMT1(O)	-0.069592	0.142976	0.0445448
FURIN	KRAS(A)	-0.093024	0.14662	0.113529
MAD2L1BP	NF2(I)	-0.058841	0.147118	0.913602
NDUFV2	CTNNB1(A)	-0.079737	0.149354	0.222587
STAMBP	EIF4A2(O)	-0.065378	0.153718	nan
CCNL1	SHOC2(O),RAC1(A)	-0.126591	0.154573	0.621475
INPP5K	PPP6C(I)	-0.090416	0.155396	0.0473944
MAP3K7	PDGFRA(O)	-0.124641	0.155396	0.184277
MYCN	BIRC3(I)	-0.08467	0.155798	0.0557066
SLC20A1	MYC(O),WHSC1(A),PTPN11(A)	-0.221938	0.165331	0.710026
SLC5A3	RAD50(I)	-0.102026	0.17636	0.532026
FASN	TP53(I),TP53(O),PMS1(O)	-0.393174	0.186131	0.0158065
LMO2	RAD21(I)	-0.084883	0.186131	0.148913
IKZF1	SFRP2(O)	-0.092523	0.19754	nan
