# Supplementary material for: SuperDendrix algorithm integrates genetic dependencies and genomic alterations across pathways and cancer types
Source: Cell Genom. 2022 Feb 9;2(2):100099. doi: 10.1016/j.xgen.2022.100099 (PMC8979493; doi:10.1016/j.xgen.2022.100099)
Supplement: Table S5. Number of cell lines for each cancer type in the Avana and the Score datasets, Related to STAR Methods [file mmc6.xlsx]

## Sheet: Sheet1
Cancer type	Avana	Score
Bile Duct	26	1
Bladder	29	0
Bone	13	2
Brain	60	33
Breast	34	25
Cervical	12	0
Colon	37	30
Endometrial	26	8
Esophageal	25	26
Ewings Sarcoma	15	11
Eye	4	0
Fibroblast	1	0
Gallbladder	3	0
Gastric	26	14
Head and Neck	33	33
Kidney	22	3
Leukemia	41	3
Liposarcoma	5	0
Liver	22	0
Lung	106	40
Lymphoma	21	4
Myeloma	20	5
Neuroblastoma	19	17
Non-Cancerous	0	2
Ovarian	42	29
Pancreatic	34	23
Prostate	1	3
Rhabdoid	9	0
Rhabdomyosarcoma	11	0
Sarcoma	12	1
Skin	54	4
Thyroid	6	0
unknown	0	1
