# Supplementary material for: SuperDendrix algorithm integrates genetic dependencies and genomic alterations across pathways and cancer types
Source: Cell Genom. 2022 Feb 9;2(2):100099. doi: 10.1016/j.xgen.2022.100099 (PMC8979493; doi:10.1016/j.xgen.2022.100099)
Supplement: Table S6. Associations between differential dependencies and sets of cancer types and/or mutations identified by SuperDendrix, Related to Figures 5, 6, and 7 — Same format as Table S4. [file mmc7.xlsx]

## Sheet: Sheet1
Profile	Features	W(M)	FDR	Validation p-value
MYB	Leukemia	-0.776796	0	0.00305445
SOX10	Skin	-0.752397	0	0.10292
MYOD1	Rhabdomyosarcoma	-0.740377	0	nan
ZEB2	Skin,Leukemia,Rhabdomyosarcoma,Ewings_Sarcoma	-0.736002	0	1.63e-05
ISL1	Neuroblastoma	-0.733668	0	1.6e-09
POU2AF1	Myeloma,MEF2B(A)	-0.705994	0	0.000164726
MITF	Skin,Eye	-0.694755	0	0.0234703
PAX8	Ovarian,Kidney,Endometrial	-0.689165	0	5.23e-13
MEF2C	Myeloma,Leukemia	-0.656311	0	0.000744148
IKZF1	Lymphoma,Leukemia,Myeloma	-0.637284	0	1.25e-05
IRF4	Myeloma,Lymphoma	-0.612714	0	0.00509938
TCF3	Myeloma,BCL2(A)	-0.607104	0	0.0166211
ATP1B3	Lymphoma,Leukemia,Myeloma	-0.593867	0	7.57e-08
LMO2	Leukemia	-0.573264	0	0.011717
PIM2	Myeloma	-0.573124	0	0.000152256
SOX9	Skin,Colon,Bile_Duct,Pancreatic,Gastric	-0.562832	0	0.0355982
PIK3CA	PIK3CA(A),Myeloma,Bile_Duct,Rhabdomyosarcoma,Pancreatic	-0.528123	0	2.24e-10
PAX3	Rhabdomyosarcoma	-0.518625	0	nan
PTPN11	BRAF(A),NRAS(A),KRAS(A),Lymphoma	0.516827	0	3.12e-12
MYCN	Neuroblastoma,Rhabdomyosarcoma	-0.505891	0	0.0136637
DUSP4	Skin,Gastric	-0.505693	0	0.0238653
GRB2	BRAF(A),NRAS(A),KRAS(A),Lymphoma,STAT5B(O)	0.497041	0	8.77e-10
SPDEF	Breast,AKT1(A),GPS2(O)	-0.495919	0	0.959335
UBE3A	Cervical	-0.483992	0	nan
SPI1	Leukemia	-0.472457	0	0.00475172
GATA3	Breast,Neuroblastoma	-0.4694	0	1.06e-06
TP63	Head_and_Neck,Bladder,Esophageal	-0.463837	0	2.22e-11
TCF7L2	Colon,Gastric	-0.450997	0	5.05e-11
SMAD7	Myeloma	-0.445302	0	0.000140679
PARD6B	Ovarian,Kidney,Bile_Duct,Pancreatic,Liver	-0.435572	0	9.27e-10
TP53	BRAF(A),Kidney,Rhabdoid,Liposarcoma	0.429551	0	0.000678522
LDB1	Leukemia,Neuroblastoma,Rhabdoid	-0.429117	0	1.14e-05
RPP25L	Brain,Rhabdomyosarcoma,Kidney,Lymphoma,NCOR1(I)	-0.417998	0	8.39e-09
CCND3	Leukemia,Lymphoma	-0.416868	0	1.12e-05
EGFR	Head_and_Neck,Bile_Duct,Esophageal,Colon,Bladder	-0.412628	0	1.3e-09
IRS1	Myeloma,Rhabdomyosarcoma	-0.404096	0	0.00599635
IGF2BP1	Ewings_Sarcoma,Neuroblastoma	-0.398023	0	3.49e-07
FERMT2	Skin,Ovarian,Brain,Kidney,Sarcoma	-0.39588	0	6.47e-16
BCL2	Leukemia,Myeloma,MEF2B(A)	-0.385141	0	0.016435
SLC35B2	Brain,Head_and_Neck,Bladder,GATA3(O),Liver	-0.379586	0	3.61e-05
KLF5	Colon,Pancreatic,Gastric,Head_and_Neck,Esophageal	-0.377752	0	3.77e-12
GRHL2	Head_and_Neck,Bladder,Bile_Duct,Breast,Pancreatic	-0.375995	0	0.582783
MDM2	Skin,Kidney,Eye	-0.370362	0	0.0163686
ARHGEF7	Bile_Duct,Head_and_Neck,Bladder,Pancreatic	-0.361774	0	9.05e-09
CDK6	RB1(I),Endometrial,Ovarian,Breast,Colon	0.355994	0	2.78e-13
STAG1	STAG2(I),Ewings_Sarcoma	-0.355044	0	5.37e-05
SLC5A3	Leukemia	-0.353051	0	0.00611818
GRK2	Pancreatic,Head_and_Neck,Bladder,Bile_Duct	-0.351519	0	4.27e-05
SLC20A1	Leukemia,Lymphoma,PTPN11(A)	-0.341584	0	0.256039
GPX4	Colon,Head_and_Neck,Skin,Esophageal,Gastric	0.335667	0	1.21e-08
CCND1	RB1(I),Leukemia,Lymphoma,Rhabdomyosarcoma	0.329195	0	1.09e-10
NAMPT	Leukemia,Breast,Myeloma	-0.328373	0	0.021059
NMNAT1	Lymphoma,Leukemia,Myeloma	-0.32711	0	0.000244461
DMXL1	Myeloma,MEF2B(A)	-0.326783	0	0.0804945
CDKN1A	BRAF(A),Liposarcoma,Kidney	0.326167	0	0.0222878
TFAP2A	Skin	-0.325458	0	0.921529
POP7	Ovarian,Brain,Kidney,Head_and_Neck,Rhabdomyosarcoma	-0.325137	0	0.249935
ITGAV	Head_and_Neck,Leukemia,Esophageal,Lymphoma,Myeloma	0.324394	0	3.12e-10
FLI1	Ewings_Sarcoma	-0.323499	0	1.78e-08
CCNE1	Ovarian,Endometrial	-0.320747	0	0.000669025
CDK4	Breast,Ewings_Sarcoma,TBX3(O),CDK4(A),CDK8(O)	-0.315545	0	0.000739664
RAB10	Pancreatic,Gastric,Bile_Duct,Colon,Esophageal	-0.314899	0	5.97e-07
ADSS	Leukemia,Myeloma,Lymphoma,Gastric,Breast	-0.312222	0	0.000514796
ZER1	Cervical	-0.311229	0	nan
PRKAR1A	Brain,Leukemia,Myeloma	-0.304805	0	2.13e-11
CCND2	Myeloma	-0.30472	0	0.000155288
MARCH5	Myeloma,Leukemia,Breast,NOTCH1(I)	-0.303568	0	NA
MAP4K4	Brain,KRAS(A),Skin	0.301587	0	0.00160151
BATF3	Lymphoma	-0.301401	0	0.614622
STEAP3	Leukemia,VHL(I)	-0.296503	0	0.759247
GFPT1	Brain,Lung,TET3(O),Liver,Ewings_Sarcoma	0.295461	0	2.88e-05
PPARG	Bladder,Pancreatic	-0.288433	0	0.425429
IGF1R	Myeloma,Ewings_Sarcoma,Rhabdomyosarcoma,Pancreatic	-0.287617	0	5.99e-07
SOS1	Leukemia	-0.285492	0	0.0197388
IPPK	Leukemia,Myeloma,Lymphoma,Breast	-0.281179	0	0.000460428
FERMT1	Colon,GRIN2A(I),Pancreatic	-0.277776	0	0.00210819
PPCDC	Leukemia,Myeloma,CDH1(I),Lymphoma	-0.277016	0	0.196591
CFLAR	KRAS(A),Kidney	-0.269806	0	5.35e-05
CHMP4B	Colon,Bile_Duct,CDKN1A(I),Pancreatic,CXCR4(O)	0.266958	0	0.00111959
ITGA3	Head_and_Neck,Pancreatic,Bile_Duct	-0.266791	0	1.03e-05
ITGB1	Head_and_Neck,Bile_Duct	-0.266112	0	6.75e-05
DPM2	Myeloma,Head_and_Neck	-0.263023	0	0.315343
SNAP23	Brain,Neuroblastoma,STK11(I),Skin,Ewings_Sarcoma	0.255077	0	5.38e-11
ARHGAP29	Ovarian,Bile_Duct,Endometrial	-0.254288	0	9.86e-05
SMARCAL1	Bone,Rhabdomyosarcoma	-0.253556	0	0.599847
IRS2	Neuroblastoma,Ewings_Sarcoma	-0.245895	0	4.13e-05
ACSL4	Leukemia,Lymphoma	-0.244071	0	0.0216377
AP1M1	Leukemia,Myeloma,Brain	-0.242376	0	0.00329979
VCL	Brain,Skin	-0.240732	0	4.39e-07
CAD	Leukemia,Myeloma,Breast	-0.23831	0	0.00802743
ATP6V0E1	Head_and_Neck,Gastric	-0.236122	0	3.67e-05
ERBB3	Esophageal,Head_and_Neck	-0.23334	0	5.77e-05
UMPS	Leukemia,Breast	-0.231415	0	0.155443
TLK2	Skin	-0.23132	0	0.0080783
EFR3A	Lung,Skin,Neuroblastoma,Brain,Rhabdomyosarcoma	0.226812	0	0.000302816
HNF1B	Kidney,Endometrial	-0.226491	0	0.0426041
TYMS	CDKN2A(I),Leukemia,Breast,STK11(I)	-0.225721	0	0.00291376
FANCG	BRCA1(I),Bone	-0.219853	0	0.0903313
PARD3	Kidney,Ovarian,Liver	-0.219059	0	4.35e-08
PTDSS1	Esophageal,Pancreatic,Head_and_Neck,Bile_Duct,MYCN(O)	-0.217186	0	0.22938
B3GALT6	Head_and_Neck,Bladder,Brain,Liver	-0.216516	0	0.0182186
C15orf41	Neuroblastoma,Ewings_Sarcoma,CDH1(O)	-0.213921	0	0.000338508
FPGS	Leukemia,Breast,Lymphoma	-0.211814	0	0.0244234
FOXA1	Breast	-0.210131	0	0.599849
KCNK13	Pancreatic	-0.208414	0	0.641905
EXT2	Head_and_Neck,Brain,GATA3(O),Liver,Bladder	-0.208319	0	0.0248427
RFK	Leukemia,Breast,Lymphoma	-0.207767	0	0.000576347
FURIN	Myeloma,Neuroblastoma	-0.20662	0	1.86e-05
EXT1	Brain,Bladder,Head_and_Neck	-0.204383	0	2.44e-05
PSMB5	Lymphoma,Leukemia	0.197957	0	0.000400777
FBXO7	Leukemia	-0.197349	0	0.00359433
MTHFD1	Leukemia,Myeloma	-0.195411	0	5.37e-05
KIF15	Brain,Bladder	-0.195378	0	0.439537
GAB1	Head_and_Neck,Esophageal	-0.191538	0	3.12e-05
TSC1	Brain,Neuroblastoma	0.191448	0	0.00281356
EGLN1	Skin	-0.191386	0	0.00507845
YRDC	Brain	0.181271	0	5.66e-06
JUN	Brain	-0.179431	0	1.63e-06
RAB6A	SMARCA4(I),Skin	0.178953	0	0.000430078
MCL1	Pancreatic,Ovarian,Kidney	0.173578	0	1.72e-05
STAMBP	Head_and_Neck,EIF4A2(O)	-0.172585	0	0.000743836
RELB	Myeloma	-0.17152	0	0.00853057
HSPA13	Head_and_Neck,Esophageal	-0.168262	0	4.64e-06
FGFR1	Brain,Liver	-0.1677	0	0.000701762
DDC	Pancreatic	-0.16747	0	0.84229
SNAI2	Head_and_Neck	-0.166076	0	0.00699857
FOSL1	NF2(I),Head_and_Neck,Pancreatic	-0.164032	0	9.58e-09
KIF18B	Brain,Kidney	-0.163945	0	0.0660142
PTK2	Skin,Liver	-0.161038	0	0.00119601
NDE1	Pancreatic,Rhabdomyosarcoma	-0.159085	0	0.0516438
CDH2	Kidney	-0.156257	0	0.00726175
CMIP	Leukemia	-0.154565	0	0.759605
ITPK1	Myeloma	-0.147361	0	0.0755287
SCAP	Neuroblastoma,Bone,Eye	0.143577	0	5.74e-05
ERBB2	Head_and_Neck	-0.141845	0	0.00308735
UBE2G2	Myeloma	-0.140274	0	0.00793486
THAP1	Leukemia	0.140018	0	0.0121439
ATP1A1	Neuroblastoma,Brain	0.13914	0	9.13e-08
GET4	Kidney	-0.131852	0	0.122924
PCYT1A	Neuroblastoma,Rhabdomyosarcoma	0.129303	0	8.89e-08
SLC30A9	SMARCA4(I),Neuroblastoma,EIF4A2(O),RHOA(I)	-0.290708	0.000305988	0.042273
FIS1	Esophageal,SMAD4(O),CDK12(O)	-0.23586	0.000305988	0.362941
GCLC	Leukemia	-0.230768	0.000305988	0.0867185
TTC7A	Colon,EZH2(A)	-0.168299	0.000305988	0.0264193
XPR1	Ovarian	-0.167	0.000305988	0.0335027
C3orf38	Brain	-0.155539	0.000305988	9.31e-10
PGM3	Brain,Lung,Colon,Bladder,Esophageal	0.339083	0.000597661	0.00072034
DENND4C	Gastric,Pancreatic,EPHA7(I),Bile_Duct	-0.311086	0.000597661	0.23594
SMARCB1	Rhabdoid	0.125048	0.000597661	nan
FANCI	Leukemia	-0.117948	0.000597661	0.0810695
RXRA	Bladder,Pancreatic	-0.240253	0.000876	0.425429
NEK1	Skin	-0.124707	0.000876	0.360749
REXO2	Esophageal	-0.119615	0.000876	0.0682942
PRKCI	Kidney,Bile_Duct	-0.163392	0.0011548	0.159582
TPK1	Leukemia,CDH1(I)	-0.220155	0.00141944	0.143325
FLVCR1	Myeloma,Lymphoma	-0.216994	0.00141944	1.28e-05
VPS4A	Pancreatic	-0.083235	0.00141944	0.350507
HTRA2	Lymphoma,NFE2L2(A)	-0.210038	0.0016573	0.0796881
TFAP2C	Breast,Skin	-0.183987	0.0016573	0.0319469
JTB	NFE2L2(O),Rhabdoid	-0.16541	0.0016573	0.203836
CCDC51	Head_and_Neck,Esophageal	-0.160856	0.0016573	1.49e-06
MTF1	Leukemia	-0.154183	0.0016573	0.509691
TRAPPC13	Kidney	-0.114387	0.00191283	0.0207585
DNM2	Neuroblastoma	0.094322	0.00191283	0.0159943
FRS2	Brain	-0.093811	0.00216296	0.00866707
GART	Leukemia	-0.086883	0.00216296	0.0113035
LIAS	Breast,KMT2B(I),Myeloma,Leukemia	-0.228158	0.00239531	5.45e-07
SPTSSA	Kidney	-0.08875	0.00239531	0.0382099
AHCYL1	Kidney	-0.088993	0.00264767	0.257418
MDM4	Eye	-0.087739	0.00289742	nan
DHODH	Leukemia	-0.143777	0.00314461	0.00891768
HNF4A	Colon,Liver	-0.230657	0.00338929	0.00651002
CCNL1	SHOC2(O),Neuroblastoma,RAC1(A)	-0.180493	0.00381343	0.150306
OSBPL9	Head_and_Neck	-0.107447	0.00381343	0.709157
TUBB4B	Head_and_Neck,Pancreatic,FGF4(O)	-0.178305	0.00402759	0.00159072
GTSE1	Neuroblastoma,Lymphoma	-0.170838	0.00402759	0.000228658
LMNA	Brain	-0.104358	0.00425833	4.45e-05
COG6	Kidney,MAF(O)	-0.163482	0.00444348	0.0431637
STXBP3	Bile_Duct	-0.102518	0.00444348	0.908936
KIF2C	Brain	-0.066216	0.00444348	0.00122543
TFAP2B	Neuroblastoma,Rhabdomyosarcoma	-0.218202	0.00608333	0.00542749
TIMM17A	Esophageal	-0.112296	0.00608333	0.0615108
UBE3D	Neuroblastoma,EP300(I)	-0.148681	0.00723113	0.325668
NFE2L1	Brain	-0.109141	0.00787991	0.179935
MPI	Gastric	-0.102873	0.0083186	0.216174
KIDINS220	Ovarian,BIRC3(O)	-0.209049	0.00875324	0.100829
DUX4	Bone,SS18(O)	-0.142647	0.0124297	NA
WDR89	Brain	-0.141178	0.0124297	0.0269026
MECOM	Ovarian,FAH(I),NSD1(I)	-0.368014	0.0142072	0.00324787
FDFT1	DDX3X(I),Colon	-0.118339	0.0156707	0.469694
TRIO	Brain	-0.115799	0.0160535	3.94e-05
INPP5K	PPP6C(I),Brain	-0.159108	0.0161368	0.0402557
ARMC5	Brain	-0.088648	0.0161368	0.921141
LIN28B	Neuroblastoma,Ewings_Sarcoma	-0.166505	0.0202178	0.122249
PPP2R1A	Myeloma	0.081269	0.0202178	0.000443399
SLC38A2	BRAF(A),Leukemia	-0.132531	0.0205727	0.297735
COL4A3BP	Liver,FGF3(O)	-0.150116	0.0229069	nan
DYNC1LI2	Head_and_Neck	-0.081757	0.0246765	0.873673
AMBRA1	Eye	0.053445	0.0316949	nan
MAN1A2	Ovarian,MSH2(O)	-0.206965	0.033215	0.845939
PPAT	Leukemia	-0.08492	0.033574	0.0237051
ITGB5	Brain	-0.068946	0.0351053	1.84e-08
NXT1	Rhabdomyosarcoma,Neuroblastoma	-0.132059	0.0355838	0.0190796
POLE4	Kidney	-0.091977	0.0368827	0.647368
ARF1	Head_and_Neck	-0.09606	0.0384272	0.991224
PPM1D	Kidney,MLH1(I)	-0.114397	0.0415315	0.0842716
SLC7A1	Lymphoma	-0.076036	0.042819	0.00379098
KIRREL1	Brain	0.074279	0.0509012	6.49e-08
SLC25A28	Liver	-0.073447	0.058765	nan
DTYMK	Bone,Brain	0.08434	0.0685205	6.46e-10
SLC25A37	Rhabdomyosarcoma	-0.08737	0.0728079	nan
DNAJC21	Pancreatic	-0.083864	0.0797007	0.0971505
BCL2L1	Skin	0.081124	0.0799743	0.378262
NRDC	Lung,ARID3B(O),Esophageal	-0.177105	0.081003	0.19311
SEPT2	Ovarian	-0.07776	0.0859838	NA
ALDH18A1	Lymphoma	-0.072632	0.086607	0.10408
MAD2L1BP	Head_and_Neck	-0.055696	0.0971646	0.834454
IDH3A	Pancreatic	-0.072103	0.114471	0.0364316
HSD17B12	Rhabdomyosarcoma	-0.054487	0.131765	nan
TMEM189	Leukemia	-0.131825	0.13826	0.611526
FCHO2	Skin	-0.053658	0.141383	0.775966
CHEK2	Kidney	0.095778	0.152943	0.509691
EAF1	Pancreatic	-0.074728	0.162737	0.0408563
LPAR1	Liposarcoma	-0.071927	0.164123	nan
ARF4	Liver	-0.037923	0.166384	nan
ICE2	Pancreatic	-0.052916	0.180507	0.0261527
DDX3X	Liver	0.046688	0.199582	nan
