# Supplementary material for: SuperDendrix algorithm integrates genetic dependencies and genomic alterations across pathways and cancer types
Source: Cell Genom. 2022 Feb 9;2(2):100099. doi: 10.1016/j.xgen.2022.100099 (PMC8979493; doi:10.1016/j.xgen.2022.100099)
Supplement: Table S7. Enrichment for GO molecular functions in significant cancer-type dependencies, Related to Figure 5 [file mmc8.xlsx]

## Sheet: Sheet1
GO molecular function complete	Homo sapiens	Input list	expected number	over/under	fold enrichment	P-value	FDR
N-acetylglucosaminyl-proteoglycan 4-beta-glucuronosyltransferase activity (GO:0050509)	2	2	0.02	+	87.64	0.000749	0.0431
mannose-6-phosphate isomerase activity (GO:0004476)	2	2	0.02	+	87.64	0.000749	0.0426
dihydroorotase activity (GO:0004151)	2	2	0.02	+	87.64	0.000749	0.0421
heparan sulfate N-acetylglucosaminyltransferase activity (GO:0042328)	2	2	0.02	+	87.64	0.000749	0.0416
aspartate carbamoyltransferase activity (GO:0004070)	2	2	0.02	+	87.64	0.000749	0.0411
BH3 domain binding (GO:0051434)	6	3	0.07	+	43.82	0.000113	0.00796
insulin receptor substrate binding (GO:0043560)	11	4	0.13	+	31.87	1.95e-05	0.00161
BH domain binding (GO:0051400)	11	3	0.13	+	23.9	0.000471	0.0296
death domain binding (GO:0070513)	11	3	0.13	+	23.9	0.000471	0.0292
HMG box domain binding (GO:0071837)	16	4	0.18	+	21.91	6.64e-05	0.00496
insulin receptor binding (GO:0005158)	24	4	0.27	+	14.61	0.000261	0.0173
cyclin-dependent protein serine/threonine kinase regulator activity (GO:0016538)	51	8	0.58	+	13.75	3.15e-07	3.34e-05
phosphatidylinositol 3-kinase binding (GO:0043548)	32	5	0.37	+	13.69	5.69e-05	0.00431
bHLH transcription factor binding (GO:0043425)	26	4	0.3	+	13.48	0.000344	0.0225
fibronectin binding (GO:0001968)	28	4	0.32	+	12.52	0.000443	0.0282
RNA polymerase II activating transcription factor binding (GO:0001102)	49	7	0.56	+	12.52	3.08e-06	0.000283
cyclin binding (GO:0030332)	31	4	0.35	+	11.31	0.000628	0.0366
ligase activity, forming carbon-nitrogen bonds (GO:0016879)	49	6	0.56	+	10.73	3.53e-05	0.00277
E-box binding (GO:0070888)	50	6	0.57	+	10.52	3.92e-05	0.00302
activating transcription factor binding (GO:0033613)	82	9	0.94	+	9.62	8.92e-07	8.88e-05
promoter-specific chromatin binding (GO:1990841)	61	5	0.7	+	7.18	0.000894	0.0486
DNA-binding transcription activator activity, RNA polymerase II-specific (GO:0001228)	442	32	5.04	+	6.34	4.22e-16	1.01e-12
DNA-binding transcription activator activity (GO:0001216)	446	32	5.09	+	6.29	5.36e-16	8.54e-13
beta-catenin binding (GO:0008013)	85	6	0.97	+	6.19	0.00058	0.0351
protein kinase regulator activity (GO:0019887)	196	13	2.24	+	5.81	7.79e-07	7.92e-05
protein heterodimerization activity (GO:0046982)	318	19	3.63	+	5.24	1.04e-08	1.91e-06
protein phosphatase binding (GO:0019903)	152	9	1.73	+	5.19	9.18e-05	0.00664
growth factor binding (GO:0019838)	138	8	1.57	+	5.08	0.000258	0.0174
kinase regulator activity (GO:0019207)	226	13	2.58	+	5.04	3.47e-06	0.000313
protein domain specific binding (GO:0019904)	709	40	8.09	+	4.94	2.07e-16	9.9e-13
integrin binding (GO:0005178)	148	8	1.69	+	4.74	0.000403	0.0261
protein kinase binding (GO:0019901)	678	33	7.74	+	4.27	5.44e-12	3.72e-09
RNA polymerase II-specific DNA-binding transcription factor binding (GO:0061629)	275	13	3.14	+	4.14	2.56e-05	0.00207
ubiquitin protein ligase binding (GO:0031625)	299	14	3.41	+	4.1	1.38e-05	0.00118
phosphatase binding (GO:0019902)	197	9	2.25	+	4	0.000574	0.0351
DNA-binding transcription factor binding (GO:0140297)	355	16	4.05	+	3.95	5.31e-06	0.00047
kinase binding (GO:0019900)	766	34	8.74	+	3.89	2.78e-11	1.48e-08
ubiquitin-like protein ligase binding (GO:0044389)	318	14	3.63	+	3.86	2.66e-05	0.00212
DNA-binding transcription repressor activity, RNA polymerase II-specific (GO:0001227)	324	13	3.7	+	3.52	0.000126	0.00876
DNA-binding transcription repressor activity (GO:0001217)	325	13	3.71	+	3.51	0.00013	0.00889
kinase activity (GO:0016301)	765	30	8.73	+	3.44	7.25e-09	1.51e-06
chromatin binding (GO:0003682)	580	22	6.62	+	3.32	1.42e-06	0.000136
protein kinase activity (GO:0004672)	581	22	6.63	+	3.32	1.46e-06	0.000137
phosphotransferase activity, alcohol group as acceptor (GO:0016773)	687	26	7.84	+	3.32	1.54e-07	1.84e-05
transferase activity, transferring phosphorus-containing groups (GO:0016772)	925	35	10.55	+	3.32	8.69e-10	2.96e-07
transcription factor binding (GO:0008134)	663	24	7.57	+	3.17	1.02e-06	9.98e-05
RNA polymerase II cis-regulatory region sequence-specific DNA binding (GO:0000978)	1211	42	13.82	+	3.04	1.88e-10	8.99e-08
cis-regulatory region sequence-specific DNA binding (GO:0000987)	1231	42	14.05	+	2.99	3.05e-10	1.12e-07
protein serine/threonine kinase activity (GO:0004674)	435	14	4.96	+	2.82	0.000614	0.0367
protein dimerization activity (GO:0046983)	1034	33	11.8	+	2.8	1.42e-07	1.74e-05
DNA-binding transcription factor activity, RNA polymerase II-specific (GO:0000981)	1404	44	16.02	+	2.75	1.41e-09	4.5e-07
DNA-binding transcription factor activity (GO:0003700)	1467	45	16.74	+	2.69	1.7e-09	5.07e-07
cell adhesion molecule binding (GO:0050839)	541	16	6.17	+	2.59	0.000621	0.0366
sequence-specific double-stranded DNA binding (GO:1990837)	1594	47	18.19	+	2.58	2.36e-09	6.27e-07
ATP binding (GO:0005524)	1497	44	17.08	+	2.58	9.33e-09	1.78e-06
RNA polymerase II transcription regulatory region sequence-specific DNA binding (GO:0000977)	1439	42	16.42	+	2.56	2.62e-08	3.79e-06
adenyl ribonucleotide binding (GO:0032559)	1560	45	17.8	+	2.53	1.65e-08	2.63e-06
enzyme binding (GO:0019899)	2289	66	26.12	+	2.53	1.67e-12	1.6e-09
adenyl nucleotide binding (GO:0030554)	1572	45	17.94	+	2.51	1.84e-08	2.83e-06
double-stranded DNA binding (GO:0003690)	1689	48	19.27	+	2.49	6.05e-09	1.38e-06
sequence-specific DNA binding (GO:0043565)	1702	48	19.42	+	2.47	7.2e-09	1.56e-06
transcription regulatory region sequence-specific DNA binding (GO:0000976)	1532	43	17.48	+	2.46	6e-08	7.75e-06
regulatory region nucleic acid binding (GO:0001067)	1533	43	17.49	+	2.46	6.08e-08	7.65e-06
ribonucleotide binding (GO:0032553)	1929	53	22.01	+	2.41	2.05e-09	5.77e-07
purine ribonucleoside triphosphate binding (GO:0035639)	1842	50	21.02	+	2.38	1.36e-08	2.33e-06
transcription regulator activity (GO:0140110)	1984	53	22.64	+	2.34	5.91e-09	1.41e-06
purine ribonucleotide binding (GO:0032555)	1912	51	21.82	+	2.34	1.32e-08	2.34e-06
purine nucleotide binding (GO:0017076)	1926	51	21.98	+	2.32	1.6e-08	2.63e-06
identical protein binding (GO:0042802)	2087	55	23.81	+	2.31	4.12e-09	1.04e-06
protein-containing complex binding (GO:0044877)	1268	33	14.47	+	2.28	1.48e-05	0.00124
enzyme regulator activity (GO:0030234)	1081	28	12.33	+	2.27	9.26e-05	0.0066
nucleotide binding (GO:0000166)	2163	54	24.68	+	2.19	4.62e-08	6.31e-06
nucleoside phosphate binding (GO:1901265)	2164	54	24.69	+	2.19	4.66e-08	6.18e-06
carbohydrate derivative binding (GO:0097367)	2272	56	25.92	+	2.16	3.08e-08	4.33e-06
small molecule binding (GO:0036094)	2569	62	29.31	+	2.12	9.23e-09	1.84e-06
transferase activity (GO:0016740)	2322	55	26.5	+	2.08	2.33e-07	2.53e-05
anion binding (GO:0043168)	2874	66	32.79	+	2.01	2.34e-08	3.49e-06
DNA binding (GO:0003677)	2488	57	28.39	+	2.01	3.2e-07	3.32e-05
molecular function regulator (GO:0098772)	3815	85	43.53	+	1.95	2.21e-10	9.61e-08
organic cyclic compound binding (GO:0097159)	6016	120	68.65	+	1.75	3.28e-12	2.61e-09
heterocyclic compound binding (GO:1901363)	5928	118	67.64	+	1.74	7.51e-12	4.49e-09
catalytic activity (GO:0003824)	5766	104	65.79	+	1.58	1.64e-07	1.91e-05
nucleic acid binding (GO:0003676)	3982	71	45.44	+	1.56	8.61e-05	0.00633
ion binding (GO:0043167)	6354	105	72.5	+	1.45	9.73e-06	0.000845
protein binding (GO:0005515)	14359	210	163.84	+	1.28	1.43e-12	1.71e-09
binding (GO:0005488)	16539	223	188.72	+	1.18	2.4e-10	9.55e-08
molecular_function (GO:0003674)	18245	230	208.19	+	1.1	2.2e-07	2.5e-05
Unclassified (UNCLASSIFIED)	2350	5	26.81	-	0.19	2.2e-07	2.44e-05
