# Supplementary material for: SuperDendrix algorithm integrates genetic dependencies and genomic alterations across pathways and cancer types
Source: Cell Genom. 2022 Feb 9;2(2):100099. doi: 10.1016/j.xgen.2022.100099 (PMC8979493; doi:10.1016/j.xgen.2022.100099)
Supplement: Table S8. Enrichment for GO molecular functions in non-transcription factors with significant cancer-type dependencies, Related to Figure 5 [file mmc9.xlsx]

## Sheet: Sheet1
GO molecular function complete	Homo sapiens	Input list	expected number	over/under	fold enrichment	P-value	FDR
N-acetylglucosaminyl-proteoglycan 4-beta-glucuronosyltransferase activity (GO:0050509)	2	2	0.02	+	> 100	0.000493	0.0374
mannose-6-phosphate isomerase activity (GO:0004476)	2	2	0.02	+	> 100	0.000493	0.0368
dihydroorotase activity (GO:0004151)	2	2	0.02	+	> 100	0.000493	0.0362
heparan sulfate N-acetylglucosaminyltransferase activity (GO:0042328)	2	2	0.02	+	> 100	0.000493	0.0357
aspartate carbamoyltransferase activity (GO:0004070)	2	2	0.02	+	> 100	0.000493	0.0351
BH3 domain binding (GO:0051434)	6	3	0.06	+	54.2	6.07e-05	0.0063
insulin receptor substrate binding (GO:0043560)	11	4	0.1	+	39.42	8.53e-06	0.00132
BH domain binding (GO:0051400)	11	3	0.1	+	29.56	0.000254	0.0221
death domain binding (GO:0070513)	11	3	0.1	+	29.56	0.000254	0.0217
insulin receptor binding (GO:0005158)	24	4	0.22	+	18.07	0.000117	0.0114
cyclin-dependent protein serine/threonine kinase regulator activity (GO:0016538)	51	8	0.47	+	17	6.26e-08	1.25e-05
phosphatidylinositol 3-kinase binding (GO:0043548)	32	5	0.3	+	16.94	2.08e-05	0.00255
fibronectin binding (GO:0001968)	28	4	0.26	+	15.48	0.000199	0.0183
cyclin binding (GO:0030332)	31	4	0.29	+	13.99	0.000284	0.0238
ligase activity, forming carbon-nitrogen bonds (GO:0016879)	49	6	0.45	+	13.27	1.08e-05	0.00161
carboxy-lyase activity (GO:0016831)	36	4	0.33	+	12.04	0.000478	0.0368
transmembrane receptor protein tyrosine kinase activity (GO:0004714)	63	5	0.58	+	8.6	0.000396	0.0315
protein kinase regulator activity (GO:0019887)	196	13	1.81	+	7.19	6.89e-08	1.32e-05
growth factor binding (GO:0019838)	138	8	1.27	+	6.28	6.05e-05	0.00642
kinase regulator activity (GO:0019207)	226	13	2.08	+	6.24	3.26e-07	5.77e-05
integrin binding (GO:0005178)	148	8	1.37	+	5.86	9.64e-05	0.00959
protein tyrosine kinase activity (GO:0004713)	143	7	1.32	+	5.31	0.000468	0.0366
ligase activity (GO:0016874)	171	8	1.58	+	5.07	0.000248	0.022
protein phosphatase binding (GO:0019903)	152	7	1.4	+	4.99	0.000662	0.0465
protein heterodimerization activity (GO:0046982)	318	14	2.93	+	4.77	2.4e-06	0.000395
protein kinase binding (GO:0019901)	678	28	6.25	+	4.48	6.29e-11	2.15e-08
protein domain specific binding (GO:0019904)	709	28	6.54	+	4.28	1.69e-10	4.48e-08
kinase activity (GO:0016301)	765	30	7.06	+	4.25	4.09e-11	1.5e-08
protein kinase activity (GO:0004672)	581	22	5.36	+	4.1	3.7e-08	7.69e-06
phosphotransferase activity, alcohol group as acceptor (GO:0016773)	687	26	6.34	+	4.1	1.92e-09	4.37e-07
transferase activity, transferring phosphorus-containing groups (GO:0016772)	925	35	8.53	+	4.1	2.02e-12	3.22e-09
ubiquitin protein ligase binding (GO:0031625)	299	11	2.76	+	3.99	0.000139	0.0133
kinase binding (GO:0019900)	766	28	7.07	+	3.96	9.06e-10	2.16e-07
ubiquitin-like protein ligase binding (GO:0044389)	318	11	2.93	+	3.75	0.000233	0.021
protein serine/threonine kinase activity (GO:0004674)	435	14	4.01	+	3.49	6.98e-05	0.0071
cell adhesion molecule binding (GO:0050839)	541	16	4.99	+	3.21	5.61e-05	0.00623
ATP binding (GO:0005524)	1497	43	13.81	+	3.11	2.88e-11	1.38e-08
adenyl ribonucleotide binding (GO:0032559)	1560	44	14.39	+	3.06	2.87e-11	1.71e-08
adenyl nucleotide binding (GO:0030554)	1572	44	14.5	+	3.03	3.66e-11	1.46e-08
ribonucleotide binding (GO:0032553)	1929	52	17.8	+	2.92	1.41e-12	3.38e-09
purine ribonucleoside triphosphate binding (GO:0035639)	1842	49	16.99	+	2.88	1.22e-11	1.46e-08
purine ribonucleotide binding (GO:0032555)	1912	50	17.64	+	2.83	1.29e-11	1.24e-08
purine nucleotide binding (GO:0017076)	1926	50	17.77	+	2.81	1.68e-11	1.33e-08
nucleotide binding (GO:0000166)	2163	53	19.95	+	2.66	2.88e-11	1.53e-08
nucleoside phosphate binding (GO:1901265)	2164	53	19.96	+	2.65	2.93e-11	1.27e-08
carbohydrate derivative binding (GO:0097367)	2272	55	20.96	+	2.62	1.68e-11	1.14e-08
enzyme binding (GO:0019899)	2289	54	21.12	+	2.56	7.16e-11	2.14e-08
transferase activity (GO:0016740)	2322	54	21.42	+	2.52	1.21e-10	3.41e-08
enzyme regulator activity (GO:0030234)	1081	25	9.97	+	2.51	2.72e-05	0.00317
protein-containing complex binding (GO:0044877)	1268	29	11.7	+	2.48	1.16e-05	0.00168
small molecule binding (GO:0036094)	2569	57	23.7	+	2.41	1.89e-10	4.75e-08
anion binding (GO:0043168)	2874	62	26.51	+	2.34	7.14e-11	2.27e-08
identical protein binding (GO:0042802)	2087	38	19.25	+	1.97	5.28e-05	0.00601
catalytic activity (GO:0003824)	5766	103	53.19	+	1.94	5.88e-14	2.81e-10
catalytic activity, acting on a protein (GO:0140096)	2253	40	20.79	+	1.92	5.74e-05	0.00624
ion binding (GO:0043167)	6354	89	58.62	+	1.52	5.72e-06	0.000911
protein binding (GO:0005515)	14359	166	132.47	+	1.25	1.7e-08	3.68e-06
binding (GO:0005488)	16539	178	152.58	+	1.17	3e-07	5.51e-05
molecular_function (GO:0003674)	18245	185	168.32	+	1.1	1.58e-05	0.00215
Unclassified (UNCLASSIFIED)	2350	5	21.68	-	0.23	1.58e-05	0.00222
sequence-specific double-stranded DNA binding (GO:1990837)	1594	3	14.71	-	0.2	0.000317	0.0261
DNA-binding transcription factor activity, RNA polymerase II-specific (GO:0000981)	1404	2	12.95	-	0.15	0.000374	0.0303
DNA-binding transcription factor activity (GO:0003700)	1467	2	13.53	-	0.15	0.000172	0.0161
transcription regulatory region sequence-specific DNA binding (GO:0000976)	1532	1	14.13	-	0.07	1.64e-05	0.00212
regulatory region nucleic acid binding (GO:0001067)	1533	1	14.14	-	0.07	1.65e-05	0.00207
cis-regulatory region sequence-specific DNA binding (GO:0000987)	1231	0	11.36	-	< 0.01	1.62e-05	0.00216
RNA polymerase II cis-regulatory region sequence-specific DNA binding (GO:0000978)	1211	0	11.17	-	< 0.01	2.66e-05	0.00317
RNA polymerase II transcription regulatory region sequence-specific DNA binding (GO:0000977)	1439	0	13.28	-	< 0.01	1.98e-06	0.000338
