# Supplementary material for: SuperDendrix algorithm integrates genetic dependencies and genomic alterations across pathways and cancer types
Source: Cell Genom. 2022 Feb 9;2(2):100099. doi: 10.1016/j.xgen.2022.100099 (PMC8979493; doi:10.1016/j.xgen.2022.100099)
Supplement: Table S9. List of 769 DepMap cell lines (2020Q2), Related to STAR Methods [file mmc10.xlsx]

## Sheet: Sheet1
DepMap_ID	CCLE_Name	Cancer_type	primary_disease	Subtype
ACH-000182	SNU869_BILIARY_TRACT	Bile_Duct_Cancer	Bile Duct Cancer	Cholangiocarcinoma, extrahepatic
ACH-000377	SNU478_BILIARY_TRACT	Bile_Duct_Cancer	Bile Duct Cancer	Cholangiocarcinoma, extrahepatic
ACH-000461	SNU1196_BILIARY_TRACT	Bile_Duct_Cancer	Bile Duct Cancer	Cholangiocarcinoma, extrahepatic
ACH-001494	EGI1_BILIARY_TRACT	Bile_Duct_Cancer	Bile Duct Cancer	Cholangiocarcinoma, extrahepatic
ACH-001536	KKU100_BILIARY_TRACT	Bile_Duct_Cancer	Bile Duct Cancer	Cholangiocarcinoma, extrahepatic
ACH-001673	TFK1_BILIARY_TRACT	Bile_Duct_Cancer	Bile Duct Cancer	Cholangiocarcinoma, extrahepatic
ACH-001841	ICC15_BILIARY_TRACT	Bile_Duct_Cancer	Bile Duct Cancer	Cholangiocarcinoma, extrahepatic
ACH-001997	ECC2_BILIARY_TRACT	Bile_Duct_Cancer	Bile Duct Cancer	Cholangiocarcinoma, extrahepatic
ACH-000209	SNU1079_BILIARY_TRACT	Bile_Duct_Cancer	Bile Duct Cancer	Cholangiocarcinoma, intrahepatic
ACH-000976	HUCCT1_BILIARY_TRACT	Bile_Duct_Cancer	Bile Duct Cancer	Cholangiocarcinoma, intrahepatic
ACH-001538	KKU213_BILIARY_TRACT	Bile_Duct_Cancer	Bile Duct Cancer	Cholangiocarcinoma, intrahepatic
ACH-001835	ICC106_BILIARY_TRACT	Bile_Duct_Cancer	Bile Duct Cancer	Cholangiocarcinoma, intrahepatic
ACH-001836	ICC108_BILIARY_TRACT	Bile_Duct_Cancer	Bile Duct Cancer	Cholangiocarcinoma, intrahepatic
ACH-001838	ICC12_BILIARY_TRACT	Bile_Duct_Cancer	Bile Duct Cancer	Cholangiocarcinoma, intrahepatic
ACH-001842	ICC2_BILIARY_TRACT	Bile_Duct_Cancer	Bile Duct Cancer	Cholangiocarcinoma, intrahepatic
ACH-001843	ICC3_BILIARY_TRACT	Bile_Duct_Cancer	Bile Duct Cancer	Cholangiocarcinoma, intrahepatic
ACH-001848	ICC8_BILIARY_TRACT	Bile_Duct_Cancer	Bile Duct Cancer	Cholangiocarcinoma, intrahepatic
ACH-001849	ICC9_BILIARY_TRACT	Bile_Duct_Cancer	Bile Duct Cancer	Cholangiocarcinoma, intrahepatic
ACH-001852	HKGZCC_BILIARY_TRACT	Bile_Duct_Cancer	Bile Duct Cancer	Cholangiocarcinoma, intrahepatic
ACH-001853	KMCH1_BILIARY_TRACT	Bile_Duct_Cancer	Bile Duct Cancer	Cholangiocarcinoma, intrahepatic
ACH-001856	RBE_BILIARY_TRACT	Bile_Duct_Cancer	Bile Duct Cancer	Cholangiocarcinoma, intrahepatic
ACH-001857	SG231_BILIARY_TRACT	Bile_Duct_Cancer	Bile Duct Cancer	Cholangiocarcinoma, intrahepatic
ACH-001858	SSP25_BILIARY_TRACT	Bile_Duct_Cancer	Bile Duct Cancer	Cholangiocarcinoma, intrahepatic
ACH-001864	YSCCC_BILIARY_TRACT	Bile_Duct_Cancer	Bile Duct Cancer	Cholangiocarcinoma, intrahepatic
ACH-001959	CCLP1_BILIARY_TRACT	Bile_Duct_Cancer	Bile Duct Cancer	Cholangiocarcinoma, intrahepatic
ACH-001960	CCSW1_BILIARY_TRACT	Bile_Duct_Cancer	Bile Duct Cancer	Cholangiocarcinoma, intrahepatic
ACH-000011	253J_URINARY_TRACT	Bladder_Cancer	Bladder Cancer	Carcinoma
ACH-000018	T24_URINARY_TRACT	Bladder_Cancer	Bladder Cancer	Carcinoma
ACH-000547	HT1197_URINARY_TRACT	Bladder_Cancer	Bladder Cancer	Carcinoma
ACH-000724	HT1376_URINARY_TRACT	Bladder_Cancer	Bladder Cancer	Carcinoma
ACH-000753	JMSU1_URINARY_TRACT	Bladder_Cancer	Bladder Cancer	Carcinoma
ACH-000862	KMBC2_URINARY_TRACT	Bladder_Cancer	Bladder Cancer	Carcinoma
ACH-000896	647V_URINARY_TRACT	Bladder_Cancer	Bladder Cancer	Carcinoma
ACH-001183	RT11284_URINARY_TRACT	Bladder_Cancer	Bladder Cancer	Carcinoma
ACH-000905	5637_URINARY_TRACT	Bladder_Cancer	Bladder Cancer	NA
ACH-000839	SCABER_URINARY_TRACT	Bladder_Cancer	Bladder Cancer	Squamous Cell Carcinoma
ACH-001411	UMUC5_URINARY_TRACT	Bladder_Cancer	Bladder Cancer	Squamous Cell Carcinoma
ACH-000142	CAL29_URINARY_TRACT	Bladder_Cancer	Bladder Cancer	Transitional Cell Carcinoma
ACH-000473	RT112_URINARY_TRACT	Bladder_Cancer	Bladder Cancer	Transitional Cell Carcinoma
ACH-000486	KU1919_URINARY_TRACT	Bladder_Cancer	Bladder Cancer	Transitional Cell Carcinoma
ACH-000522	UMUC3_URINARY_TRACT	Bladder_Cancer	Bladder Cancer	Transitional Cell Carcinoma
ACH-000545	VMCUB1_URINARY_TRACT	Bladder_Cancer	Bladder Cancer	Transitional Cell Carcinoma
ACH-000593	BC3C_URINARY_TRACT	Bladder_Cancer	Bladder Cancer	Transitional Cell Carcinoma
ACH-000720	TCCSUP_URINARY_TRACT	Bladder_Cancer	Bladder Cancer	Transitional Cell Carcinoma
ACH-000802	BFTC905_URINARY_TRACT	Bladder_Cancer	Bladder Cancer	Transitional Cell Carcinoma
ACH-000834	UMUC1_URINARY_TRACT	Bladder_Cancer	Bladder Cancer	Transitional Cell Carcinoma
ACH-000973	639V_URINARY_TRACT	Bladder_Cancer	Bladder Cancer	Transitional Cell Carcinoma
ACH-001407	UMUC13_URINARY_TRACT	Bladder_Cancer	Bladder Cancer	Transitional Cell Carcinoma
ACH-001408	UMUC14_URINARY_TRACT	Bladder_Cancer	Bladder Cancer	Transitional Cell Carcinoma
ACH-001409	UMUC16_URINARY_TRACT	Bladder_Cancer	Bladder Cancer	Transitional Cell Carcinoma
ACH-001412	UMUC10_URINARY_TRACT	Bladder_Cancer	Bladder Cancer	Transitional Cell Carcinoma
ACH-001413	UMUC11_URINARY_TRACT	Bladder_Cancer	Bladder Cancer	Transitional Cell Carcinoma
ACH-001414	UMUC6_URINARY_TRACT	Bladder_Cancer	Bladder Cancer	Transitional Cell Carcinoma
ACH-001415	UMUC7_URINARY_TRACT	Bladder_Cancer	Bladder Cancer	Transitional Cell Carcinoma
ACH-001416	UMUC9_URINARY_TRACT	Bladder_Cancer	Bladder Cancer	Transitional Cell Carcinoma
ACH-000516	CAL78_BONE	Bone_Cancer	Bone Cancer	Chondrosarcoma
ACH-001955	JHC7_BONE	Bone_Cancer	Bone Cancer	Chordoma
ACH-001956	MUGCHOR1_BONE	Bone_Cancer	Bone Cancer	Chordoma
ACH-001957	UMCHOR1_BONE	Bone_Cancer	Bone Cancer	Chordoma
ACH-002204	UCH2_BONE	Bone_Cancer	Bone Cancer	Chordoma, sacral
ACH-000039	SKNMC_BONE	Ewings_Sarcoma_Cancer	Bone Cancer	Ewings Sarcoma
ACH-000041	RDES_BONE	Ewings_Sarcoma_Cancer	Bone Cancer	Ewings Sarcoma
ACH-000052	A673_BONE	Ewings_Sarcoma_Cancer	Bone Cancer	Ewings Sarcoma
ACH-000087	SKES1_BONE	Ewings_Sarcoma_Cancer	Bone Cancer	Ewings Sarcoma
ACH-000279	EWS502_BONE	Ewings_Sarcoma_Cancer	Bone Cancer	Ewings Sarcoma
ACH-000424	TC71_BONE	Ewings_Sarcoma_Cancer	Bone Cancer	Ewings Sarcoma
ACH-000499	EW8_BONE	Ewings_Sarcoma_Cancer	Bone Cancer	Ewings Sarcoma
ACH-001033	CHLA57_BONE	Ewings_Sarcoma_Cancer	Bone Cancer	Ewings Sarcoma
ACH-001038	COGE352_BONE	Ewings_Sarcoma_Cancer	Bone Cancer	Ewings Sarcoma
ACH-001192	SKNEP1_BONE	Ewings_Sarcoma_Cancer	Bone Cancer	Ewings Sarcoma
ACH-001193	SKPNDW_BONE	Ewings_Sarcoma_Cancer	Bone Cancer	Ewings Sarcoma
ACH-001205	TC32_BONE	Ewings_Sarcoma_Cancer	Bone Cancer	Ewings Sarcoma
ACH-001283	TC106_BONE	Ewings_Sarcoma_Cancer	Bone Cancer	Ewings Sarcoma
ACH-001430	TC138_BONE	Ewings_Sarcoma_Cancer	Bone Cancer	Ewings Sarcoma
ACH-001431	TC205_BONE	Ewings_Sarcoma_Cancer	Bone Cancer	Ewings Sarcoma
ACH-000082	G292CLONEA141B1_BONE	Bone_Cancer	Bone Cancer	Osteosarcoma
ACH-000364	U2OS_BONE	Bone_Cancer	Bone Cancer	Osteosarcoma
ACH-000410	SAOS2_BONE	Bone_Cancer	Bone Cancer	Osteosarcoma
ACH-000748	SJSA1_BONE	Bone_Cancer	Bone Cancer	Osteosarcoma
ACH-001001	143B_BONE	Bone_Cancer	Bone Cancer	Osteosarcoma
ACH-001526	HUO9_BONE	Bone_Cancer	Bone Cancer	Osteosarcoma
ACH-001715	CAL72_BONE	Bone_Cancer	Bone Cancer	Osteosarcoma
ACH-001814	OS252_BONE	Bone_Cancer	Bone Cancer	Osteosarcoma
ACH-000040	U118MG_CENTRAL_NERVOUS_SYSTEM	Brain_Cancer	Brain Cancer	Astrocytoma
ACH-000075	U87MG_CENTRAL_NERVOUS_SYSTEM	Brain_Cancer	Brain Cancer	Astrocytoma
ACH-000128	LN319_CENTRAL_NERVOUS_SYSTEM	Brain_Cancer	Brain Cancer	Astrocytoma
ACH-000137	8MGBA_CENTRAL_NERVOUS_SYSTEM	Brain_Cancer	Brain Cancer	Astrocytoma
ACH-000232	U251MG_CENTRAL_NERVOUS_SYSTEM	Brain_Cancer	Brain Cancer	Astrocytoma
ACH-000323	42MGBA_CENTRAL_NERVOUS_SYSTEM	Brain_Cancer	Brain Cancer	Astrocytoma
ACH-000329	CCFSTTG1_CENTRAL_NERVOUS_SYSTEM	Brain_Cancer	Brain Cancer	Astrocytoma
ACH-000437	SW1088_CENTRAL_NERVOUS_SYSTEM	Brain_Cancer	Brain Cancer	Astrocytoma
ACH-000490	SF767_CENTRAL_NERVOUS_SYSTEM	Brain_Cancer	Brain Cancer	Astrocytoma
ACH-000591	LN235_CENTRAL_NERVOUS_SYSTEM	Brain_Cancer	Brain Cancer	Astrocytoma
ACH-000036	U343_CENTRAL_NERVOUS_SYSTEM	Brain_Cancer	Brain Cancer	Glioblastoma
ACH-000098	GAMG_CENTRAL_NERVOUS_SYSTEM	Brain_Cancer	Brain Cancer	Glioblastoma
ACH-000152	M059K_CENTRAL_NERVOUS_SYSTEM	Brain_Cancer	Brain Cancer	Glioblastoma
ACH-000200	NMCG1_CENTRAL_NERVOUS_SYSTEM	Brain_Cancer	Brain Cancer	Glioblastoma
ACH-000215	LN382_CENTRAL_NERVOUS_SYSTEM	Brain_Cancer	Brain Cancer	Glioblastoma
ACH-000231	KALS1_CENTRAL_NERVOUS_SYSTEM	Brain_Cancer	Brain Cancer	Glioblastoma
ACH-000244	DKMG_CENTRAL_NERVOUS_SYSTEM	Brain_Cancer	Brain Cancer	Glioblastoma
ACH-000368	SNU1105_CENTRAL_NERVOUS_SYSTEM	Brain_Cancer	Brain Cancer	Glioblastoma
ACH-000370	SNU626_CENTRAL_NERVOUS_SYSTEM	Brain_Cancer	Brain Cancer	Glioblastoma
ACH-000376	SF295_CENTRAL_NERVOUS_SYSTEM	Brain_Cancer	Brain Cancer	Glioblastoma
ACH-000445	KNS60_CENTRAL_NERVOUS_SYSTEM	Brain_Cancer	Brain Cancer	Glioblastoma
ACH-000464	CAS1_CENTRAL_NERVOUS_SYSTEM	Brain_Cancer	Brain Cancer	Glioblastoma
ACH-000469	YH13_CENTRAL_NERVOUS_SYSTEM	Brain_Cancer	Brain Cancer	Glioblastoma
ACH-000570	YKG1_CENTRAL_NERVOUS_SYSTEM	Brain_Cancer	Brain Cancer	Glioblastoma
ACH-000571	T98G_CENTRAL_NERVOUS_SYSTEM	Brain_Cancer	Brain Cancer	Glioblastoma
ACH-000622	KNS42_CENTRAL_NERVOUS_SYSTEM	Brain_Cancer	Brain Cancer	Glioblastoma
ACH-000623	SNU201_CENTRAL_NERVOUS_SYSTEM	Brain_Cancer	Brain Cancer	Glioblastoma
ACH-000634	LN340_CENTRAL_NERVOUS_SYSTEM	Brain_Cancer	Brain Cancer	Glioblastoma
ACH-000673	LN443_CENTRAL_NERVOUS_SYSTEM	Brain_Cancer	Brain Cancer	Glioblastoma
ACH-000676	LN464_CENTRAL_NERVOUS_SYSTEM	Brain_Cancer	Brain Cancer	Glioblastoma
ACH-000738	GB1_CENTRAL_NERVOUS_SYSTEM	Brain_Cancer	Brain Cancer	Glioblastoma
ACH-000756	GI1_CENTRAL_NERVOUS_SYSTEM	Brain_Cancer	Brain Cancer	Glioblastoma
ACH-000760	LNZ308_CENTRAL_NERVOUS_SYSTEM	Brain_Cancer	Brain Cancer	Glioblastoma
ACH-000819	LN18_CENTRAL_NERVOUS_SYSTEM	Brain_Cancer	Brain Cancer	Glioblastoma
ACH-000887	SF172_CENTRAL_NERVOUS_SYSTEM	Brain_Cancer	Brain Cancer	Glioblastoma
ACH-001329	ANGMCSS_CENTRAL_NERVOUS_SYSTEM	Brain_Cancer	Brain Cancer	Glioblastoma
ACH-001608	NP2_CENTRAL_NERVOUS_SYSTEM	Brain_Cancer	Brain Cancer	Glioblastoma
ACH-001609	NP3_CENTRAL_NERVOUS_SYSTEM	Brain_Cancer	Brain Cancer	Glioblastoma
ACH-001610	NP5_CENTRAL_NERVOUS_SYSTEM	Brain_Cancer	Brain Cancer	Glioblastoma
ACH-001611	NP8_CENTRAL_NERVOUS_SYSTEM	Brain_Cancer	Brain Cancer	Glioblastoma
ACH-001622	ONDA7_CENTRAL_NERVOUS_SYSTEM	Brain_Cancer	Brain Cancer	Glioblastoma
ACH-001623	ONDA8_CENTRAL_NERVOUS_SYSTEM	Brain_Cancer	Brain Cancer	Glioblastoma
ACH-001624	ONDA9_CENTRAL_NERVOUS_SYSTEM	Brain_Cancer	Brain Cancer	Glioblastoma
ACH-000273	SF539_CENTRAL_NERVOUS_SYSTEM	Brain_Cancer	Brain Cancer	Glioma
ACH-000389	H4_CENTRAL_NERVOUS_SYSTEM	Brain_Cancer	Brain Cancer	Glioma
ACH-000504	SNB75_CENTRAL_NERVOUS_SYSTEM	Brain_Cancer	Brain Cancer	Glioma
ACH-000592	TM31_CENTRAL_NERVOUS_SYSTEM	Brain_Cancer	Brain Cancer	Glioma
ACH-000655	SF268_CENTRAL_NERVOUS_SYSTEM	Brain_Cancer	Brain Cancer	Glioma
ACH-000055	D283MED_CENTRAL_NERVOUS_SYSTEM	Brain_Cancer	Brain Cancer	Medulloblastoma
ACH-000095	D341MED_CENTRAL_NERVOUS_SYSTEM	Brain_Cancer	Brain Cancer	Medulloblastoma
ACH-000211	DAOY_CENTRAL_NERVOUS_SYSTEM	Brain_Cancer	Brain Cancer	Medulloblastoma
ACH-000776	ONS76_CENTRAL_NERVOUS_SYSTEM	Brain_Cancer	Brain Cancer	Medulloblastoma
ACH-001053	D425_CENTRAL_NERVOUS_SYSTEM	Brain_Cancer	Brain Cancer	Medulloblastoma
ACH-001054	D458_CENTRAL_NERVOUS_SYSTEM	Brain_Cancer	Brain Cancer	Medulloblastoma
ACH-001173	R262_CENTRAL_NERVOUS_SYSTEM	Brain_Cancer	Brain Cancer	Medulloblastoma
ACH-001232	UW228_CENTRAL_NERVOUS_SYSTEM	Brain_Cancer	Brain Cancer	Medulloblastoma
ACH-000025	CH157MN_CENTRAL_NERVOUS_SYSTEM	Brain_Cancer	Brain Cancer	Meningioma
ACH-001067	F5_CENTRAL_NERVOUS_SYSTEM	Brain_Cancer	Brain Cancer	Meningioma
ACH-000067	HS683_CENTRAL_NERVOUS_SYSTEM	Brain_Cancer	Brain Cancer	Oligodendroglioma
ACH-000807	SNU738_CENTRAL_NERVOUS_SYSTEM	Brain_Cancer	Brain Cancer	Oligodendroglioma
ACH-000248	AU565_BREAST	Breast_Cancer	Breast Cancer	Adenocarcinoma
ACH-000097	ZR751_BREAST	Breast_Cancer	Breast Cancer	Breast Ductal Carcinoma
ACH-000111	HCC1187_BREAST	Breast_Cancer	Breast Cancer	Breast Ductal Carcinoma
ACH-000223	HCC1937_BREAST	Breast_Cancer	Breast Cancer	Breast Ductal Carcinoma
ACH-000276	HCC38_BREAST	Breast_Cancer	Breast Cancer	Breast Ductal Carcinoma
ACH-000277	HCC1419_BREAST	Breast_Cancer	Breast Cancer	Breast Ductal Carcinoma
ACH-000288	BT549_BREAST	Breast_Cancer	Breast Cancer	Breast Ductal Carcinoma
ACH-000330	EFM19_BREAST	Breast_Cancer	Breast Cancer	Breast Ductal Carcinoma
ACH-000374	HCC1143_BREAST	Breast_Cancer	Breast Cancer	Breast Ductal Carcinoma
ACH-000621	MDAMB157_BREAST	Breast_Cancer	Breast Cancer	Breast Ductal Carcinoma
ACH-000624	HCC1806_BREAST	Breast_Cancer	Breast Cancer	Breast Ductal Carcinoma
ACH-000699	HCC1395_BREAST	Breast_Cancer	Breast Cancer	Breast Ductal Carcinoma
ACH-000711	JIMT1_BREAST	Breast_Cancer	Breast Cancer	Breast Ductal Carcinoma
ACH-000725	HCC202_BREAST	Breast_Cancer	Breast Cancer	Breast Ductal Carcinoma
ACH-000859	HCC1954_BREAST	Breast_Cancer	Breast Cancer	Breast Ductal Carcinoma
ACH-001390	SUM149PT_BREAST	Breast_Cancer	Breast Cancer	Breast Ductal Carcinoma
ACH-000017	SKBR3_BREAST	Breast_Cancer	Breast Cancer	Carcinoma
ACH-000019	MCF7_BREAST	Breast_Cancer	Breast Cancer	Carcinoma
ACH-000028	KPL1_BREAST	Breast_Cancer	Breast Cancer	Carcinoma
ACH-000148	HS578T_BREAST	Breast_Cancer	Breast Cancer	Carcinoma
ACH-000212	CAL120_BREAST	Breast_Cancer	Breast Cancer	Carcinoma
ACH-000258	DU4475_BREAST	Breast_Cancer	Breast Cancer	Carcinoma
ACH-000352	HCC1428_BREAST	Breast_Cancer	Breast Cancer	Carcinoma
ACH-000573	MDAMB436_BREAST	Breast_Cancer	Breast Cancer	Carcinoma
ACH-000721	HMC18_BREAST	Breast_Cancer	Breast Cancer	Carcinoma
ACH-000768	MDAMB231_BREAST	Breast_Cancer	Breast Cancer	Carcinoma
ACH-000783	CAMA1_BREAST	Breast_Cancer	Breast Cancer	Carcinoma
ACH-000849	MDAMB468_BREAST	Breast_Cancer	Breast Cancer	Carcinoma
ACH-000856	CAL51_BREAST	Breast_Cancer	Breast Cancer	Carcinoma
ACH-000876	MDAMB415_BREAST	Breast_Cancer	Breast Cancer	Carcinoma
ACH-000910	MDAMB453_BREAST	Breast_Cancer	Breast Cancer	Carcinoma
ACH-001391	SUM159PT_BREAST	Breast_Cancer	Breast Cancer	Carcinoma
ACH-001394	SUM229PE_BREAST	Breast_Cancer	Breast Cancer	Carcinoma
ACH-001396	SUM52PE_BREAST	Breast_Cancer	Breast Cancer	Carcinoma
ACH-000556	SIHA_CERVIX	Cervical_Cancer	Cervical Cancer	Carcinoma
ACH-001333	C33A_CERVIX	Cervical_Cancer	Cervical Cancer	Carcinoma
ACH-001335	C4II_CERVIX	Cervical_Cancer	Cervical Cancer	Carcinoma
ACH-001525	HT3_CERVIX	Cervical_Cancer	Cervical Cancer	Carcinoma
ACH-001341	DOTC24510_CERVIX	Cervical_Cancer	Cervical Cancer	Cervical Adenocarcinoma
ACH-001650	SISO_CERVIX	Cervical_Cancer	Cervical Cancer	Cervical Adenocarcinoma
ACH-001513	HCA1_CERVIX	Cervical_Cancer	Cervical Cancer	Endocervical Adenocarcinoma
ACH-001336	CASKI_CERVIX	Cervical_Cancer	Cervical Cancer	Squamous Cell Carcinoma
ACH-001402	SW756_CERVIX	Cervical_Cancer	Cervical Cancer	Squamous Cell Carcinoma
ACH-001442	A388_SKIN	Cervical_Cancer	Cervical Cancer	Squamous Cell Carcinoma
ACH-001451	BOKU_CERVIX	Cervical_Cancer	Cervical Cancer	Squamous Cell Carcinoma
ACH-001515	HCS2_CERVIX	Cervical_Cancer	Cervical Cancer	Squamous Cell Carcinoma
ACH-000007	LS513_LARGE_INTESTINE	Colon_Cancer	Colon/Colorectal Cancer	Adenocarcinoma
ACH-000009	C2BBE1_LARGE_INTESTINE	Colon_Cancer	Colon/Colorectal Cancer	Adenocarcinoma
ACH-000202	COLO320_LARGE_INTESTINE	Colon_Cancer	Colon/Colorectal Cancer	Adenocarcinoma
ACH-000249	CL11_LARGE_INTESTINE	Colon_Cancer	Colon/Colorectal Cancer	Adenocarcinoma
ACH-000253	COLO201_LARGE_INTESTINE	Colon_Cancer	Colon/Colorectal Cancer	Adenocarcinoma
ACH-000286	SNU1033_LARGE_INTESTINE	Colon_Cancer	Colon/Colorectal Cancer	Adenocarcinoma
ACH-000296	OUMS23_LARGE_INTESTINE	Colon_Cancer	Colon/Colorectal Cancer	Adenocarcinoma
ACH-000350	COLO678_LARGE_INTESTINE	Colon_Cancer	Colon/Colorectal Cancer	Adenocarcinoma
ACH-000381	T84_LARGE_INTESTINE	Colon_Cancer	Colon/Colorectal Cancer	Adenocarcinoma
ACH-000403	NCIH747_LARGE_INTESTINE	Colon_Cancer	Colon/Colorectal Cancer	Adenocarcinoma
ACH-000421	SW837_LARGE_INTESTINE	Colon_Cancer	Colon/Colorectal Cancer	Adenocarcinoma
ACH-000467	HCC56_LARGE_INTESTINE	Colon_Cancer	Colon/Colorectal Cancer	Adenocarcinoma
ACH-000470	SW1463_LARGE_INTESTINE	Colon_Cancer	Colon/Colorectal Cancer	Adenocarcinoma
ACH-000491	NCIH716_LARGE_INTESTINE	Colon_Cancer	Colon/Colorectal Cancer	Adenocarcinoma
ACH-000552	HT29_LARGE_INTESTINE	Colon_Cancer	Colon/Colorectal Cancer	Adenocarcinoma
ACH-000651	SW620_LARGE_INTESTINE	Colon_Cancer	Colon/Colorectal Cancer	Adenocarcinoma
ACH-000680	SW948_LARGE_INTESTINE	Colon_Cancer	Colon/Colorectal Cancer	Adenocarcinoma
ACH-000683	SNU503_LARGE_INTESTINE	Colon_Cancer	Colon/Colorectal Cancer	Adenocarcinoma
ACH-000820	SW403_LARGE_INTESTINE	Colon_Cancer	Colon/Colorectal Cancer	Adenocarcinoma
ACH-000926	HT55_LARGE_INTESTINE	Colon_Cancer	Colon/Colorectal Cancer	Adenocarcinoma
ACH-000935	MDST8_LARGE_INTESTINE	Colon_Cancer	Colon/Colorectal Cancer	Adenocarcinoma
ACH-000943	RKO_LARGE_INTESTINE	Colon_Cancer	Colon/Colorectal Cancer	Adenocarcinoma
ACH-000950	LOVO_LARGE_INTESTINE	Colon_Cancer	Colon/Colorectal Cancer	Adenocarcinoma
ACH-000957	LS180_LARGE_INTESTINE	Colon_Cancer	Colon/Colorectal Cancer	Adenocarcinoma
ACH-000958	SW48_LARGE_INTESTINE	Colon_Cancer	Colon/Colorectal Cancer	Adenocarcinoma
ACH-000959	SNUC4_LARGE_INTESTINE	Colon_Cancer	Colon/Colorectal Cancer	Adenocarcinoma
ACH-000963	CCK81_LARGE_INTESTINE	Colon_Cancer	Colon/Colorectal Cancer	Adenocarcinoma
ACH-000969	KM12_LARGE_INTESTINE	Colon_Cancer	Colon/Colorectal Cancer	Adenocarcinoma
ACH-000986	HT115_LARGE_INTESTINE	Colon_Cancer	Colon/Colorectal Cancer	Adenocarcinoma
ACH-001061	DLD1_LARGE_INTESTINE	Colon_Cancer	Colon/Colorectal Cancer	Adenocarcinoma
ACH-001345	GP5D_LARGE_INTESTINE	Colon_Cancer	Colon/Colorectal Cancer	Adenocarcinoma
ACH-001454	C10_LARGE_INTESTINE	Colon_Cancer	Colon/Colorectal Cancer	Adenocarcinoma
ACH-001458	C75_LARGE_INTESTINE	Colon_Cancer	Colon/Colorectal Cancer	Adenocarcinoma
ACH-001459	C80_LARGE_INTESTINE	Colon_Cancer	Colon/Colorectal Cancer	Adenocarcinoma
ACH-001460	C84_LARGE_INTESTINE	Colon_Cancer	Colon/Colorectal Cancer	Adenocarcinoma
ACH-001461	C99_LARGE_INTESTINE	Colon_Cancer	Colon/Colorectal Cancer	Adenocarcinoma
ACH-001786	SNU1544_LARGE_INTESTINE	Colon_Cancer	Colon/Colorectal Cancer	Adenocarcinoma
ACH-001529	JAR_PLACENTA	Endometrial_Cancer	Endometrial/Uterine Cancer	Choriocarcinoma
ACH-001530	JEG3_PLACENTA	Endometrial_Cancer	Endometrial/Uterine Cancer	Choriocarcinoma
ACH-000397	TEN_ENDOMETRIUM	Endometrial_Cancer	Endometrial/Uterine Cancer	Clear Cell Carcinoma
ACH-000293	KLE_ENDOMETRIUM	Endometrial_Cancer	Endometrial/Uterine Cancer	Endometrial Adenocarcinoma
ACH-000435	EFE184_ENDOMETRIUM	Endometrial_Cancer	Endometrial/Uterine Cancer	Endometrial Adenocarcinoma
ACH-000831	HEC50B_ENDOMETRIUM	Endometrial_Cancer	Endometrial/Uterine Cancer	Endometrial Adenocarcinoma
ACH-000928	JHUEM1_ENDOMETRIUM	Endometrial_Cancer	Endometrial/Uterine Cancer	Endometrial Adenocarcinoma
ACH-000941	HEC1B_ENDOMETRIUM	Endometrial_Cancer	Endometrial/Uterine Cancer	Endometrial Adenocarcinoma
ACH-000946	HEC265_ENDOMETRIUM	Endometrial_Cancer	Endometrial/Uterine Cancer	Endometrial Adenocarcinoma
ACH-000961	ISHIKAWAHERAKLIO02ER_ENDOMETRIUM	Endometrial_Cancer	Endometrial/Uterine Cancer	Endometrial Adenocarcinoma
ACH-000974	SNGM_ENDOMETRIUM	Endometrial_Cancer	Endometrial/Uterine Cancer	Endometrial Adenocarcinoma
ACH-000978	EN_ENDOMETRIUM	Endometrial_Cancer	Endometrial/Uterine Cancer	Endometrial Adenocarcinoma
ACH-000984	HEC6_ENDOMETRIUM	Endometrial_Cancer	Endometrial/Uterine Cancer	Endometrial Adenocarcinoma
ACH-000993	JHUEM7_ENDOMETRIUM	Endometrial_Cancer	Endometrial/Uterine Cancer	Endometrial Adenocarcinoma
ACH-000994	HEC59_ENDOMETRIUM	Endometrial_Cancer	Endometrial/Uterine Cancer	Endometrial Adenocarcinoma
ACH-000996	HEC251_ENDOMETRIUM	Endometrial_Cancer	Endometrial/Uterine Cancer	Endometrial Adenocarcinoma
ACH-001517	HEC1_ENDOMETRIUM	Endometrial_Cancer	Endometrial/Uterine Cancer	Endometrial Adenocarcinoma
ACH-000965	RL952_ENDOMETRIUM	Endometrial_Cancer	Endometrial/Uterine Cancer	Endometrial Adenosquamous Carcinoma
ACH-001651	SKGI_ENDOMETRIUM	Endometrial_Cancer	Endometrial/Uterine Cancer	Endometrial Squamous Cell Carcinoma
ACH-001652	SKGII_ENDOMETRIUM	Endometrial_Cancer	Endometrial/Uterine Cancer	Endometrial Squamous Cell Carcinoma
ACH-001655	SKN_ENDOMETRIUM	Endometrial_Cancer	Endometrial/Uterine Cancer	Endometrial Squamous Cell Carcinoma
ACH-000913	ESS1_ENDOMETRIUM	Endometrial_Cancer	Endometrial/Uterine Cancer	Endometrial Stromal Sarcoma
ACH-000407	SNU685_ENDOMETRIUM	Endometrial_Cancer	Endometrial/Uterine Cancer	Malignant Mixed Mullerian Tumor (MMMT)
ACH-000302	SNU1077_ENDOMETRIUM	Endometrial_Cancer	Endometrial/Uterine Cancer	Mullerian Carcinoma
ACH-000988	MFE319_ENDOMETRIUM	Endometrial_Cancer	Endometrial/Uterine Cancer	NA
ACH-001495	EMTOKA_ENDOMETRIUM	Endometrial_Cancer	Endometrial/Uterine Cancer	Uterine Carcinosarcoma
ACH-000383	OE33_OESOPHAGUS	Esophageal_Cancer	Esophageal Cancer	Adenocarcinoma
ACH-001368	OACM51_OESOPHAGUS	Esophageal_Cancer	Esophageal Cancer	Adenocarcinoma
ACH-001496	ESO26_OESOPHAGUS	Esophageal_Cancer	Esophageal Cancer	Adenocarcinoma
ACH-001500	FLO1_OESOPHAGUS	Esophageal_Cancer	Esophageal Cancer	Adenocarcinoma
ACH-001654	SKGT4_OESOPHAGUS	Esophageal_Cancer	Esophageal Cancer	Adenocarcinoma
ACH-000305	ECGI10_OESOPHAGUS	Esophageal_Cancer	Esophageal Cancer	Squamous Cell Carcinoma
ACH-000318	TE10_OESOPHAGUS	Esophageal_Cancer	Esophageal Cancer	Squamous Cell Carcinoma
ACH-000408	TE5_OESOPHAGUS	Esophageal_Cancer	Esophageal Cancer	Squamous Cell Carcinoma
ACH-000452	TE8_OESOPHAGUS	Esophageal_Cancer	Esophageal Cancer	Squamous Cell Carcinoma
ACH-000488	TE11_OESOPHAGUS	Esophageal_Cancer	Esophageal Cancer	Squamous Cell Carcinoma
ACH-000544	OE21_OESOPHAGUS	Esophageal_Cancer	Esophageal Cancer	Squamous Cell Carcinoma
ACH-000605	TE6_OESOPHAGUS	Esophageal_Cancer	Esophageal Cancer	Squamous Cell Carcinoma
ACH-000637	KYSE520_OESOPHAGUS	Esophageal_Cancer	Esophageal Cancer	Squamous Cell Carcinoma
ACH-000647	TE1_OESOPHAGUS	Esophageal_Cancer	Esophageal Cancer	Squamous Cell Carcinoma
ACH-000693	KYSE180_OESOPHAGUS	Esophageal_Cancer	Esophageal Cancer	Squamous Cell Carcinoma
ACH-000694	TE9_OESOPHAGUS	Esophageal_Cancer	Esophageal Cancer	Squamous Cell Carcinoma
ACH-000777	KYSE30_OESOPHAGUS	Esophageal_Cancer	Esophageal Cancer	Squamous Cell Carcinoma
ACH-000784	KYSE70_OESOPHAGUS	Esophageal_Cancer	Esophageal Cancer	Squamous Cell Carcinoma
ACH-000809	KYSE410_OESOPHAGUS	Esophageal_Cancer	Esophageal Cancer	Squamous Cell Carcinoma
ACH-000823	KYSE140_OESOPHAGUS	Esophageal_Cancer	Esophageal Cancer	Squamous Cell Carcinoma
ACH-000824	KYSE510_OESOPHAGUS	Esophageal_Cancer	Esophageal Cancer	Squamous Cell Carcinoma
ACH-000855	KYSE150_OESOPHAGUS	Esophageal_Cancer	Esophageal Cancer	Squamous Cell Carcinoma
ACH-000865	KYSE450_OESOPHAGUS	Esophageal_Cancer	Esophageal Cancer	Squamous Cell Carcinoma
ACH-000873	KYSE270_OESOPHAGUS	Esophageal_Cancer	Esophageal Cancer	Squamous Cell Carcinoma
ACH-000917	TE4_OESOPHAGUS	Esophageal_Cancer	Esophageal Cancer	Squamous Cell Carcinoma
ACH-001295	Y79_AUTONOMIC_GANGLIA	Eye_Cancer	Eye Cancer	Retinoblastoma
ACH-001554	MEL202_UVEA	Eye_Cancer	Eye Cancer	Uveal Melanoma
ACH-002015	MEL285_UVEA	Eye_Cancer	Eye Cancer	Uveal Melanoma
ACH-002016	MEL290_UVEA	Eye_Cancer	Eye Cancer	Uveal Melanoma
ACH-000133	HS729_SOFT_TISSUE	Fibroblast_Cancer	Fibroblast	Soft tissue
ACH-000141	SNU308_BILIARY_TRACT	Gallbladder_Cancer	Gallbladder Cancer	Adenocarcinoma
ACH-001607	NOZ_LIVER	Gallbladder_Cancer	Gallbladder Cancer	Adenocarcinoma
ACH-001619	OCUG1_BILIARY_TRACT	Gallbladder_Cancer	Gallbladder Cancer	Adenocarcinoma
ACH-000047	GCIY_STOMACH	Gastric_Cancer	Gastric Cancer	Adenocarcinoma
ACH-000247	OCUM1_STOMACH	Gastric_Cancer	Gastric Cancer	Adenocarcinoma
ACH-000255	LMSU_STOMACH	Gastric_Cancer	Gastric Cancer	Adenocarcinoma
ACH-000344	SNU668_STOMACH	Gastric_Cancer	Gastric Cancer	Adenocarcinoma
ACH-000356	MKN45_STOMACH	Gastric_Cancer	Gastric Cancer	Adenocarcinoma
ACH-000485	GSU_STOMACH	Gastric_Cancer	Gastric Cancer	Adenocarcinoma
ACH-000507	KE39_STOMACH	Gastric_Cancer	Gastric Cancer	Adenocarcinoma
ACH-000581	SNU16_STOMACH	Gastric_Cancer	Gastric Cancer	Adenocarcinoma
ACH-000616	HS746T_STOMACH	Gastric_Cancer	Gastric Cancer	Adenocarcinoma
ACH-000633	FU97_STOMACH	Gastric_Cancer	Gastric Cancer	Adenocarcinoma
ACH-000746	GSS_STOMACH	Gastric_Cancer	Gastric Cancer	Adenocarcinoma
ACH-000758	MKN74_STOMACH	Gastric_Cancer	Gastric Cancer	Adenocarcinoma
ACH-000847	HGC27_STOMACH	Gastric_Cancer	Gastric Cancer	Adenocarcinoma
ACH-000880	AGS_STOMACH	Gastric_Cancer	Gastric Cancer	Adenocarcinoma
ACH-000911	NUGC3_STOMACH	Gastric_Cancer	Gastric Cancer	Adenocarcinoma
ACH-000932	SNU1_STOMACH	Gastric_Cancer	Gastric Cancer	Adenocarcinoma
ACH-000948	2313287_STOMACH	Gastric_Cancer	Gastric Cancer	Adenocarcinoma
ACH-001653	SKGT2_STOMACH	Gastric_Cancer	Gastric Cancer	Adenocarcinoma
ACH-001664	SNU638_STOMACH	Gastric_Cancer	Gastric Cancer	Adenocarcinoma
ACH-000167	KE97_STOMACH	Gastric_Cancer	Gastric Cancer	Adenocarcinoma, mucinous
ACH-000764	SH10TC_STOMACH	Gastric_Cancer	Gastric Cancer	Adenocarcinoma, mucinous
ACH-000736	SNU601_STOMACH	Gastric_Cancer	Gastric Cancer	Adenocarcinoma, signet ring cell
ACH-000793	KATOIII_STOMACH	Gastric_Cancer	Gastric Cancer	Adenocarcinoma, signet ring cell
ACH-000427	NCIN87_STOMACH	Gastric_Cancer	Gastric Cancer	Adenocarcinoma, tubular
ACH-000466	SNU216_STOMACH	Gastric_Cancer	Gastric Cancer	Adenocarcinoma, tubular
ACH-000898	SNU719_STOMACH	Gastric_Cancer	Gastric Cancer	Adenocarcinoma, tubular
ACH-000188	SCC25_UPPER_AERODIGESTIVE_TRACT	Head_and_Neck_Cancer	Head and Neck Cancer	Squamous Cell Carcinoma
ACH-000472	HSC2_UPPER_AERODIGESTIVE_TRACT	Head_and_Neck_Cancer	Head and Neck Cancer	Squamous Cell Carcinoma
ACH-000682	SNU1066_UPPER_AERODIGESTIVE_TRACT	Head_and_Neck_Cancer	Head and Neck Cancer	Squamous Cell Carcinoma
ACH-000762	YD38_UPPER_AERODIGESTIVE_TRACT	Head_and_Neck_Cancer	Head and Neck Cancer	Squamous Cell Carcinoma
ACH-000778	HSC3_UPPER_AERODIGESTIVE_TRACT	Head_and_Neck_Cancer	Head and Neck Cancer	Squamous Cell Carcinoma
ACH-000832	CAL27_UPPER_AERODIGESTIVE_TRACT	Head_and_Neck_Cancer	Head and Neck Cancer	Squamous Cell Carcinoma
ACH-000846	FADU_UPPER_AERODIGESTIVE_TRACT	Head_and_Neck_Cancer	Head and Neck Cancer	Squamous Cell Carcinoma
ACH-001542	KON_UPPER_AERODIGESTIVE_TRACT	Head_and_Neck_Cancer	Head and Neck Cancer	Squamous Cell Carcinoma
ACH-000606	PECAPJ34CLONEC12_UPPER_AERODIGESTIVE_TRACT	Head_and_Neck_Cancer	Head and Neck Cancer	Squamous Cell Carcinoma, basaloid
ACH-001346	H103_UPPER_AERODIGESTIVE_TRACT	Head_and_Neck_Cancer	Head and Neck Cancer	Squamous Cell Carcinoma, buccal mucosa
ACH-001511	H413_UPPER_AERODIGESTIVE_TRACT	Head_and_Neck_Cancer	Head and Neck Cancer	Squamous Cell Carcinoma, buccal mucosa
ACH-000618	SNU1041_UPPER_AERODIGESTIVE_TRACT	Head_and_Neck_Cancer	Head and Neck Cancer	Squamous Cell Carcinoma, hypopharyngeal
ACH-000500	SNU46_UPPER_AERODIGESTIVE_TRACT	Head_and_Neck_Cancer	Head and Neck Cancer	Squamous Cell Carcinoma, laryngeal
ACH-000549	SNU1076_UPPER_AERODIGESTIVE_TRACT	Head_and_Neck_Cancer	Head and Neck Cancer	Squamous Cell Carcinoma, laryngeal
ACH-000228	BICR31_UPPER_AERODIGESTIVE_TRACT	Head_and_Neck_Cancer	Head and Neck Cancer	Squamous Cell Carcinoma, oral
ACH-000238	SCC4_UPPER_AERODIGESTIVE_TRACT	Head_and_Neck_Cancer	Head and Neck Cancer	Squamous Cell Carcinoma, oral
ACH-000415	BICR6_UPPER_AERODIGESTIVE_TRACT	Head_and_Neck_Cancer	Head and Neck Cancer	Squamous Cell Carcinoma, oral
ACH-000503	BICR16_UPPER_AERODIGESTIVE_TRACT	Head_and_Neck_Cancer	Head and Neck Cancer	Squamous Cell Carcinoma, oral
ACH-000518	CAL33_UPPER_AERODIGESTIVE_TRACT	Head_and_Neck_Cancer	Head and Neck Cancer	Squamous Cell Carcinoma, oral
ACH-000548	BHY_UPPER_AERODIGESTIVE_TRACT	Head_and_Neck_Cancer	Head and Neck Cancer	Squamous Cell Carcinoma, oral
ACH-000619	PECAPJ15_UPPER_AERODIGESTIVE_TRACT	Head_and_Neck_Cancer	Head and Neck Cancer	Squamous Cell Carcinoma, oral
ACH-000732	PECAPJ41CLONED2_UPPER_AERODIGESTIVE_TRACT	Head_and_Neck_Cancer	Head and Neck Cancer	Squamous Cell Carcinoma, oral
ACH-000735	PECAPJ49_UPPER_AERODIGESTIVE_TRACT	Head_and_Neck_Cancer	Head and Neck Cancer	Squamous Cell Carcinoma, oral
ACH-000771	BICR56_UPPER_AERODIGESTIVE_TRACT	Head_and_Neck_Cancer	Head and Neck Cancer	Squamous Cell Carcinoma, oral
ACH-000794	BICR22_UPPER_AERODIGESTIVE_TRACT	Head_and_Neck_Cancer	Head and Neck Cancer	Squamous Cell Carcinoma, oral
ACH-001228	UPCISCC152_UPPER_AERODIGESTIVE_TRACT	Head_and_Neck_Cancer	Head and Neck Cancer	Squamous Cell Carcinoma, oral
ACH-001332	BICR78_UPPER_AERODIGESTIVE_TRACT	Head_and_Neck_Cancer	Head and Neck Cancer	Squamous Cell Carcinoma, oral
ACH-001510	H376_UPPER_AERODIGESTIVE_TRACT	Head_and_Neck_Cancer	Head and Neck Cancer	Squamous Cell Carcinoma, oral
ACH-000207	DETROIT562_UPPER_AERODIGESTIVE_TRACT	Head_and_Neck_Cancer	Head and Neck Cancer	Squamous Cell Carcinoma, pharynx
ACH-000740	A253_SALIVARY_GLAND	Head_and_Neck_Cancer	Head and Neck Cancer	Squamous Cell Carcinoma, salivary gland
ACH-000630	YD8_UPPER_AERODIGESTIVE_TRACT	Head_and_Neck_Cancer	Head and Neck Cancer	Squamous Cell Carcinoma, tongue
ACH-000836	YD15_SALIVARY_GLAND	Head_and_Neck_Cancer	Head and Neck Cancer	Squamous Cell Carcinoma, tongue
ACH-001509	H357_UPPER_AERODIGESTIVE_TRACT	Head_and_Neck_Cancer	Head and Neck Cancer	Squamous Cell Carcinoma, tongue
ACH-000234	CAKI2_KIDNEY	Kidney_Cancer	Kidney Cancer	Renal Carcinoma, clear cell
ACH-000411	769P_KIDNEY	Kidney_Cancer	Kidney Cancer	Renal Carcinoma, clear cell
ACH-000433	CAKI1_KIDNEY	Kidney_Cancer	Kidney Cancer	Renal Carcinoma, clear cell
ACH-000649	786O_KIDNEY	Kidney_Cancer	Kidney Cancer	Renal Carcinoma, clear cell
ACH-000684	KMRC1_KIDNEY	Kidney_Cancer	Kidney Cancer	Renal Carcinoma, clear cell
ACH-000907	SNU349_KIDNEY	Kidney_Cancer	Kidney Cancer	Renal Carcinoma, clear cell
ACH-000792	BFTC909_KIDNEY	Kidney_Cancer	Kidney Cancer	Renal Carcinoma, transitional cell
ACH-000127	SLR20_KIDNEY	Kidney_Cancer	Kidney Cancer	Renal Cell Carcinoma
ACH-000159	OSRC2_KIDNEY	Kidney_Cancer	Kidney Cancer	Renal Cell Carcinoma
ACH-000189	RCC10RGB_KIDNEY	Kidney_Cancer	Kidney Cancer	Renal Cell Carcinoma
ACH-000246	SLR23_KIDNEY	Kidney_Cancer	Kidney Cancer	Renal Cell Carcinoma
ACH-000250	KMRC20_KIDNEY	Kidney_Cancer	Kidney Cancer	Renal Cell Carcinoma
ACH-000262	UOK101_KIDNEY	Kidney_Cancer	Kidney Cancer	Renal Cell Carcinoma
ACH-000272	SLR24_KIDNEY	Kidney_Cancer	Kidney Cancer	Renal Cell Carcinoma
ACH-000317	TUHR14TKB_KIDNEY	Kidney_Cancer	Kidney Cancer	Renal Cell Carcinoma
ACH-000385	SKRC20_KIDNEY	Kidney_Cancer	Kidney Cancer	Renal Cell Carcinoma
ACH-000459	TUHR10TKB_KIDNEY	Kidney_Cancer	Kidney Cancer	Renal Cell Carcinoma
ACH-000484	VMRCRCW_KIDNEY	Kidney_Cancer	Kidney Cancer	Renal Cell Carcinoma
ACH-000495	TUHR4TKB_KIDNEY	Kidney_Cancer	Kidney Cancer	Renal Cell Carcinoma
ACH-000600	SLR26_KIDNEY	Kidney_Cancer	Kidney Cancer	Renal Cell Carcinoma
ACH-000375	G402_SOFT_TISSUE	Kidney_Cancer	Kidney Cancer	Renal Leiomyoblastoma
ACH-001163	CCLFPEDS0001T_KIDNEY	Kidney_Cancer	Kidney Cancer	Renal Medullary Carcinoma
ACH-000070	697_HAEMATOPOIETIC_AND_LYMPHOID_TISSUE	Leukemia_Cancer	Leukemia	Acute Lymphoblastic Leukemia (ALL), B-cell
ACH-000151	JM1_HAEMATOPOIETIC_AND_LYMPHOID_TISSUE	Leukemia_Cancer	Leukemia	Acute Lymphoblastic Leukemia (ALL), B-cell
ACH-000782	SEM_HAEMATOPOIETIC_AND_LYMPHOID_TISSUE	Leukemia_Cancer	Leukemia	Acute Lymphoblastic Leukemia (ALL), B-cell
ACH-000938	NALM6_HAEMATOPOIETIC_AND_LYMPHOID_TISSUE	Leukemia_Cancer	Leukemia	Acute Lymphoblastic Leukemia (ALL), B-cell
ACH-000960	REH_HAEMATOPOIETIC_AND_LYMPHOID_TISSUE	Leukemia_Cancer	Leukemia	Acute Lymphoblastic Leukemia (ALL), B-cell
ACH-001735	SEMK2_HAEMATOPOIETIC_AND_LYMPHOID_TISSUE	Leukemia_Cancer	Leukemia	Acute Lymphoblastic Leukemia (ALL), B-cell
ACH-001736	HB1119_HAEMATOPOIETIC_AND_LYMPHOID_TISSUE	Leukemia_Cancer	Leukemia	Acute Lymphoblastic Leukemia (ALL), B-cell
ACH-000937	PF382_HAEMATOPOIETIC_AND_LYMPHOID_TISSUE	Leukemia_Cancer	Leukemia	Acute Lymphoblastic Leukemia (ALL), T-cell
ACH-000953	SUPT1_HAEMATOPOIETIC_AND_LYMPHOID_TISSUE	Leukemia_Cancer	Leukemia	Acute Lymphoblastic Leukemia (ALL), T-cell
ACH-001737	HSB2_HAEMATOPOIETIC_AND_LYMPHOID_TISSUE	Leukemia_Cancer	Leukemia	Acute Lymphoblastic Leukemia (ALL), T-cell
ACH-000045	MV411_HAEMATOPOIETIC_AND_LYMPHOID_TISSUE	Leukemia_Cancer	Leukemia	Acute Myelogenous Leukemia (AML)
ACH-000362	MOLM13_HAEMATOPOIETIC_AND_LYMPHOID_TISSUE	Leukemia_Cancer	Leukemia	Acute Myelogenous Leukemia (AML)
ACH-000387	TF1_HAEMATOPOIETIC_AND_LYMPHOID_TISSUE	Leukemia_Cancer	Leukemia	Acute Myelogenous Leukemia (AML)
ACH-000406	U937_HAEMATOPOIETIC_AND_LYMPHOID_TISSUE	Leukemia_Cancer	Leukemia	Acute Myelogenous Leukemia (AML)
ACH-001129	MONOMAC1_HAEMATOPOIETIC_AND_LYMPHOID_TISSUE	Leukemia_Cancer	Leukemia	Acute Myelogenous Leukemia (AML)
ACH-001618	OCIM2_HAEMATOPOIETIC_AND_LYMPHOID_TISSUE	Leukemia_Cancer	Leukemia	Acute Myelogenous Leukemia (AML)
ACH-001647	SHI1_HAEMATOPOIETIC_AND_LYMPHOID_TISSUE	Leukemia_Cancer	Leukemia	Acute Myelogenous Leukemia (AML)
ACH-000263	KASUMI1_HAEMATOPOIETIC_AND_LYMPHOID_TISSUE	Leukemia_Cancer	Leukemia	Acute Myelogenous Leukemia (AML), M2 (Myeloblastic)
ACH-000498	KO52_HAEMATOPOIETIC_AND_LYMPHOID_TISSUE	Leukemia_Cancer	Leukemia	Acute Myelogenous Leukemia (AML), M2 (Myeloblastic)
ACH-000294	NB4_HAEMATOPOIETIC_AND_LYMPHOID_TISSUE	Leukemia_Cancer	Leukemia	Acute Myelogenous Leukemia (AML), M3 (Promyelocytic)
ACH-000113	OCIAML2_HAEMATOPOIETIC_AND_LYMPHOID_TISSUE	Leukemia_Cancer	Leukemia	Acute Myelogenous Leukemia (AML), M4 (Myelomonocytic)
ACH-000336	OCIAML3_HAEMATOPOIETIC_AND_LYMPHOID_TISSUE	Leukemia_Cancer	Leukemia	Acute Myelogenous Leukemia (AML), M4 (Myelomonocytic)
ACH-000146	THP1_HAEMATOPOIETIC_AND_LYMPHOID_TISSUE	Leukemia_Cancer	Leukemia	Acute Myelogenous Leukemia (AML), M5 (Eosinophilic/Monocytic)
ACH-000168	NOMO1_HAEMATOPOIETIC_AND_LYMPHOID_TISSUE	Leukemia_Cancer	Leukemia	Acute Myelogenous Leukemia (AML), M5 (Eosinophilic/Monocytic)
ACH-000198	EOL1_HAEMATOPOIETIC_AND_LYMPHOID_TISSUE	Leukemia_Cancer	Leukemia	Acute Myelogenous Leukemia (AML), M5 (Eosinophilic/Monocytic)
ACH-000557	AML193_HAEMATOPOIETIC_AND_LYMPHOID_TISSUE	Leukemia_Cancer	Leukemia	Acute Myelogenous Leukemia (AML), M5 (Eosinophilic/Monocytic)
ACH-000770	P31FUJ_HAEMATOPOIETIC_AND_LYMPHOID_TISSUE	Leukemia_Cancer	Leukemia	Acute Myelogenous Leukemia (AML), M5 (Eosinophilic/Monocytic)
ACH-000004	HEL_HAEMATOPOIETIC_AND_LYMPHOID_TISSUE	Leukemia_Cancer	Leukemia	Acute Myelogenous Leukemia (AML), M6 (Erythroleukemia)
ACH-000005	HEL9217_HAEMATOPOIETIC_AND_LYMPHOID_TISSUE	Leukemia_Cancer	Leukemia	Acute Myelogenous Leukemia (AML), M6 (Erythroleukemia)
ACH-000487	F36P_HAEMATOPOIETIC_AND_LYMPHOID_TISSUE	Leukemia_Cancer	Leukemia	Acute Myelogenous Leukemia (AML), M6 (Erythroleukemia)
ACH-001484	CI_HAEMATOPOIETIC_AND_LYMPHOID_TISSUE	Leukemia_Cancer	Leukemia	B-cell, unspecified
ACH-001485	CII_HAEMATOPOIETIC_AND_LYMPHOID_TISSUE	Leukemia_Cancer	Leukemia	B-cell, unspecified
ACH-001520	HG3_HAEMATOPOIETIC_AND_LYMPHOID_TISSUE	Leukemia_Cancer	Leukemia	B-cell, unspecified
ACH-000405	MEC1_HAEMATOPOIETIC_AND_LYMPHOID_TISSUE	Leukemia_Cancer	Leukemia	Chronic Lymphoblastic Leukemia (CLL), B-cell
ACH-000076	NCO2_HAEMATOPOIETIC_AND_LYMPHOID_TISSUE	Leukemia_Cancer	Leukemia	Chronic Myelogenous Leukemia (CML)
ACH-000074	KU812_HAEMATOPOIETIC_AND_LYMPHOID_TISSUE	Leukemia_Cancer	Leukemia	Chronic Myelogenous Leukemia (CML), blast crisis
ACH-000295	EM2_HAEMATOPOIETIC_AND_LYMPHOID_TISSUE	Leukemia_Cancer	Leukemia	Chronic Myelogenous Leukemia (CML), blast crisis
ACH-000326	JURLMK1_HAEMATOPOIETIC_AND_LYMPHOID_TISSUE	Leukemia_Cancer	Leukemia	Chronic Myelogenous Leukemia (CML), blast crisis
ACH-000551	K562_HAEMATOPOIETIC_AND_LYMPHOID_TISSUE	Leukemia_Cancer	Leukemia	Chronic Myelogenous Leukemia (CML), blast crisis
ACH-000604	KYO1_HAEMATOPOIETIC_AND_LYMPHOID_TISSUE	Leukemia_Cancer	Leukemia	Chronic Myelogenous Leukemia (CML), blast crisis
ACH-000983	KCL22_HAEMATOPOIETIC_AND_LYMPHOID_TISSUE	Leukemia_Cancer	Leukemia	Chronic Myelogenous Leukemia (CML), blast crisis
ACH-001799	LPS141_SOFT_TISSUE	Liposarcoma_Cancer	Liposarcoma	DDLPS
ACH-001802	LPS853_SOFT_TISSUE	Liposarcoma_Cancer	Liposarcoma	DDLPS
ACH-001791	LPS6_SOFT_TISSUE	Liposarcoma_Cancer	Liposarcoma	NA
ACH-001793	LPS27_SOFT_TISSUE	Liposarcoma_Cancer	Liposarcoma	NA
ACH-001796	95T1000_SOFT_TISSUE	Liposarcoma_Cancer	Liposarcoma	WDLPS
ACH-000671	HUH6_LIVER	Liver_Cancer	Liver Cancer	Hepatoblastoma
ACH-000217	JHH6_LIVER	Liver_Cancer	Liver Cancer	Hepatocellular Carcinoma
ACH-000221	SNU398_LIVER	Liver_Cancer	Liver Cancer	Hepatocellular Carcinoma
ACH-000316	SNU886_LIVER	Liver_Cancer	Liver Cancer	Hepatocellular Carcinoma
ACH-000361	SKHEP1_LIVER	Liver_Cancer	Liver Cancer	Hepatocellular Carcinoma
ACH-000393	HLF_LIVER	Liver_Cancer	Liver Cancer	Hepatocellular Carcinoma
ACH-000420	SNU449_LIVER	Liver_Cancer	Liver Cancer	Hepatocellular Carcinoma
ACH-000422	SNU475_LIVER	Liver_Cancer	Liver Cancer	Hepatocellular Carcinoma
ACH-000476	JHH4_LIVER	Liver_Cancer	Liver Cancer	Hepatocellular Carcinoma
ACH-000478	SNU387_LIVER	Liver_Cancer	Liver Cancer	Hepatocellular Carcinoma
ACH-000480	HUH7_LIVER	Liver_Cancer	Liver Cancer	Hepatocellular Carcinoma
ACH-000483	SNU182_LIVER	Liver_Cancer	Liver Cancer	Hepatocellular Carcinoma
ACH-000493	SNU423_LIVER	Liver_Cancer	Liver Cancer	Hepatocellular Carcinoma
ACH-000537	SNU761_LIVER	Liver_Cancer	Liver Cancer	Hepatocellular Carcinoma
ACH-000577	JHH2_LIVER	Liver_Cancer	Liver Cancer	Hepatocellular Carcinoma
ACH-000620	JHH1_LIVER	Liver_Cancer	Liver Cancer	Hepatocellular Carcinoma
ACH-000734	JHH5_LIVER	Liver_Cancer	Liver Cancer	Hepatocellular Carcinoma
ACH-000739	HEPG2_LIVER	Liver_Cancer	Liver Cancer	Hepatocellular Carcinoma
ACH-000848	JHH7_LIVER	Liver_Cancer	Liver Cancer	Hepatocellular Carcinoma
ACH-001318	PLCPRF5_LIVER	Liver_Cancer	Liver Cancer	Hepatocellular Carcinoma
ACH-000475	HUH1_LIVER	Liver_Cancer	Liver Cancer	Hepatocellular Carcinoma, HBs-antigen carrier
ACH-000471	LI7_LIVER	Liver_Cancer	Liver Cancer	NA
ACH-000775	NCIH727_LUNG	Lung_Cancer	Lung Cancer	Carcinoid
ACH-000086	ACCMESO1_PLEURA	Lung_Cancer	Lung Cancer	Mesothelioma
ACH-000092	NCIH2452_PLEURA	Lung_Cancer	Lung Cancer	Mesothelioma
ACH-000153	NCIH2052_PLEURA	Lung_Cancer	Lung Cancer	Mesothelioma
ACH-000319	MPP89_PLEURA	Lung_Cancer	Lung Cancer	Mesothelioma
ACH-000331	ISTMES2_PLEURA	Lung_Cancer	Lung Cancer	Mesothelioma
ACH-000335	MSTO211H_PLEURA	Lung_Cancer	Lung Cancer	Mesothelioma
ACH-000648	NCIH28_PLEURA	Lung_Cancer	Lung Cancer	Mesothelioma
ACH-001555	MERO14_PLEURA	Lung_Cancer	Lung Cancer	Mesothelioma
ACH-001559	MERO82_PLEURA	Lung_Cancer	Lung Cancer	Mesothelioma
ACH-000012	HCC827_LUNG	Lung_Cancer	Lung Cancer	Non-Small Cell Lung Cancer (NSCLC), Adenocarcinoma
ACH-000021	NCIH1693_LUNG	Lung_Cancer	Lung Cancer	Non-Small Cell Lung Cancer (NSCLC), Adenocarcinoma
ACH-000029	HCC827GR5_LUNG	Lung_Cancer	Lung Cancer	Non-Small Cell Lung Cancer (NSCLC), Adenocarcinoma
ACH-000030	PC14_LUNG	Lung_Cancer	Lung Cancer	Non-Small Cell Lung Cancer (NSCLC), Adenocarcinoma
ACH-000035	NCIH1650_LUNG	Lung_Cancer	Lung Cancer	Non-Small Cell Lung Cancer (NSCLC), Adenocarcinoma
ACH-000150	HCC2935_LUNG	Lung_Cancer	Lung Cancer	Non-Small Cell Lung Cancer (NSCLC), Adenocarcinoma
ACH-000311	NCIH2122_LUNG	Lung_Cancer	Lung Cancer	Non-Small Cell Lung Cancer (NSCLC), Adenocarcinoma
ACH-000337	NCIH3122_LUNG	Lung_Cancer	Lung Cancer	Non-Small Cell Lung Cancer (NSCLC), Adenocarcinoma
ACH-000339	HCC461_LUNG	Lung_Cancer	Lung Cancer	Non-Small Cell Lung Cancer (NSCLC), Adenocarcinoma
ACH-000343	NCIH522_LUNG	Lung_Cancer	Lung Cancer	Non-Small Cell Lung Cancer (NSCLC), Adenocarcinoma
ACH-000414	NCIH1944_LUNG	Lung_Cancer	Lung Cancer	Non-Small Cell Lung Cancer (NSCLC), Adenocarcinoma
ACH-000416	NCIH838_LUNG	Lung_Cancer	Lung Cancer	Non-Small Cell Lung Cancer (NSCLC), Adenocarcinoma
ACH-000448	NCIH1666_LUNG	Lung_Cancer	Lung Cancer	Non-Small Cell Lung Cancer (NSCLC), Adenocarcinoma
ACH-000496	NCIH1792_LUNG	Lung_Cancer	Lung Cancer	Non-Small Cell Lung Cancer (NSCLC), Adenocarcinoma
ACH-000521	NCIH2030_LUNG	Lung_Cancer	Lung Cancer	Non-Small Cell Lung Cancer (NSCLC), Adenocarcinoma
ACH-000528	ABC1_LUNG	Lung_Cancer	Lung Cancer	Non-Small Cell Lung Cancer (NSCLC), Adenocarcinoma
ACH-000587	NCIH1975_LUNG	Lung_Cancer	Lung Cancer	Non-Small Cell Lung Cancer (NSCLC), Adenocarcinoma
ACH-000589	NCIH1437_LUNG	Lung_Cancer	Lung Cancer	Non-Small Cell Lung Cancer (NSCLC), Adenocarcinoma
ACH-000638	NCIH441_LUNG	Lung_Cancer	Lung Cancer	Non-Small Cell Lung Cancer (NSCLC), Adenocarcinoma
ACH-000667	HCC44_LUNG	Lung_Cancer	Lung Cancer	Non-Small Cell Lung Cancer (NSCLC), Adenocarcinoma
ACH-000677	SW1573_LUNG	Lung_Cancer	Lung Cancer	Non-Small Cell Lung Cancer (NSCLC), Adenocarcinoma
ACH-000681	A549_LUNG	Lung_Cancer	Lung Cancer	Non-Small Cell Lung Cancer (NSCLC), Adenocarcinoma
ACH-000706	EKVX_LUNG	Lung_Cancer	Lung Cancer	Non-Small Cell Lung Cancer (NSCLC), Adenocarcinoma
ACH-000718	NCIH2291_LUNG	Lung_Cancer	Lung Cancer	Non-Small Cell Lung Cancer (NSCLC), Adenocarcinoma
ACH-000757	A427_LUNG	Lung_Cancer	Lung Cancer	Non-Small Cell Lung Cancer (NSCLC), Adenocarcinoma
ACH-000766	NCIH1648_LUNG	Lung_Cancer	Lung Cancer	Non-Small Cell Lung Cancer (NSCLC), Adenocarcinoma
ACH-000774	RERFLCAD2_LUNG	Lung_Cancer	Lung Cancer	Non-Small Cell Lung Cancer (NSCLC), Adenocarcinoma
ACH-000781	NCIH2023_LUNG	Lung_Cancer	Lung Cancer	Non-Small Cell Lung Cancer (NSCLC), Adenocarcinoma
ACH-000785	NCIH2126_LUNG	Lung_Cancer	Lung Cancer	Non-Small Cell Lung Cancer (NSCLC), Adenocarcinoma
ACH-000787	LXF289_LUNG	Lung_Cancer	Lung Cancer	Non-Small Cell Lung Cancer (NSCLC), Adenocarcinoma
ACH-000791	RERFLCAD1_LUNG	Lung_Cancer	Lung Cancer	Non-Small Cell Lung Cancer (NSCLC), Adenocarcinoma
ACH-000837	NCIH322_LUNG	Lung_Cancer	Lung Cancer	Non-Small Cell Lung Cancer (NSCLC), Adenocarcinoma
ACH-000841	NCIH2087_LUNG	Lung_Cancer	Lung Cancer	Non-Small Cell Lung Cancer (NSCLC), Adenocarcinoma
ACH-000851	MORCPR_LUNG	Lung_Cancer	Lung Cancer	Non-Small Cell Lung Cancer (NSCLC), Adenocarcinoma
ACH-000861	HOP62_LUNG	Lung_Cancer	Lung Cancer	Non-Small Cell Lung Cancer (NSCLC), Adenocarcinoma
ACH-000869	NCIH1568_LUNG	Lung_Cancer	Lung Cancer	Non-Small Cell Lung Cancer (NSCLC), Adenocarcinoma
ACH-000872	HCC515_LUNG	Lung_Cancer	Lung Cancer	Non-Small Cell Lung Cancer (NSCLC), Adenocarcinoma
ACH-000888	NCIH1793_LUNG	Lung_Cancer	Lung Cancer	Non-Small Cell Lung Cancer (NSCLC), Adenocarcinoma
ACH-000900	NCIH23_LUNG	Lung_Cancer	Lung Cancer	Non-Small Cell Lung Cancer (NSCLC), Adenocarcinoma
ACH-000916	NCIH1573_LUNG	Lung_Cancer	Lung Cancer	Non-Small Cell Lung Cancer (NSCLC), Adenocarcinoma
ACH-000378	NCIH647_LUNG	Lung_Cancer	Lung Cancer	Non-Small Cell Lung Cancer (NSCLC), Adenosquamous Carcinoma
ACH-000840	HCC366_LUNG	Lung_Cancer	Lung Cancer	Non-Small Cell Lung Cancer (NSCLC), Adenosquamous Carcinoma
ACH-000015	NCIH1581_LUNG	Lung_Cancer	Lung Cancer	Non-Small Cell Lung Cancer (NSCLC), Large Cell Carcinoma
ACH-000434	NCIH1915_LUNG	Lung_Cancer	Lung Cancer	Non-Small Cell Lung Cancer (NSCLC), Large Cell Carcinoma
ACH-000438	LU65_LUNG	Lung_Cancer	Lung Cancer	Non-Small Cell Lung Cancer (NSCLC), Large Cell Carcinoma
ACH-000444	LU99_LUNG	Lung_Cancer	Lung Cancer	Non-Small Cell Lung Cancer (NSCLC), Large Cell Carcinoma
ACH-000463	NCIH460_LUNG	Lung_Cancer	Lung Cancer	Non-Small Cell Lung Cancer (NSCLC), Large Cell Carcinoma
ACH-000510	NCIH1299_LUNG	Lung_Cancer	Lung Cancer	Non-Small Cell Lung Cancer (NSCLC), Large Cell Carcinoma
ACH-000596	LCLC97TM1_LUNG	Lung_Cancer	Lung Cancer	Non-Small Cell Lung Cancer (NSCLC), Large Cell Carcinoma
ACH-000627	LCLC103H_LUNG	Lung_Cancer	Lung Cancer	Non-Small Cell Lung Cancer (NSCLC), Large Cell Carcinoma
ACH-000662	CORL23_LUNG	Lung_Cancer	Lung Cancer	Non-Small Cell Lung Cancer (NSCLC), Large Cell Carcinoma
ACH-000853	NCIH661_LUNG	Lung_Cancer	Lung Cancer	Non-Small Cell Lung Cancer (NSCLC), Large Cell Carcinoma
ACH-000901	HCC1359_LUNG	Lung_Cancer	Lung Cancer	Non-Small Cell Lung Cancer (NSCLC), Large Cell Carcinoma
ACH-000980	NCIH1155_LUNG	Lung_Cancer	Lung Cancer	Non-Small Cell Lung Cancer (NSCLC), Large Cell Carcinoma
ACH-001075	NCIH292_LUNG	Lung_Cancer	Lung Cancer	Non-Small Cell Lung Cancer (NSCLC), Mucoepidermoid Carcinoma
ACH-000261	RERFLCAI_LUNG	Lung_Cancer	Lung Cancer	Non-Small Cell Lung Cancer (NSCLC), Squamous Cell Carcinoma
ACH-000390	LUDLU1_LUNG	Lung_Cancer	Lung Cancer	Non-Small Cell Lung Cancer (NSCLC), Squamous Cell Carcinoma
ACH-000395	NCIH520_LUNG	Lung_Cancer	Lung Cancer	Non-Small Cell Lung Cancer (NSCLC), Squamous Cell Carcinoma
ACH-000454	HCC95_LUNG	Lung_Cancer	Lung Cancer	Non-Small Cell Lung Cancer (NSCLC), Squamous Cell Carcinoma
ACH-000481	NCIH2170_LUNG	Lung_Cancer	Lung Cancer	Non-Small Cell Lung Cancer (NSCLC), Squamous Cell Carcinoma
ACH-000511	CALU1_LUNG	Lung_Cancer	Lung Cancer	Non-Small Cell Lung Cancer (NSCLC), Squamous Cell Carcinoma
ACH-000563	EBC1_LUNG	Lung_Cancer	Lung Cancer	Non-Small Cell Lung Cancer (NSCLC), Squamous Cell Carcinoma
ACH-000585	EPLC272H_LUNG	Lung_Cancer	Lung Cancer	Non-Small Cell Lung Cancer (NSCLC), Squamous Cell Carcinoma
ACH-000665	SKMES1_LUNG	Lung_Cancer	Lung Cancer	Non-Small Cell Lung Cancer (NSCLC), Squamous Cell Carcinoma
ACH-000700	NCIH2882_LUNG	Lung_Cancer	Lung Cancer	Non-Small Cell Lung Cancer (NSCLC), Squamous Cell Carcinoma
ACH-000747	NCIH1703_LUNG	Lung_Cancer	Lung Cancer	Non-Small Cell Lung Cancer (NSCLC), Squamous Cell Carcinoma
ACH-000769	LK2_LUNG	Lung_Cancer	Lung Cancer	Non-Small Cell Lung Cancer (NSCLC), Squamous Cell Carcinoma
ACH-000843	HARA_LUNG	Lung_Cancer	Lung Cancer	Non-Small Cell Lung Cancer (NSCLC), Squamous Cell Carcinoma
ACH-000858	KNS62_LUNG	Lung_Cancer	Lung Cancer	Non-Small Cell Lung Cancer (NSCLC), Squamous Cell Carcinoma
ACH-000878	HCC15_LUNG	Lung_Cancer	Lung Cancer	Non-Small Cell Lung Cancer (NSCLC), Squamous Cell Carcinoma
ACH-000975	HCC2450_LUNG	Lung_Cancer	Lung Cancer	Non-Small Cell Lung Cancer (NSCLC), Squamous Cell Carcinoma
ACH-000143	HCC2429_LUNG	Lung_Cancer	Lung Cancer	Non-Small Cell Lung Cancer (NSCLC), unspecified
ACH-000251	NCIH2887_LUNG	Lung_Cancer	Lung Cancer	Non-Small Cell Lung Cancer (NSCLC), unspecified
ACH-000264	CALU6_LUNG	Lung_Cancer	Lung Cancer	Non-Small Cell Lung Cancer (NSCLC), unspecified
ACH-000826	CAL12T_LUNG	Lung_Cancer	Lung Cancer	Non-Small Cell Lung Cancer (NSCLC), unspecified
ACH-000867	CHAGOK1_LUNG	Lung_Cancer	Lung Cancer	Non-Small Cell Lung Cancer (NSCLC), unspecified
ACH-000924	NCIH2172_LUNG	Lung_Cancer	Lung Cancer	Non-Small Cell Lung Cancer (NSCLC), unspecified
ACH-000929	NCIH2110_LUNG	Lung_Cancer	Lung Cancer	Non-Small Cell Lung Cancer (NSCLC), unspecified
ACH-000187	CORL311_LUNG	Lung_Cancer	Lung Cancer	Small Cell Lung Cancer (SCLC)
ACH-000257	CORL279_LUNG	Lung_Cancer	Lung Cancer	Small Cell Lung Cancer (SCLC)
ACH-000290	NCIH209_LUNG	Lung_Cancer	Lung Cancer	Small Cell Lung Cancer (SCLC)
ACH-000292	NCIH841_LUNG	Lung_Cancer	Lung Cancer	Small Cell Lung Cancer (SCLC)
ACH-000355	NCIH82_LUNG	Lung_Cancer	Lung Cancer	Small Cell Lung Cancer (SCLC)
ACH-000431	NCIH1694_LUNG	Lung_Cancer	Lung Cancer	Small Cell Lung Cancer (SCLC)
ACH-000514	NCIH1092_LUNG	Lung_Cancer	Lung Cancer	Small Cell Lung Cancer (SCLC)
ACH-000639	NCIH211_LUNG	Lung_Cancer	Lung Cancer	Small Cell Lung Cancer (SCLC)
ACH-000695	CORL47_LUNG	Lung_Cancer	Lung Cancer	Small Cell Lung Cancer (SCLC)
ACH-000698	DMS53_LUNG	Lung_Cancer	Lung Cancer	Small Cell Lung Cancer (SCLC)
ACH-000767	NCIH526_LUNG	Lung_Cancer	Lung Cancer	Small Cell Lung Cancer (SCLC)
ACH-000790	SHP77_LUNG	Lung_Cancer	Lung Cancer	Small Cell Lung Cancer (SCLC)
ACH-000800	NCIH446_LUNG	Lung_Cancer	Lung Cancer	Small Cell Lung Cancer (SCLC)
ACH-000866	NCIH1048_LUNG	Lung_Cancer	Lung Cancer	Small Cell Lung Cancer (SCLC)
ACH-000890	SW1271_LUNG	Lung_Cancer	Lung Cancer	Small Cell Lung Cancer (SCLC)
ACH-000912	NCIH2286_LUNG	Lung_Cancer	Lung Cancer	Small Cell Lung Cancer (SCLC)
ACH-000921	NCIH1339_LUNG	Lung_Cancer	Lung Cancer	Small Cell Lung Cancer (SCLC)
ACH-001549	LU135_LUNG	Lung_Cancer	Lung Cancer	Small Cell Lung Cancer (SCLC)
ACH-000206	C8166_HAEMATOPOIETIC_AND_LYMPHOID_TISSUE	Lymphoma_Cancer	Lymphoma	ATL
ACH-001677	U2904_HAEMATOPOIETIC_AND_LYMPHOID_TISSUE	Lymphoma_Cancer	Lymphoma	B-cell
ACH-000190	HDMYZ_HAEMATOPOIETIC_AND_LYMPHOID_TISSUE	Lymphoma_Cancer	Lymphoma	B-cell, Hodgkins
ACH-000702	L1236_HAEMATOPOIETIC_AND_LYMPHOID_TISSUE	Lymphoma_Cancer	Lymphoma	B-cell, Hodgkins
ACH-000583	MC116_HAEMATOPOIETIC_AND_LYMPHOID_TISSUE	Lymphoma_Cancer	Lymphoma	B-cell, Non-Hodgkins
ACH-000914	HT_HAEMATOPOIETIC_AND_LYMPHOID_TISSUE	Lymphoma_Cancer	Lymphoma	B-cell, Non-Hodgkins
ACH-000402	BL70_HAEMATOPOIETIC_AND_LYMPHOID_TISSUE	Lymphoma_Cancer	Lymphoma	B-cell, Non-Hodgkins, Burkitts
ACH-000654	RAJI_HAEMATOPOIETIC_AND_LYMPHOID_TISSUE	Lymphoma_Cancer	Lymphoma	B-cell, Non-Hodgkins, Burkitts
ACH-001450	BLUE1_HAEMATOPOIETIC_AND_LYMPHOID_TISSUE	Lymphoma_Cancer	Lymphoma	B-cell, Non-Hodgkins, Burkitts
ACH-000271	SUDHL10_HAEMATOPOIETIC_AND_LYMPHOID_TISSUE	Lymphoma_Cancer	Lymphoma	Diffuse Large B-cell Lymphoma (DLBCL)
ACH-000315	KARPAS422_HAEMATOPOIETIC_AND_LYMPHOID_TISSUE	Lymphoma_Cancer	Lymphoma	Diffuse Large B-cell Lymphoma (DLBCL)
ACH-000334	DB_HAEMATOPOIETIC_AND_LYMPHOID_TISSUE	Lymphoma_Cancer	Lymphoma	Diffuse Large B-cell Lymphoma (DLBCL)
ACH-000365	SUDHL4_HAEMATOPOIETIC_AND_LYMPHOID_TISSUE	Lymphoma_Cancer	Lymphoma	Diffuse Large B-cell Lymphoma (DLBCL)
ACH-000697	A3KAW_HAEMATOPOIETIC_AND_LYMPHOID_TISSUE	Lymphoma_Cancer	Lymphoma	Diffuse Large B-cell Lymphoma (DLBCL)
ACH-001685	UHO1_HAEMATOPOIETIC_AND_LYMPHOID_TISSUE	Lymphoma_Cancer	Lymphoma	Hodgkins
ACH-001197	SMZ1_HAEMATOPOIETIC_AND_LYMPHOID_TISSUE	Lymphoma_Cancer	Lymphoma	NA
ACH-001134	MYLA_HAEMATOPOIETIC_AND_LYMPHOID_TISSUE	Lymphoma_Cancer	Lymphoma	T-cell
ACH-000053	KARPAS299_HAEMATOPOIETIC_AND_LYMPHOID_TISSUE	Lymphoma_Cancer	Lymphoma	T-cell, Non-Hodgkins, Anaplastic Large Cell (ALCL)
ACH-000226	SUPM2_HAEMATOPOIETIC_AND_LYMPHOID_TISSUE	Lymphoma_Cancer	Lymphoma	T-cell, Non-Hodgkins, Anaplastic Large Cell (ALCL)
ACH-000233	DEL_HAEMATOPOIETIC_AND_LYMPHOID_TISSUE	Lymphoma_Cancer	Lymphoma	T-cell, Non-Hodgkins, Anaplastic Large Cell (ALCL)
ACH-000773	KIJK_HAEMATOPOIETIC_AND_LYMPHOID_TISSUE	Lymphoma_Cancer	Lymphoma	T-cell, Non-Hodgkins, Anaplastic Large Cell (ALCL)
ACH-000024	OPM2_HAEMATOPOIETIC_AND_LYMPHOID_TISSUE	Myeloma_Cancer	Myeloma	Multiple Myeloma
ACH-000183	L363_HAEMATOPOIETIC_AND_LYMPHOID_TISSUE	Myeloma_Cancer	Myeloma	Multiple Myeloma
ACH-000204	LP1_HAEMATOPOIETIC_AND_LYMPHOID_TISSUE	Myeloma_Cancer	Myeloma	Multiple Myeloma
ACH-000363	SKMM2_HAEMATOPOIETIC_AND_LYMPHOID_TISSUE	Myeloma_Cancer	Myeloma	Multiple Myeloma
ACH-000426	KMS20_HAEMATOPOIETIC_AND_LYMPHOID_TISSUE	Myeloma_Cancer	Myeloma	Multiple Myeloma
ACH-000436	OCIMY7_HAEMATOPOIETIC_AND_LYMPHOID_TISSUE	Myeloma_Cancer	Myeloma	Multiple Myeloma
ACH-000512	INA6_HAEMATOPOIETIC_AND_LYMPHOID_TISSUE	Myeloma_Cancer	Myeloma	Multiple Myeloma
ACH-000541	KMS34_HAEMATOPOIETIC_AND_LYMPHOID_TISSUE	Myeloma_Cancer	Myeloma	Multiple Myeloma
ACH-000576	KMS27_HAEMATOPOIETIC_AND_LYMPHOID_TISSUE	Myeloma_Cancer	Myeloma	Multiple Myeloma
ACH-000588	KMS26_HAEMATOPOIETIC_AND_LYMPHOID_TISSUE	Myeloma_Cancer	Myeloma	Multiple Myeloma
ACH-000653	JJN3_HAEMATOPOIETIC_AND_LYMPHOID_TISSUE	Myeloma_Cancer	Myeloma	Multiple Myeloma
ACH-000658	KMS18_HAEMATOPOIETIC_AND_LYMPHOID_TISSUE	Myeloma_Cancer	Myeloma	Multiple Myeloma
ACH-000714	KMS11_HAEMATOPOIETIC_AND_LYMPHOID_TISSUE	Myeloma_Cancer	Myeloma	Multiple Myeloma
ACH-000763	MM1S_HAEMATOPOIETIC_AND_LYMPHOID_TISSUE	Myeloma_Cancer	Myeloma	Multiple Myeloma
ACH-000821	EJM_HAEMATOPOIETIC_AND_LYMPHOID_TISSUE	Myeloma_Cancer	Myeloma	Multiple Myeloma
ACH-000829	HUNS1_HAEMATOPOIETIC_AND_LYMPHOID_TISSUE	Myeloma_Cancer	Myeloma	Multiple Myeloma
ACH-000854	OCIMY5_HAEMATOPOIETIC_AND_LYMPHOID_TISSUE	Myeloma_Cancer	Myeloma	Multiple Myeloma
ACH-000889	KMM1_HAEMATOPOIETIC_AND_LYMPHOID_TISSUE	Myeloma_Cancer	Myeloma	Multiple Myeloma
ACH-000817	RPMI8226_HAEMATOPOIETIC_AND_LYMPHOID_TISSUE	Myeloma_Cancer	Myeloma	Multiple Myeloma, plasmacytoma
ACH-000838	AMO1_HAEMATOPOIETIC_AND_LYMPHOID_TISSUE	Myeloma_Cancer	Myeloma	Multiple Myeloma, plasmacytoma
ACH-000078	MHHNB11_AUTONOMIC_GANGLIA	Neuroblastoma_Cancer	Neuroblastoma	NA
ACH-000099	SIMA_AUTONOMIC_GANGLIA	Neuroblastoma_Cancer	Neuroblastoma	NA
ACH-000120	CHP212_AUTONOMIC_GANGLIA	Neuroblastoma_Cancer	Neuroblastoma	NA
ACH-000227	KPNYN_AUTONOMIC_GANGLIA	Neuroblastoma_Cancer	Neuroblastoma	NA
ACH-000259	KELLY_AUTONOMIC_GANGLIA	Neuroblastoma_Cancer	Neuroblastoma	NA
ACH-000260	SKNAS_AUTONOMIC_GANGLIA	Neuroblastoma_Cancer	Neuroblastoma	NA
ACH-000310	IMR32_AUTONOMIC_GANGLIA	Neuroblastoma_Cancer	Neuroblastoma	NA
ACH-000312	SKNBE2_AUTONOMIC_GANGLIA	Neuroblastoma_Cancer	Neuroblastoma	NA
ACH-000341	SKNFI_AUTONOMIC_GANGLIA	Neuroblastoma_Cancer	Neuroblastoma	NA
ACH-000366	SKNDZ_AUTONOMIC_GANGLIA	Neuroblastoma_Cancer	Neuroblastoma	NA
ACH-000804	NB1_AUTONOMIC_GANGLIA	Neuroblastoma_Cancer	Neuroblastoma	NA
ACH-001300	CHLA15_AUTONOMIC_GANGLIA	Neuroblastoma_Cancer	Neuroblastoma	NA
ACH-001301	COGN278_AUTONOMIC_GANGLIA	Neuroblastoma_Cancer	Neuroblastoma	NA
ACH-001302	COGN305_AUTONOMIC_GANGLIA	Neuroblastoma_Cancer	Neuroblastoma	NA
ACH-001303	NB1643_AUTONOMIC_GANGLIA	Neuroblastoma_Cancer	Neuroblastoma	NA
ACH-001344	GIMEN_AUTONOMIC_GANGLIA	Neuroblastoma_Cancer	Neuroblastoma	NA
ACH-001354	LAN2_AUTONOMIC_GANGLIA	Neuroblastoma_Cancer	Neuroblastoma	NA
ACH-001366	NGP_AUTONOMIC_GANGLIA	Neuroblastoma_Cancer	Neuroblastoma	NA
ACH-001548	LS_AUTONOMIC_GANGLIA	Neuroblastoma_Cancer	Neuroblastoma	NA
ACH-000308	EFO21_OVARY	Ovarian_Cancer	Ovarian Cancer	Adenocarcinoma, clear cell
ACH-000324	JHOC5_OVARY	Ovarian_Cancer	Ovarian Cancer	Adenocarcinoma, clear cell
ACH-000527	OVISE_OVARY	Ovarian_Cancer	Ovarian Cancer	Adenocarcinoma, clear cell
ACH-000646	OVMANA_OVARY	Ovarian_Cancer	Ovarian Cancer	Adenocarcinoma, clear cell
ACH-000663	OVTOKO_OVARY	Ovarian_Cancer	Ovarian Cancer	Adenocarcinoma, clear cell
ACH-000885	TOV21G_OVARY	Ovarian_Cancer	Ovarian Cancer	Adenocarcinoma, clear cell
ACH-000906	ES2_OVARY	Ovarian_Cancer	Ovarian Cancer	Adenocarcinoma, clear cell
ACH-001369	OCIC5X_OVARY	Ovarian_Cancer	Ovarian Cancer	Adenocarcinoma, clear cell
ACH-000048	TOV112D_OVARY	Ovarian_Cancer	Ovarian Cancer	Adenocarcinoma, endometrioid
ACH-000123	COV434_OVARY	Ovarian_Cancer	Ovarian Cancer	Adenocarcinoma, endometrioid
ACH-000657	A2780_OVARY	Ovarian_Cancer	Ovarian Cancer	Adenocarcinoma, endometrioid
ACH-000936	EFO27_OVARY	Ovarian_Cancer	Ovarian Cancer	Adenocarcinoma, endometrioid
ACH-000947	OVK18_OVARY	Ovarian_Cancer	Ovarian Cancer	Adenocarcinoma, endometrioid
ACH-000013	ONCODG1_OVARY	Ovarian_Cancer	Ovarian Cancer	Adenocarcinoma, high grade serous
ACH-000116	OAW28_OVARY	Ovarian_Cancer	Ovarian Cancer	Adenocarcinoma, high grade serous
ACH-000132	JHOS2_OVARY	Ovarian_Cancer	Ovarian Cancer	Adenocarcinoma, high grade serous
ACH-000256	COV318_OVARY	Ovarian_Cancer	Ovarian Cancer	Adenocarcinoma, high grade serous
ACH-000278	COV362_OVARY	Ovarian_Cancer	Ovarian Cancer	Adenocarcinoma, high grade serous
ACH-000291	OV90_OVARY	Ovarian_Cancer	Ovarian Cancer	Adenocarcinoma, high grade serous
ACH-000460	SNU8_OVARY	Ovarian_Cancer	Ovarian Cancer	Adenocarcinoma, high grade serous
ACH-000520	59M_OVARY	Ovarian_Cancer	Ovarian Cancer	Adenocarcinoma, high grade serous
ACH-000524	KURAMOCHI_OVARY	Ovarian_Cancer	Ovarian Cancer	Adenocarcinoma, high grade serous
ACH-000584	JHOS4_OVARY	Ovarian_Cancer	Ovarian Cancer	Adenocarcinoma, high grade serous
ACH-000696	OVCAR8_OVARY	Ovarian_Cancer	Ovarian Cancer	Adenocarcinoma, high grade serous
ACH-000713	CAOV3_OVARY	Ovarian_Cancer	Ovarian Cancer	Adenocarcinoma, high grade serous
ACH-001048	COV504_OVARY	Ovarian_Cancer	Ovarian Cancer	Adenocarcinoma, high grade serous
ACH-001151	OVCAR5_OVARY	Ovarian_Cancer	Ovarian Cancer	Adenocarcinoma, high grade serous
ACH-000542	HEYA8_OVARY	Ovarian_Cancer	Ovarian Cancer	Adenocarcinoma, low grade serous
ACH-000688	OV7_OVARY	Ovarian_Cancer	Ovarian Cancer	Adenocarcinoma, mixed
ACH-000237	JHOM1_OVARY	Ovarian_Cancer	Ovarian Cancer	Adenocarcinoma, mucinous
ACH-000608	COV644_OVARY	Ovarian_Cancer	Ovarian Cancer	Adenocarcinoma, mucinous
ACH-001418	UWB1289_OVARY	Ovarian_Cancer	Ovarian Cancer	Adenocarcinoma, serous
ACH-001340	COV413A_OVARY	Ovarian_Cancer	Ovarian Cancer	Carcinoma
ACH-000280	SNU840_OVARY	Ovarian_Cancer	Ovarian Cancer	Carcinoma, brenner
ACH-001403	TO14_OVARY	Ovarian_Cancer	Ovarian Cancer	Cystadenocarcinoma
ACH-001628	PEA1_OVARY	Ovarian_Cancer	Ovarian Cancer	Cystadenocarcinoma
ACH-000811	SKOV3_OVARY	Ovarian_Cancer	Ovarian Cancer	Cystadenocarcinoma, endometrioid
ACH-000701	RMUGS_OVARY	Ovarian_Cancer	Ovarian Cancer	Cystadenocarcinoma, mucinous
ACH-000796	MCAS_OVARY	Ovarian_Cancer	Ovarian Cancer	Cystadenocarcinoma, mucinous
ACH-001374	PA1_OVARY	Ovarian_Cancer	Ovarian Cancer	NA
ACH-001278	BIN67_OVARY	Ovarian_Cancer	Ovarian Cancer	Small Cell Carcinoma of the Ovary Hypercalcemic Type (SCCOHT)
ACH-001279	SCCOHT1_OVARY	Ovarian_Cancer	Ovarian Cancer	Small Cell Carcinoma of the Ovary Hypercalcemic Type (SCCOHT)
ACH-000022	PATU8988S_PANCREAS	Pancreatic_Cancer	Pancreatic Cancer	Ductal Adenocarcinoma, exocrine
ACH-000042	PANC0203_PANCREAS	Pancreatic_Cancer	Pancreatic Cancer	Ductal Adenocarcinoma, exocrine
ACH-000060	PANC1005_PANCREAS	Pancreatic_Cancer	Pancreatic Cancer	Ductal Adenocarcinoma, exocrine
ACH-000085	T3M4_PANCREAS	Pancreatic_Cancer	Pancreatic Cancer	Ductal Adenocarcinoma, exocrine
ACH-000114	SU8686_PANCREAS	Pancreatic_Cancer	Pancreatic Cancer	Ductal Adenocarcinoma, exocrine
ACH-000118	HUPT3_PANCREAS	Pancreatic_Cancer	Pancreatic Cancer	Ductal Adenocarcinoma, exocrine
ACH-000138	CFPAC1_PANCREAS	Pancreatic_Cancer	Pancreatic Cancer	Ductal Adenocarcinoma, exocrine
ACH-000164	PANC1_PANCREAS	Pancreatic_Cancer	Pancreatic Cancer	Ductal Adenocarcinoma, exocrine
ACH-000178	HS766T_PANCREAS	Pancreatic_Cancer	Pancreatic Cancer	Ductal Adenocarcinoma, exocrine
ACH-000222	ASPC1_PANCREAS	Pancreatic_Cancer	Pancreatic Cancer	Ductal Adenocarcinoma, exocrine
ACH-000235	PANC0403_PANCREAS	Pancreatic_Cancer	Pancreatic Cancer	Ductal Adenocarcinoma, exocrine
ACH-000243	DANG_PANCREAS	Pancreatic_Cancer	Pancreatic Cancer	Ductal Adenocarcinoma, exocrine
ACH-000265	KP4_PANCREAS	Pancreatic_Cancer	Pancreatic Cancer	Ductal Adenocarcinoma, exocrine
ACH-000266	SNU213_PANCREAS	Pancreatic_Cancer	Pancreatic Cancer	Ductal Adenocarcinoma, exocrine
ACH-000281	KP2_PANCREAS	Pancreatic_Cancer	Pancreatic Cancer	Ductal Adenocarcinoma, exocrine
ACH-000307	PK1_PANCREAS	Pancreatic_Cancer	Pancreatic Cancer	Ductal Adenocarcinoma, exocrine
ACH-000320	PSN1_PANCREAS	Pancreatic_Cancer	Pancreatic Cancer	Ductal Adenocarcinoma, exocrine
ACH-000332	YAPC_PANCREAS	Pancreatic_Cancer	Pancreatic Cancer	Ductal Adenocarcinoma, exocrine
ACH-000468	PK45H_PANCREAS	Pancreatic_Cancer	Pancreatic Cancer	Ductal Adenocarcinoma, exocrine
ACH-000502	TCCPAN2_PANCREAS	Pancreatic_Cancer	Pancreatic Cancer	Ductal Adenocarcinoma, exocrine
ACH-000517	SNU410_PANCREAS	Pancreatic_Cancer	Pancreatic Cancer	Ductal Adenocarcinoma, exocrine
ACH-000535	BXPC3_PANCREAS	Pancreatic_Cancer	Pancreatic Cancer	Ductal Adenocarcinoma, exocrine
ACH-000599	PATU8902_PANCREAS	Pancreatic_Cancer	Pancreatic Cancer	Ductal Adenocarcinoma, exocrine
ACH-000601	MIAPACA2_PANCREAS	Pancreatic_Cancer	Pancreatic Cancer	Ductal Adenocarcinoma, exocrine
ACH-000652	SUIT2_PANCREAS	Pancreatic_Cancer	Pancreatic Cancer	Ductal Adenocarcinoma, exocrine
ACH-001353	JOPACA1_PANCREAS	Pancreatic_Cancer	Pancreatic Cancer	Ductal Adenocarcinoma, exocrine
ACH-001375	PACADD119_PANCREAS	Pancreatic_Cancer	Pancreatic Cancer	Ductal Adenocarcinoma, exocrine
ACH-001377	PACADD137_PANCREAS	Pancreatic_Cancer	Pancreatic Cancer	Ductal Adenocarcinoma, exocrine
ACH-001379	PACADD161_PANCREAS	Pancreatic_Cancer	Pancreatic Cancer	Ductal Adenocarcinoma, exocrine
ACH-001380	PACADD165_PANCREAS	Pancreatic_Cancer	Pancreatic Cancer	Ductal Adenocarcinoma, exocrine
ACH-001382	PACADD188_PANCREAS	Pancreatic_Cancer	Pancreatic Cancer	Ductal Adenocarcinoma, exocrine
ACH-001999	9505BIK_PANCREAS	Pancreatic_Cancer	Pancreatic Cancer	Ductal Adenocarcinoma, exocrine
ACH-000685	L33_PANCREAS	Pancreatic_Cancer	Pancreatic Cancer	Ductal Adenosquamous Carcinoma
ACH-000108	KP3_PANCREAS	Pancreatic_Cancer	Pancreatic Cancer	Ductal Adenosquamous Carcinoma, exocrine
ACH-000115	VCAP_PROSTATE	Prostate_Cancer	Prostate Cancer	Adenocarcinoma
ACH-000160	BT12_SOFT_TISSUE	Rhabdoid_Cancer	Rhabdoid	Atypical Teratoid Rhabdoid Tumor (ATRT)
ACH-001020	BT16_SOFT_TISSUE	Rhabdoid_Cancer	Rhabdoid	Atypical Teratoid Rhabdoid Tumor (ATRT)
ACH-001028	CHLA06ATRT_SOFT_TISSUE	Rhabdoid_Cancer	Rhabdoid	Atypical Teratoid Rhabdoid Tumor (ATRT)
ACH-001031	CHLA266_SOFT_TISSUE	Rhabdoid_Cancer	Rhabdoid	Atypical Teratoid Rhabdoid Tumor (ATRT)
ACH-001289	COGAR359_SOFT_TISSUE	Rhabdoid_Cancer	Rhabdoid	Atypical Teratoid Rhabdoid Tumor (ATRT)
ACH-000096	G401_SOFT_TISSUE	Rhabdoid_Cancer	Rhabdoid	Malignant Rhabdoid Tumor
ACH-001211	TTC549_SOFT_TISSUE	Rhabdoid_Cancer	Rhabdoid	Malignant Rhabdoid Tumor
ACH-001212	TTC642_SOFT_TISSUE	Rhabdoid_Cancer	Rhabdoid	Malignant Rhabdoid Tumor
ACH-001532	JMURTK2_SOFT_TISSUE	Rhabdoid_Cancer	Rhabdoid	Malignant Rhabdoid Tumor
ACH-001433	CCLFPEDS0008T_SOFT_TISSUE	Sarcoma_Cancer	Sarcoma	Epithelioid
ACH-000054	HT1080_SOFT_TISSUE	Sarcoma_Cancer	Sarcoma	Fibrosarcoma
ACH-000505	RKN_SOFT_TISSUE	Sarcoma_Cancer	Sarcoma	Leiomyosarcoma
ACH-000939	SKUT1_SOFT_TISSUE	Sarcoma_Cancer	Sarcoma	Leiomyosarcoma
ACH-000835	GCT_SOFT_TISSUE	Sarcoma_Cancer	Sarcoma	Pleomorphic Sarcoma
ACH-001096	JR_SOFT_TISSUE	Rhabdomyosarcoma_Cancer	Sarcoma	Rhabdomyosarcoma
ACH-001184	SCMCRM2_SOFT_TISSUE	Rhabdomyosarcoma_Cancer	Sarcoma	Rhabdomyosarcoma
ACH-000833	RH30_SOFT_TISSUE	Rhabdomyosarcoma_Cancer	Sarcoma	Rhabdomyosarcoma, alveolar
ACH-001050	CW9019_SOFT_TISSUE	Rhabdomyosarcoma_Cancer	Sarcoma	Rhabdomyosarcoma, alveolar
ACH-001740	RH28_SOFT_TISSUE	Rhabdomyosarcoma_Cancer	Sarcoma	Rhabdomyosarcoma, alveolar
ACH-001745	RHJT_SOFT_TISSUE	Rhabdomyosarcoma_Cancer	Sarcoma	Rhabdomyosarcoma, alveolar
ACH-001765	RH4_SOFT_TISSUE	Rhabdomyosarcoma_Cancer	Sarcoma	Rhabdomyosarcoma, alveolar
ACH-000169	RD_SOFT_TISSUE	Rhabdomyosarcoma_Cancer	Sarcoma	Rhabdomyosarcoma, embryonal
ACH-001196	SMSCTR_SOFT_TISSUE	Rhabdomyosarcoma_Cancer	Sarcoma	Rhabdomyosarcoma, embryonal
ACH-001750	TTC442_SOFT_TISSUE	Rhabdomyosarcoma_Cancer	Sarcoma	Rhabdomyosarcoma, embryonal
ACH-001790	RH18DM_SOFT_TISSUE	Rhabdomyosarcoma_Cancer	Sarcoma	Rhabdomyosarcoma, embryonal
ACH-001274	SW982_SOFT_TISSUE	Sarcoma_Cancer	Sarcoma	Synovial
ACH-001275	SYO1_SOFT_TISSUE	Sarcoma_Cancer	Sarcoma	Synovial
ACH-001277	YAMATO_SOFT_TISSUE	Sarcoma_Cancer	Sarcoma	Synovial
ACH-001280	SCS214_SOFT_TISSUE	Sarcoma_Cancer	Sarcoma	Synovial
ACH-001322	CME1_SOFT_TISSUE	Sarcoma_Cancer	Sarcoma	Synovial
ACH-000037	S117_THYROID	Sarcoma_Cancer	Sarcoma	Thyroid Sarcoma
ACH-001164	CCLFPEDS0003T_SOFT_TISSUE	Sarcoma_Cancer	Sarcoma	Undifferentiated
ACH-000014	HS294T_SKIN	Skin_Cancer	Skin Cancer	Melanoma
ACH-000219	A375_SKIN	Skin_Cancer	Skin Cancer	Melanoma
ACH-000274	HS852T_SKIN	Skin_Cancer	Skin Cancer	Melanoma
ACH-000304	WM115_SKIN	Skin_Cancer	Skin Cancer	Melanoma
ACH-000322	HT144_SKIN	Skin_Cancer	Skin Cancer	Melanoma
ACH-000348	RPMI7951_SKIN	Skin_Cancer	Skin Cancer	Melanoma
ACH-000401	COLO800_SKIN	Skin_Cancer	Skin Cancer	Melanoma
ACH-000404	K029AX_SKIN	Skin_Cancer	Skin Cancer	Melanoma
ACH-000425	UACC62_SKIN	Skin_Cancer	Skin Cancer	Melanoma
ACH-000450	MELHO_SKIN	Skin_Cancer	Skin Cancer	Melanoma
ACH-000458	CJM_SKIN	Skin_Cancer	Skin Cancer	Melanoma
ACH-000477	MALME3M_SKIN	Skin_Cancer	Skin Cancer	Melanoma
ACH-000550	IGR39_SKIN	Skin_Cancer	Skin Cancer	Melanoma
ACH-000579	UACC257_SKIN	Skin_Cancer	Skin Cancer	Melanoma
ACH-000614	RVH421_SKIN	Skin_Cancer	Skin Cancer	Melanoma
ACH-000632	HS944T_SKIN	Skin_Cancer	Skin Cancer	Melanoma
ACH-000661	WM1799_SKIN	Skin_Cancer	Skin Cancer	Melanoma
ACH-000765	WM983B_SKIN	Skin_Cancer	Skin Cancer	Melanoma
ACH-000788	A2058_SKIN	Skin_Cancer	Skin Cancer	Melanoma
ACH-000801	HS936T_SKIN	Skin_Cancer	Skin Cancer	Melanoma
ACH-000805	COLO679_SKIN	Skin_Cancer	Skin Cancer	Melanoma
ACH-000810	SKMEL30_SKIN	Skin_Cancer	Skin Cancer	Melanoma
ACH-000814	HS939T_SKIN	Skin_Cancer	Skin Cancer	Melanoma
ACH-000822	SKMEL24_SKIN	Skin_Cancer	Skin Cancer	Melanoma
ACH-000827	WM793_SKIN	Skin_Cancer	Skin Cancer	Melanoma
ACH-000881	MELJUSO_SKIN	Skin_Cancer	Skin Cancer	Melanoma
ACH-000882	IGR1_SKIN	Skin_Cancer	Skin Cancer	Melanoma
ACH-000899	WM88_SKIN	Skin_Cancer	Skin Cancer	Melanoma
ACH-000915	IPC298_SKIN	Skin_Cancer	Skin Cancer	Melanoma
ACH-000968	COLO792_SKIN	Skin_Cancer	Skin Cancer	Melanoma
ACH-001190	SKMEL2_SKIN	Skin_Cancer	Skin Cancer	Melanoma
ACH-001239	WM2664_SKIN	Skin_Cancer	Skin Cancer	Melanoma
ACH-001522	HMY1_SKIN	Skin_Cancer	Skin Cancer	Melanoma
ACH-001566	MM370_SKIN	Skin_Cancer	Skin Cancer	Melanoma
ACH-001567	MM383_SKIN	Skin_Cancer	Skin Cancer	Melanoma
ACH-001568	MM386_SKIN	Skin_Cancer	Skin Cancer	Melanoma
ACH-001570	MM426_SKIN	Skin_Cancer	Skin Cancer	Melanoma
ACH-001645	SEKI_SKIN	Skin_Cancer	Skin Cancer	Melanoma
ACH-002001	A375_SKIN_CJ1_RESISTANT	Skin_Cancer	Skin Cancer	Melanoma
ACH-002002	A375_SKIN_CJ2_RESISTANT	Skin_Cancer	Skin Cancer	Melanoma
ACH-002003	A375_SKIN_CJ3_RESISTANT	Skin_Cancer	Skin Cancer	Melanoma
ACH-002004	UACC62_SKIN_CJ1_RESISTANT	Skin_Cancer	Skin Cancer	Melanoma
ACH-002005	SKMEL19_SKIN	Skin_Cancer	Skin Cancer	Melanoma
ACH-000580	C32_SKIN	Skin_Cancer	Skin Cancer	Melanoma, amelanotic
ACH-000799	HS695T_SKIN	Skin_Cancer	Skin Cancer	Melanoma, amelanotic
ACH-000884	MDAMB435S_SKIN	Skin_Cancer	Skin Cancer	Melanoma, amelanotic
ACH-001563	MM127_SKIN	Skin_Cancer	Skin Cancer	Melanoma, amelanotic
ACH-001550	MCC13_SKIN	Skin_Cancer	Skin Cancer	Merkel Cell Carcinoma
ACH-001551	MCC142_SKIN	Skin_Cancer	Skin Cancer	Merkel Cell Carcinoma
ACH-001552	MCC26_SKIN	Skin_Cancer	Skin Cancer	Merkel Cell Carcinoma
ACH-001328	A431_SKIN	Skin_Cancer	Skin Cancer	Squamous Cell Carcinoma
ACH-001521	HKA1_SKIN	Skin_Cancer	Skin Cancer	Squamous Cell Carcinoma
ACH-001523	HSC1_SKIN	Skin_Cancer	Skin Cancer	Squamous Cell Carcinoma
ACH-001524	HSC5_SKIN	Skin_Cancer	Skin Cancer	Squamous Cell Carcinoma
ACH-001306	8305C_THYROID	Thyroid_Cancer	Thyroid Cancer	Carcinoma
ACH-001443	ASH3_THYROID	Thyroid_Cancer	Thyroid Cancer	Carcinoma
ACH-000174	CAL62_THYROID	Thyroid_Cancer	Thyroid Cancer	Carcinoma, anaplastic
ACH-000903	FTC133_THYROID	Thyroid_Cancer	Thyroid Cancer	Carcinoma, anaplastic
ACH-001356	MB1_THYROID	Thyroid_Cancer	Thyroid Cancer	Carcinoma, anaplastic
ACH-000163	SW579_THYROID	Thyroid_Cancer	Thyroid Cancer	Squamous Cell Carcinoma
