# Supplementary material for: SuperDendrix algorithm integrates genetic dependencies and genomic alterations across pathways and cancer types
Source: Cell Genom. 2022 Feb 9;2(2):100099. doi: 10.1016/j.xgen.2022.100099 (PMC8979493; doi:10.1016/j.xgen.2022.100099)
Supplement: Table S10. Mutation associations identified by UNCOVER, Related to STAR Methods [file mmc11.xlsx]

## Sheet: Sheet1
Profile	Alteration 1	Alteration 2	Alteration 3	score	P-value	direction
KRAS	TMEM184C_MUT	KIF2A_MUT	KRAS_MUT	223.112	0.000999	negative
TP53	CHCHD6_MUT	TNFAIP8_MUT	TP53_MUT	188.637	0.000999	negative
MDM4	RP11-685N3.1_MUT	C16orf78_MUT	TP53_MUT	177.054	0.000999	positive
BRAF	TACR1_MUT	BRAF_MUT	CHIT1_MUT	163.92	0.000999	negative
TP53BP1	NGDN_MUT	TP53_MUT	CALCOCO2_MUT	153.99	0.000999	negative
NRAS	MRPL4_MUT	KRTAP11-1_MUT	NRAS_MUT	151.006	0.000999	negative
PTPN11	KRAS_MUT	BRAF_MUT	NRAS_MUT	145.679	0.000999	positive
RAF1	KRAS_MUT	NRAS_MUT	BDH2_MUT	144.538	0.000999	negative
GRB2	KRAS_MUT	BRAF_MUT	NRAS_MUT	138.828	0.000999	positive
ATM	DLEU7_MUT	ANXA7_MUT	TP53_MUT	132.635	0.000999	negative
CHEK2	RP11-685N3.1_MUT	FAM204A_MUT	TP53_MUT	132.049	0.000999	negative
CDKN1A	RAX2_MUT	TP53_MUT	SLC35B1_MUT	129.912	0.000999	negative
USP28	CCND1_MUT	C4orf22_MUT	TP53_MUT	123.291	0.000999	negative
PPM1G	CKMT2_MUT	FNDC8_MUT	TP53_MUT	120.806	0.000999	positive
SOX10	ISOC1_MUT	PHKG2_MUT	BRAF_MUT	120.347	0.000999	negative
PIK3CA	ZNF692_MUT	LIMA1_MUT	PIK3CA_MUT	119.112	0.000999	negative
MAPK1	TSC22D2_MUT	SERPINA3_MUT	BRAF_MUT	114.325	0.000999	negative
DUSP4	OSR2_MUT	BRAF_MUT	ZNF343_MUT	114.015	0.000999	negative
NFE2L2	AKR1B15_MUT	TMEM63B_MUT	OR11L1_MUT	109.552	0.000999	negative
DOCK5	L3MBTL3_MUT	KRAS_MUT	SPATA8_MUT	109.42	0.000999	negative
CTNNB1	CHEK1_MUT	APC_MUT	CTNNB1_MUT	109.383	0.000999	negative
MAP2K1	CYB5R1_MUT	BRAF_MUT	CEP55_MUT	108.157	0.000999	negative
PEA15	ADA_MUT	TADA2A_MUT	BRAF_MUT	106.748	0.000999	negative
MITF	FCER2_MUT	BRAF_MUT	PRAMEF1_MUT	104.839	0.000999	negative
WDR89	FAM64A_MUT	OR5K2_MUT	TP53_MUT	104.627	0.000999	positive
FERMT1	SOX2_MUT	CASP8_MUT	KRAS_MUT	102.767	0.000999	negative
TCF7L2	PADI3_MUT	SLC26A2_MUT	KRAS_MUT	100.011	0.000999	negative
RPS3	ANKRD34B_MUT	THYN1_MUT	TP53_MUT	97.2849	0.000999	positive
SMARCA2	FAM228A_MUT	SMARCA4_MUT	MIPOL1_MUT	96.5097	0.000999	negative
ARID1B	PLEKHM3_MUT	ARID1A_MUT	LRRC59_MUT	95.0177	0.000999	negative
MDM2	KIAA1958_MUT	VHL_MUT	BRAF_MUT	94.8869	0.000999	negative
BRAP	RETNLB_MUT	OTUD5_MUT	TP53_MUT	92.63	0.000999	positive
KCNK13	EXOC7_MUT	HTR7_MUT	KRAS_MUT	92.3825	0.000999	negative
CFLAR	VHL_MUT	COX20_MUT	KRAS_MUT	91.7871	0.000999	negative
E2F3	XPC_MUT	RB1_MUT	NUMB_MUT	91.4891	0.000999	negative
UBE2K	TUBA4A_MUT	MC4R_MUT	TP53_MUT	91.3386	0.000999	negative
WRN	RPL22_MUT	GAS7_MUT	FUT5_MUT	91.168	0.000999	negative
HEATR1	OXCT2_MUT	WDR48_MUT	TP53_MUT	90.2886	0.000999	positive
PAX8	VHL_MUT	SLC35F5_MUT	PPP2R1A_MUT	89.7855	0.000999	negative
RPL22	THYN1_MUT	HBE1_MUT	TP53_MUT	89.78	0.000999	negative
RRAS2	ITM2A_MUT	KRAS_MUT	NRAS_MUT	88.6685	0.000999	positive
SOX9	ZNF548_MUT	PCOLCE_MUT	BRAF_MUT	88.5024	0.000999	negative
XPO7	VSTM5_MUT	HBE1_MUT	TP53_MUT	87.3207	0.000999	negative
HNF1B	BTBD11_MUT	VHL_MUT	APOH_MUT	87.0482	0.000999	negative
VASP	ZNF165_MUT	KRAS_MUT	PARN_MUT	86.6734	0.000999	negative
KIF18B	ARRDC2_MUT	TP53_MUT	DEFB115_MUT	85.5324	0.000999	positive
CCND1	GOLGA8R_MUT	RB1_MUT	MTF1_MUT	85.2057	0.000999	positive
PPM1G	RPL6_MUT	ENAH_MUT	BRAF_MUT	84.9148	0.000999	negative
SHOC2	CDKN2C_MUT	KRAS_MUT	NRAS_MUT	84.7569	0.000999	negative
VPS52	PTEN_MUT	ZDHHC11B_MUT	FTMT_MUT	84.2402	0.000999	positive
EP300	FAM167A_MUT	ZNF19_MUT	KRAS_MUT	84.0011	0.000999	positive
ZEB2	GOLGA8R_MUT	BRAF_MUT	PCDHA6_MUT	83.0798	0.000999	negative
NDUFC2	NME8_MUT	MUC5B_MUT	TEKT2_MUT	82.6274	0.000999	negative
CHMP4B	CLDN8_MUT	TLR9_MUT	KRAS_MUT	82.561	0.000999	positive
NCL	METTL6_MUT	TRIM38_MUT	TP53_MUT	82.5117	0.000999	positive
C16orf72	RAX2_MUT	CLEC4C_MUT	TP53_MUT	82.2383	0.000999	positive
PTEN	PTEN_MUT	SLCO5A1_MUT	HERC6_MUT	81.9124	0.000999	negative
TAPT1	AKR1B15_MUT	OLFML2B_MUT	UGT3A2_MUT	81.8793	0.000999	negative
SLC33A1	CBWD6_MUT	OR13A1_MUT	KEAP1_MUT	81.7675	0.000999	negative
EXT2	KCNK13_MUT	KRAS_MUT	BRAF_MUT	81.6699	0.000999	positive
PRDM1	C11orf58_MUT	ARHGAP9_MUT	ZNF572_MUT	80.8228	0.000999	negative
IGF1R	GREM2_MUT	HRC_MUT	PTEN_MUT	80.5645	0.000999	positive
MAP3K2	STPG2_MUT	IL17C_MUT	KRAS_MUT	80.4817	0.000999	negative
RPRD2	NKX2-5_MUT	DUSP21_MUT	TP53_MUT	80.4625	0.000999	negative
RPS27L	TMEM235_MUT	TP53_MUT	HSD17B6_MUT	80.1656	0.000999	positive
UROD	TECPR1_MUT	FHL5_MUT	KRAS_MUT	80.0276	0.000999	negative
DCLRE1B	SYNPR_MUT	TP53_MUT	CXCL1_MUT	79.6176	0.000999	positive
NAT8L	AZI2_MUT	KRAS_MUT	FRMD7_MUT	79.5636	0.000999	negative
CHEK2	VHL_MUT	BRAF_MUT	LRWD1_MUT	79.5439	0.000999	positive
FDX1	SLC2A4RG_MUT	GPRASP1_MUT	KRAS_MUT	79.383	0.000999	negative
RBL1	RB1_MUT	SLC22A16_MUT	KHDRBS2_MUT	79.3407	0.000999	positive
ACOX1	ZNF587_MUT	KRAS_MUT	GBX1_MUT	78.8674	0.000999	negative
FERMT2	RP11-685N3.1_MUT	OR5K2_MUT	TP53_MUT	78.8378	0.000999	positive
ZW10	DOCK11_MUT	KRAS_MUT	MYRFL_MUT	78.5314	0.000999	positive
MYB	SLC22A16_MUT	CCDC41_MUT	DOCK6_MUT	78.3407	0.000999	negative
UBE2D3	HIST1H1D_MUT	TP53_MUT	STMN4_MUT	78.3019	0.000999	positive
HSD17B10	EP400NL_MUT	CLDN3_MUT	TP53_MUT	78.259	0.000999	negative
TP53	VHL_MUT	BRAF_MUT	HIST1H1T_MUT	78.2309	0.000999	positive
SOS1	KRAS_MUT	BRAF_MUT	NRAS_MUT	78.2132	0.000999	positive
KNTC1	SRSF11_MUT	TP53_MUT	SLC35A4_MUT	78.0602	0.000999	positive
SDHB	PSG8_MUT	EIF3C_MUT	MAST4_MUT	78.0581	0.000999	negative
CDKN1A	BACH1_MUT	VHL_MUT	BRAF_MUT	76.8257	0.000999	positive
FRS2	KRAS_MUT	BRAF_MUT	NRAS_MUT	76.8048	0.000999	positive
DDC	TTC31_MUT	HTR7_MUT	KRAS_MUT	76.7989	0.000999	negative
DARS2	RYR2_MUT	ZNF778_MUT	SMARCB1_MUT	76.7118	0.000999	negative
MCL1	UGT2A3_MUT	VHL_MUT	KRAS_MUT	76.5355	0.000999	positive
UBIAD1	RBM6_MUT	KRAS_MUT	OR1S2_MUT	76.4636	0.000999	negative
EXO1	TMEM17_MUT	TP53_MUT	MAPK3_MUT	76.4333	0.000999	positive
MITF	RNF34_MUT	ARRDC2_MUT	TP53_MUT	76.3812	0.000999	positive
HRAS	RP11-368I7.4_MUT	HRAS_MUT	STK31_MUT	76.072	0.000999	negative
NDUFB3	NME8_MUT	PCDH17_MUT	VWA1_MUT	76.0467	0.000999	negative
UQCRC2	MUC5B_MUT	C16orf71_MUT	CHST9_MUT	75.8125	0.000999	negative
TXNRD1	ERVW-1_MUT	KRAS_MUT	ARHGAP39_MUT	75.6609	0.000999	positive
RARS2	HAND1_MUT	TP53_MUT	OR5H14_MUT	75.6277	0.000999	negative
SHOC2	ZNF354B_MUT	OBSL1_MUT	BRAF_MUT	75.5798	0.000999	positive
COX14	PNPLA1_MUT	PCDH15_MUT	RBMXL2_MUT	75.2187	0.000999	negative
KCNK5	MTRR_MUT	AHNAK_MUT	MCM9_MUT	75.1883	0.000999	negative
VRK1	AADACL4_MUT	NPIPB11_MUT	KMT2D_MUT	75.08	0.000999	positive
CDK6	RB1_MUT	FNBP1L_MUT	POM121_MUT	75.0006	0.000999	positive
PIK3R1	PIK3R1_MUT	PIK3CA_MUT	BCL2_MUT	74.7981	0.000999	negative
SOX10	FAM64A_MUT	OR5K2_MUT	TP53_MUT	74.7915	0.000999	positive
FLII	FERMT2_MUT	KRT3_MUT	KRAS_MUT	74.6405	0.000999	negative
CYC1	SNX21_MUT	NME8_MUT	PCDH17_MUT	74.4876	0.000999	negative
TP53BP1	VHL_MUT	BRAF_MUT	HIST1H1T_MUT	74.3961	0.000999	positive
TFAM	HELZ2_MUT	ARHGAP25_MUT	PRDM9_MUT	74.0987	0.000999	negative
MYLIP	TLN2_MUT	KRAS_MUT	IFT122_MUT	73.9061	0.000999	negative
KLF6	ERN2_MUT	VHL_MUT	KRAS_MUT	73.7863	0.000999	negative
EXT1	KCNK13_MUT	KRAS_MUT	BRAF_MUT	73.75	0.000999	positive
PELO	WDR34_MUT	ARPP21_MUT	MT-ND5_MUT	73.7369	0.000999	negative
LARS2	C8G_MUT	TP53_MUT	C3orf70_MUT	73.7253	0.000999	negative
HERPUD1	CCKAR_MUT	MYO9A_MUT	ARHGAP9_MUT	73.7144	0.000999	negative
RNF31	JAK3_MUT	ATM_MUT	NDC1_MUT	73.5888	0.000999	negative
PPP2R2A	PAX4_MUT	ZBTB12_MUT	BRAF_MUT	73.4447	0.000999	negative
IMPDH2	KRAS_MUT	IPO7_MUT	ARHGEF2_MUT	73.4131	0.000999	negative
NDUFB10	SREBF1_MUT	TACR2_MUT	MUC17_MUT	73.3966	0.000999	negative
EED	KRT3_MUT	KRAS_MUT	MSLNL_MUT	73.3811	0.000999	positive
TCF3	EVPL_MUT	GUCY2F_MUT	ARHGAP9_MUT	73.3784	0.000999	negative
COA7	PCDH15_MUT	ZNF778_MUT	OR5M3_MUT	73.2507	0.000999	negative
SKP2	RB1_MUT	ZNF263_MUT	IFT122_MUT	73.1622	0.000999	negative
TARS2	ASPM_MUT	ELAVL2_MUT	CYP2D6_MUT	73.0002	0.000999	negative
PEX26	MANEAL_MUT	KRAS_MUT	PKD1L1_MUT	72.9847	0.000999	negative
THAP11	SLC29A1_MUT	VSTM5_MUT	TP53_MUT	72.9813	0.000999	negative
UXS1	OR10S1_MUT	WDPCP_MUT	KEAP1_MUT	72.9789	0.000999	negative
OGDH	ZNF649_MUT	PCDH15_MUT	PABPC3_MUT	72.975	0.000999	negative
USP38	CD55_MUT	OR10C1_MUT	TP53_MUT	72.9567	0.000999	positive
SURF4	CCDC66_MUT	KRAS_MUT	MRGPRX1_MUT	72.8888	0.000999	positive
PCF11	WFDC3_MUT	IPP_MUT	TP53_MUT	72.8695	0.000999	positive
BRAF	FAM64A_MUT	KLF14_MUT	TP53_MUT	72.8519	0.000999	positive
PIK3CB	HDAC7_MUT	PTEN_MUT	SERPINA7_MUT	72.7249	0.000999	negative
PDE12	UNC5D_MUT	EMC10_MUT	ZFC3H1_MUT	72.5213	0.000999	negative
UBE3A	THYN1_MUT	ZNF16_MUT	TP53_MUT	72.4829	0.000999	positive
CKS1B	RB1_MUT	TEKT2_MUT	HLTF_MUT	72.4777	0.000999	negative
MYO10	PODXL2_MUT	CYLC2_MUT	KRAS_MUT	72.4113	0.000999	negative
ITGA3	CCDC6_MUT	MFAP1_MUT	TP53_MUT	72.346	0.000999	negative
INPPL1	PTRF_MUT	PTEN_MUT	MYRFL_MUT	72.3416	0.000999	positive
MYH9	KRAS_MUT	PIK3R3_MUT	RUNDC1_MUT	72.2955	0.000999	negative
PLEKHA1	PTEN_MUT	LTB_MUT	ZNF479_MUT	72.2011	0.000999	negative
NDUFB6	MUC4_MUT	SERPINE1_MUT	ENKUR_MUT	72.0946	0.000999	negative
GOLGA7	NEB_MUT	CNGA2_MUT	NRAS_MUT	72.002	0.000999	negative
ERBB3	CT45A6_MUT	CLDN8_MUT	PLEKHG4B_MUT	71.8691	0.000999	negative
AGPAT2	KRT33A_MUT	KRAS_MUT	TRIM42_MUT	71.8572	0.000999	negative
PTPA	TMCC1_MUT	BRD8_MUT	BRAF_MUT	71.788	0.000999	negative
MYBL2	TGM6_MUT	PTEN_MUT	EHBP1_MUT	71.7328	0.000999	positive
IRS2	PTEN_MUT	PIK3CA_MUT	EFR3B_MUT	71.5822	0.000999	positive
NDUFAF1	KRT24_MUT	TACR2_MUT	MUC5B_MUT	71.5043	0.000999	negative
KIAA0391	AJAP1_MUT	SLC8A3_MUT	MT-ND5_MUT	71.4986	0.000999	negative
DENND4C	KRAS_MUT	HLA-DPA1_MUT	MX1_MUT	71.3818	0.000999	negative
COA5	TMSB4X_MUT	HPR_MUT	DST_MUT	71.0714	0.000999	negative
TOP1	TRIM63_MUT	ZNF19_MUT	TP53_MUT	71.013	0.000999	positive
DDX39B	PIP5K1C_MUT	NDST3_MUT	KRAS_MUT	70.7701	0.000999	negative
VPS18	PTEN_MUT	TECPR2_MUT	SMAD4_MUT	70.6718	0.000999	positive
COX6A1	KIAA1147_MUT	TP53_MUT	GOLGA8Q_MUT	70.65	0.000999	negative
TIPARP	TMPRSS11F_MUT	KRAS_MUT	C1orf170_MUT	70.6194	0.000999	negative
TIPRL	NUTM2G_MUT	BRAF_MUT	C2orf68_MUT	70.5396	0.000999	negative
TWNK	OR5K2_MUT	TP53_MUT	ETF1_MUT	70.4267	0.000999	negative
COX17	IKBKG_MUT	PCDH15_MUT	NUTM2F_MUT	70.3388	0.000999	negative
SNRPA1	PRDM13_MUT	TSPAN8_MUT	WDR44_MUT	70.3299	0.000999	negative
WDR7	PLEKHN1_MUT	PTEN_MUT	CDH7_MUT	70.1431	0.000999	positive
SEPHS1	TRIM63_MUT	TNFAIP8_MUT	TP53_MUT	70.067	0.000999	positive
ZEB2	ERCC4_MUT	KRAS_MUT	NOTCH1_MUT	70.0416	0.000999	positive
PGS1	MBNL2_MUT	C7orf66_MUT	TP53_MUT	69.9327	0.000999	negative
NARS2	AHDC1_MUT	C8A_MUT	PRDM9_MUT	69.7084	0.000999	negative
MON2	SLC2A4RG_MUT	ABCA13_MUT	SRRM1_MUT	69.6633	0.000999	positive
FGFR1	CCDC113_MUT	KRAS_MUT	BRAF_MUT	69.6583	0.000999	positive
CYB5R4	UNC5A_MUT	BRAF_MUT	TAS2R46_MUT	69.5644	0.000999	negative
C19orf25	ZNF611_MUT	MS4A14_MUT	KRAS_MUT	69.5628	0.000999	positive
EIPR1	PTEN_MUT	LSM1_MUT	PREX2_MUT	69.5418	0.000999	positive
SCO2	PCDH15_MUT	BCL6_MUT	MROH6_MUT	69.4771	0.000999	negative
TSC2	GOLGA8R_MUT	FAT4_MUT	PGK2_MUT	69.4467	0.000999	negative
VHL	VHL_MUT	GLI2_MUT	ERMAP_MUT	69.3564	0.000999	positive
SLC25A28	AKAP6_MUT	GOLGA8R_MUT	KRAS_MUT	69.3327	0.000999	positive
CEP192	RDH5_MUT	ARHGAP11A_MUT	MT-ND5_MUT	69.2986	0.000999	positive
NDUFC1	SERPINE1_MUT	MUC5B_MUT	LY75_MUT	69.2409	0.000999	negative
MTHFR	MAP3K19_MUT	ANGPTL1_MUT	SEMA5A_MUT	69.1718	0.000999	positive
STT3A	CXorf64_MUT	PTEN_MUT	CHRM1_MUT	68.9892	0.000999	positive
TSC1	OR5B21_MUT	GOLGA8R_MUT	FAT4_MUT	68.8994	0.000999	negative
UQCC3	PLCH1_MUT	NOP2_MUT	MARC1_MUT	68.8346	0.000999	negative
PCGF1	GOLGA8R_MUT	KRAS_MUT	DLX2_MUT	68.8264	0.000999	positive
NDUFS7	TTLL7_MUT	CORO7_MUT	MUC17_MUT	68.6336	0.000999	negative
RABIF	PTEN_MUT	AIPL1_MUT	PSG9_MUT	68.576	0.000999	positive
PTPN12	RIBC2_MUT	ST7L_MUT	KRAS_MUT	68.5072	0.000999	positive
MAP2K2	KRAS_MUT	PGM2L1_MUT	HAS2_MUT	68.5066	0.000999	positive
CRTC2	NXF5_MUT	HEPH_MUT	CDKN2A_MUT	68.4789	0.000999	negative
TRIO	PRSS3_MUT	MTRR_MUT	KMT2D_MUT	68.4311	0.000999	positive
AMD1	CDH17_MUT	BRAF_MUT	CACHD1_MUT	68.4267	0.000999	negative
AFDN	RAD51D_MUT	TP53_MUT	CCZ1B_MUT	68.4093	0.000999	positive
TUBG1	KCNN2_MUT	E2F7_MUT	BRAF_MUT	68.4003	0.000999	positive
NDUFA8	ZNF354B_MUT	ACAP2_MUT	MUC17_MUT	68.2889	0.000999	negative
YARS2	SYT2_MUT	FASTKD5_MUT	LRP1B_MUT	68.2769	0.000999	negative
MVK	PLCB4_MUT	KRAS_MUT	SMARCB1_MUT	68.2238	0.000999	negative
INTS12	RAX2_MUT	YY1AP1_MUT	TP53_MUT	68.2207	0.000999	positive
WNK1	ERVW-1_MUT	AKR1B15_MUT	KRAS_MUT	67.9745	0.000999	negative
UQCC1	INTS1_MUT	GAL3ST3_MUT	SEC24B_MUT	67.9732	0.000999	negative
PAFAH1B2	NMNAT1_MUT	TMEM59_MUT	USH2A_MUT	67.8787	0.000999	negative
TNKS	SYTL4_MUT	MT-ND5_MUT	UCKL1_MUT	67.832	0.000999	positive
MRPL33	PCDH15_MUT	TTLL7_MUT	OR5M3_MUT	67.8139	0.000999	negative
NDUFAF4	MUC5B_MUT	TEKT2_MUT	SENP5_MUT	67.8009	0.000999	negative
PPP4R2	SULT1C3_MUT	GCNT6_MUT	LRP1B_MUT	67.7751	0.000999	positive
RING1	ZKSCAN2_MUT	NFATC2IP_MUT	KRAS_MUT	67.6814	0.000999	positive
DEPDC5	GOLGA8R_MUT	TNFRSF10A_MUT	GPR98_MUT	67.6543	0.000999	negative
SUZ12	KRT3_MUT	KRAS_MUT	MSLNL_MUT	67.4816	0.000999	positive
TRAPPC13	VHL_MUT	SREBF2_MUT	CRTC1_MUT	67.4527	0.000999	negative
GMPS	SPATA6_MUT	KRAS_MUT	MAST4_MUT	67.3314	0.000999	negative
ADSL	ITIH5_MUT	FAM135B_MUT	KRAS_MUT	67.3108	0.000999	negative
AMBRA1	SLC20A1_MUT	CT45A6_MUT	VPS13B_MUT	67.1946	0.000999	negative
METTL14	C8G_MUT	THYN1_MUT	TP53_MUT	66.928	0.000999	negative
TRIR	ASIC2_MUT	TRIM38_MUT	TP53_MUT	66.8324	0.000999	negative
SHROOM3	C4orf29_MUT	SPTA1_MUT	NEURL_MUT	66.7766	0.000999	negative
CYP24A1	CD276_MUT	RFT1_MUT	OBSCN_MUT	66.7322	0.000999	negative
APC	KRT33A_MUT	KRAS_MUT	RBP2_MUT	66.5815	0.000999	positive
RPP25L	CTNNA3_MUT	KRAS_MUT	CALR3_MUT	66.5681	0.000999	positive
GMNN	SLC9A2_MUT	KRAS_MUT	ABCG5_MUT	66.4551	0.000999	negative
CENPA	KRR1_MUT	PIP4K2B_MUT	TP53_MUT	66.4229	0.000999	negative
ATP6V1E1	SERPING1_MUT	KRAS_MUT	ARSH_MUT	66.3256	0.000999	negative
PSTK	ERCC4_MUT	MCCC1_MUT	KRAS_MUT	66.2808	0.000999	positive
MAPK14	SGCD_MUT	PTEN_MUT	DBX2_MUT	66.1311	0.000999	positive
HDAC1	KRT79_MUT	KRAS_MUT	MASP1_MUT	65.7486	0.000999	positive
UBE2M	TSPYL2_MUT	PRDM13_MUT	CROCC_MUT	65.6825	0.000999	negative
CENPO	ABCA8_MUT	KRAS_MUT	CLIP4_MUT	65.5632	0.000999	positive
MLLT1	PCDH11X_MUT	FAM167A_MUT	KRAS_MUT	65.429	0.000999	positive
MED16	SGCD_MUT	NOX1_MUT	PTEN_MUT	65.3314	0.000999	positive
UGCG	AGO3_MUT	MT-CYB_MUT	DAB2IP_MUT	65.244	0.000999	positive
NRAS	PDE3B_MUT	DDX27_MUT	KRAS_MUT	65.2015	0.000999	positive
SLC35B2	KCNK13_MUT	KRAS_MUT	BRAF_MUT	65.1711	0.000999	positive
DSCC1	DIDO1_MUT	KANSL1L_MUT	SMAD4_MUT	65.0601	0.000999	positive
SRF	EXOSC10_MUT	RASEF_MUT	PCDH17_MUT	64.8611	0.000999	positive
PIK3CB	VANGL2_MUT	IVL_MUT	PIK3CA_MUT	64.8057	0.000999	positive
C3orf38	DLEU7_MUT	TP53_MUT	ATL2_MUT	64.7732	0.000999	positive
SURF2	OR6X1_MUT	RBM14_MUT	TP53_MUT	64.6486	0.000999	positive
RPL9	CNR2_MUT	CCDC104_MUT	TP53_MUT	64.5529	0.000999	positive
VPS54	NUTM2G_MUT	KRAS_MUT	BRAF_MUT	64.5042	0.000999	positive
FAM98B	NLRC5_MUT	ARHGAP9_MUT	CUL7_MUT	64.4715	0.000999	positive
ACLY	TICAM1_MUT	ANXA8_MUT	RETSAT_MUT	64.3884	0.000999	positive
SLC16A1	GOLGA8R_MUT	KRAS_MUT	OR13C8_MUT	64.2889	0.000999	positive
SAR1A	RTN1_MUT	KRAS_MUT	EXOC5_MUT	64.2119	0.000999	positive
USP1	RP11-685N3.1_MUT	DSCR3_MUT	TP53_MUT	64.0558	0.000999	positive
RAD51	AKR1B15_MUT	NUMA1_MUT	DDX3X_MUT	63.8716	0.000999	positive
DDX3X	SKOR2_MUT	KRAS_MUT	DLX6_MUT	63.6765	0.000999	negative
USP32	PTEN_MUT	POSTN_MUT	CCNT2_MUT	63.5946	0.000999	positive
WDR7	VHL_MUT	BAIAP2L2_MUT	CDKN2A_MUT	62.9591	0.000999	negative
PIAS4	PUS10_MUT	ANGEL1_MUT	TP53_MUT	62.545	0.000999	positive
HDAC2	INTS1_MUT	FOXA3_MUT	KRAS_MUT	61.7359	0.000999	positive
RAB1A	FNDC1_MUT	KRAS_MUT	GTSE1_MUT	61.1731	0.000999	positive
POU2AF1	PLXNB1_MUT	MYLK4_MUT	XIRP2_MUT	61.0123	0.000999	positive
BCL2	ERCC6_MUT	KRAS_MUT	COL18A1_MUT	60.7752	0.000999	positive
IRS1	PTEN_MUT	F13A1_MUT	CDK11A_MUT	59.6711	0.000999	positive
SMARCAL1	ATPAF1_MUT	PRPS1L1_MUT	TP53_MUT	58.6998	0.000999	positive
LMO2	DNAH11_MUT	LRTM2_MUT	ERN1_MUT	58.5213	0.000999	positive
