# Supplementary material for: SuperDendrix algorithm integrates genetic dependencies and genomic alterations across pathways and cancer types
Source: Cell Genom. 2022 Feb 9;2(2):100099. doi: 10.1016/j.xgen.2022.100099 (PMC8979493; doi:10.1016/j.xgen.2022.100099)
Supplement: Table S11. Mutation and/or cancer-type associations identified by UNCOVER, Related to STAR Methods [file mmc12.xlsx]

## Sheet: Sheet1
Profile	Feature 1	Feature 2	Feature 3	Feature 4	Feature 5	score	P-value	direction
KRAS	Fibroblast_Cancer	KIF2A_MUT	KRAS_MUT	C1orf177_MUT	TMEM184C_MUT	224.599	0.000999	negative
BRAF	TUBA3E_MUT	BRAF_MUT	Gallbladder_Cancer	TACR1_MUT	CHIT1_MUT	166.439	0.000999	negative
ZEB2	Leukemia_Cancer	Rhabdomyosarcoma_Cancer	Ewings_Sarcoma_Cancer	Liposarcoma_Cancer	Skin_Cancer	166.417	0.000999	negative
PAX8	Thyroid_Cancer	Kidney_Cancer	Ovarian_Cancer	LDHAL6B_MUT	Endometrial_Cancer	159.524	0.000999	negative
NRAS	IRF5_MUT	OR7G3_MUT	NRAS_MUT	PIPOX_MUT	RNASEH2A_MUT	156.038	0.000999	negative
PTPN11	BRAF_MUT	TCN2_MUT	KRAS_MUT	NRAS_MUT	Lymphoma_Cancer	155.928	0.000999	positive
GRB2	BRAF_MUT	TCN2_MUT	KRAS_MUT	NRAS_MUT	Lymphoma_Cancer	154.493	0.000999	positive
MYB	Colon_Cancer	SYT13_MUT	ASPH_MUT	Leukemia_Cancer	Lymphoma_Cancer	152.344	0.000999	negative
RAF1	KRAS_MUT	NRAS_MUT	TTLL12_MUT	CDKN2C_MUT	BDH2_MUT	151.314	0.000999	negative
IRF4	YTHDF2_MUT	GPC1_MUT	Myeloma_Cancer	Skin_Cancer	Lymphoma_Cancer	151.291	0.000999	negative
SOX10	Neuroblastoma_Cancer	C8orf47_MUT	ZCCHC24_MUT	Skin_Cancer	KLF16_MUT	150.015	0.000999	negative
ATP1B3	Leukemia_Cancer	PARM1_MUT	VWA1_MUT	Myeloma_Cancer	Lymphoma_Cancer	149.01	0.000999	negative
PIK3CA	Rhabdomyosarcoma_Cancer	Pancreatic_Cancer	Bile_Duct_Cancer	Myeloma_Cancer	PIK3CA_MUT	145.439	0.000999	negative
SOX9	Colon_Cancer	Gastric_Cancer	Pancreatic_Cancer	Bile_Duct_Cancer	Skin_Cancer	143.793	0.000999	negative
FERMT2	VHL_MUT	Ovarian_Cancer	Skin_Cancer	Brain_Cancer	Sarcoma_Cancer	143.776	0.000999	negative
CTNNB1	Colon_Cancer	Gastric_Cancer	Liver_Cancer	Pancreatic_Cancer	Bile_Duct_Cancer	142.728	0.000999	negative
IKZF1	HTR6_MUT	Leukemia_Cancer	SMARCB1_MUT	Myeloma_Cancer	Lymphoma_Cancer	140.311	0.000999	negative
TCF7L2	Colon_Cancer	Gastric_Cancer	Liver_Cancer	Pancreatic_Cancer	Bile_Duct_Cancer	138.135	0.000999	negative
GCLC	Leukemia_Cancer	TTLL11_MUT	Breast_Cancer	Myeloma_Cancer	Lymphoma_Cancer	135.622	0.000999	negative
CDKN1A	RAX2_MUT	SLC35B1_MUT	Neuroblastoma_Cancer	TP53_MUT	MAT2B_MUT	134.338	0.000999	negative
MITF	VHL_MUT	Liver_Cancer	Eye_Cancer	Skin_Cancer	MPZL2_MUT	134.27	0.000999	negative
CCND3	ADSSL1_MUT	Leukemia_Cancer	Kidney_Cancer	Brain_Cancer	Lymphoma_Cancer	133.622	0.000999	negative
CBFB	ATG5_MUT	Leukemia_Cancer	Myeloma_Cancer	Brain_Cancer	Lymphoma_Cancer	132.396	0.000999	negative
NAMPT	Leukemia_Cancer	Breast_Cancer	Myeloma_Cancer	PBRM1_MUT	Lymphoma_Cancer	131.369	0.000999	negative
TP63	GBP2_MUT	SLC39A7_MUT	Head_and_Neck_Cancer	Bladder_Cancer	Esophageal_Cancer	128.686	0.000999	negative
DUSP4	UST_MUT	SYTL3_MUT	ZNF343_MUT	RGMB_MUT	Skin_Cancer	127.592	0.000999	negative
ARHGAP45	Leukemia_Cancer	Ovarian_Cancer	Myeloma_Cancer	Lymphoma_Cancer	TRPM7_MUT	126.764	0.000999	negative
NCKAP1	Lung_Cancer	Leukemia_Cancer	Myeloma_Cancer	EIF4A2_MUT	Lymphoma_Cancer	126.75	0.000999	positive
RPP25L	Kidney_Cancer	Rhabdomyosarcoma_Cancer	VARS2_MUT	Brain_Cancer	Lymphoma_Cancer	126.624	0.000999	negative
ITGA3	Pancreatic_Cancer	Bile_Duct_Cancer	Head_and_Neck_Cancer	Bladder_Cancer	Esophageal_Cancer	126.574	0.000999	negative
NFE2L2	PRR16_MUT	WNT10A_MUT	AKR1B15_MUT	ABCG5_MUT	C2CD4A_MUT	125.56	0.000999	negative
ALAD	Lung_Cancer	Leukemia_Cancer	Myeloma_Cancer	Lymphoma_Cancer	PROS1_MUT	125.349	0.000999	negative
MAPK1	SERPINA3_MUT	BRAF_MUT	FAM9A_MUT	TSC22D2_MUT	RFC4_MUT	124.804	0.000999	negative
MDM2	Kidney_Cancer	KIAA1958_MUT	LYPD2_MUT	Skin_Cancer	KRR1_MUT	124.557	0.000999	negative
CDK6	Colon_Cancer	RB1_MUT	Ovarian_Cancer	Breast_Cancer	Endometrial_Cancer	124.343	0.000999	positive
KLF5	Colon_Cancer	Gastric_Cancer	Ovarian_Cancer	Pancreatic_Cancer	Head_and_Neck_Cancer	123.246	0.000999	negative
PPM1G	TP53_MUT	ADK_MUT	CKMT2_MUT	FNDC8_MUT	KXD1_MUT	122.472	0.000999	positive
EGFR	Colon_Cancer	Bile_Duct_Cancer	Head_and_Neck_Cancer	KRT14_MUT	Esophageal_Cancer	122.214	0.000999	negative
PPCDC	Leukemia_Cancer	Breast_Cancer	Myeloma_Cancer	PBRM1_MUT	Lymphoma_Cancer	121.06	0.000999	negative
FLI1	Leukemia_Cancer	TTF1_MUT	HSPB11_MUT	Myeloma_Cancer	Ewings_Sarcoma_Cancer	121.026	0.000999	negative
GRHL2	Pancreatic_Cancer	Bile_Duct_Cancer	Head_and_Neck_Cancer	Breast_Cancer	Bladder_Cancer	120.783	0.000999	negative
UMPS	SCN11A_MUT	Leukemia_Cancer	Breast_Cancer	Myeloma_Cancer	Lymphoma_Cancer	120.678	0.000999	negative
CCND1	RB1_MUT	Leukemia_Cancer	Rhabdomyosarcoma_Cancer	MTF1_MUT	Lymphoma_Cancer	120.443	0.000999	positive
PARD3	Kidney_Cancer	Ovarian_Cancer	Liver_Cancer	Bile_Duct_Cancer	PAPPA_MUT	120.425	0.000999	negative
NMNAT1	OR52A5_MUT	Leukemia_Cancer	Myeloma_Cancer	Lymphoma_Cancer	CSRNP3_MUT	120.309	0.000999	negative
TP53	Kidney_Cancer	Ovarian_Cancer	Skin_Cancer	Brain_Cancer	Rhabdoid_Cancer	119.992	0.000999	positive
PRKAR1A	Bone_Cancer	Leukemia_Cancer	Myeloma_Cancer	Brain_Cancer	Sarcoma_Cancer	119.597	0.000999	negative
DOCK5	GXYLT1_MUT	KRAS_MUT	L3MBTL3_MUT	SPATA8_MUT	GC_MUT	119.511	0.000999	negative
ZNF592	Leukemia_Cancer	OR13D1_MUT	RAB36_MUT	Myeloma_Cancer	Skin_Cancer	119.06	0.000999	negative
POU2AF1	CYP20A1_MUT	RRAS2_MUT	Myeloma_Cancer	DDX58_MUT	Lymphoma_Cancer	118.07	0.000999	negative
LDB1	Leukemia_Cancer	DNAJB4_MUT	Neuroblastoma_Cancer	Breast_Cancer	CEACAM5_MUT	118.062	0.000999	negative
FERMT2	Colon_Cancer	Leukemia_Cancer	Pancreatic_Cancer	Head_and_Neck_Cancer	Esophageal_Cancer	117.87	0.000999	positive
BCL2	Leukemia_Cancer	Neuroblastoma_Cancer	TLK2_MUT	Myeloma_Cancer	Ewings_Sarcoma_Cancer	117.841	0.000999	negative
MBNL1	CXorf64_MUT	Leukemia_Cancer	Myeloma_Cancer	SH3GL3_MUT	Lymphoma_Cancer	117.642	0.000999	negative
TCF3	Leukemia_Cancer	MORC4_MUT	Myeloma_Cancer	Liposarcoma_Cancer	Lymphoma_Cancer	117.343	0.000999	negative
PARD6B	Kidney_Cancer	Ovarian_Cancer	Pancreatic_Cancer	Bile_Duct_Cancer	Endometrial_Cancer	117.323	0.000999	negative
CFLAR	COX20_MUT	Kidney_Cancer	FAM149A_MUT	KRAS_MUT	PIP5K1C_MUT	117.304	0.000999	negative
MAP2K1	GOLGA8K_MUT	BRAF_MUT	GPN1_MUT	CYB5R1_MUT	CEP55_MUT	116.748	0.000999	negative
PTK2	Kidney_Cancer	Liver_Cancer	KRAS_MUT	Skin_Cancer	Brain_Cancer	116.266	0.000999	negative
GPX4	Colon_Cancer	Gastric_Cancer	Head_and_Neck_Cancer	Esophageal_Cancer	Skin_Cancer	116.175	0.000999	positive
FERMT1	PARP15_MUT	KRAS_MUT	CASP8_MUT	EGLN1_MUT	SOX2_MUT	115.603	0.000999	negative
MEF2C	Leukemia_Cancer	RDH12_MUT	Myeloma_Cancer	OR8B8_MUT	PSMC6_MUT	114.492	0.000999	negative
ITGB1	GEMIN4_MUT	Pancreatic_Cancer	Bile_Duct_Cancer	Head_and_Neck_Cancer	Esophageal_Cancer	113.838	0.000999	negative
SDHB	Leukemia_Cancer	Breast_Cancer	Myeloma_Cancer	RPS6KC1_MUT	MAST4_MUT	113.822	0.000999	negative
ARHGEF7	GEMIN4_MUT	Pancreatic_Cancer	Bile_Duct_Cancer	Head_and_Neck_Cancer	Bladder_Cancer	113.791	0.000999	negative
RAC1	Lung_Cancer	Leukemia_Cancer	Myeloma_Cancer	HERC5_MUT	Lymphoma_Cancer	113.76	0.000999	positive
TMEM189	MYADM_MUT	Leukemia_Cancer	CDH19_MUT	Lymphoma_Cancer	HSH2D_MUT	113.537	0.000999	negative
STT3A	Leukemia_Cancer	Breast_Cancer	PHF2_MUT	Brain_Cancer	Lymphoma_Cancer	113.255	0.000999	positive
PEA15	BRAF_MUT	XRRA1_MUT	HRH2_MUT	ADA_MUT	TADA2A_MUT	113.239	0.000999	negative
IRF2	Leukemia_Cancer	Head_and_Neck_Cancer	Myeloma_Cancer	Esophageal_Cancer	Brain_Cancer	112.828	0.000999	negative
CFL1	Leukemia_Cancer	Head_and_Neck_Cancer	Myeloma_Cancer	Esophageal_Cancer	Lymphoma_Cancer	112.793	0.000999	negative
MECOM	FBXO40_MUT	Ovarian_Cancer	Pancreatic_Cancer	AP2A2_MUT	KLK10_MUT	112.546	0.000999	negative
HNF4A	KCNK18_MUT	ZNF750_MUT	Colon_Cancer	Gastric_Cancer	Liver_Cancer	112.419	0.000999	negative
ERBB3	UGT2B7_MUT	Head_and_Neck_Cancer	RRP12_MUT	OR13C2_MUT	Esophageal_Cancer	111.818	0.000999	negative
RFK	Leukemia_Cancer	Breast_Cancer	Myeloma_Cancer	PBRM1_MUT	Lymphoma_Cancer	111.59	0.000999	negative
HNF1B	VHL_MUT	Liver_Cancer	MTHFSD_MUT	Bile_Duct_Cancer	DMGDH_MUT	111.414	0.000999	negative
MYC	Neuroblastoma_Cancer	Ovarian_Cancer	Rhabdomyosarcoma_Cancer	Endometrial_Cancer	Brain_Cancer	111.337	0.000999	positive
YRDC	Bone_Cancer	Head_and_Neck_Cancer	Ewings_Sarcoma_Cancer	PRKCD_MUT	Brain_Cancer	111.281	0.000999	positive
IPPK	SCN11A_MUT	Leukemia_Cancer	Breast_Cancer	Myeloma_Cancer	Lymphoma_Cancer	111.225	0.000999	negative
OGDH	Leukemia_Cancer	ZDHHC18_MUT	Breast_Cancer	Myeloma_Cancer	DNAH6_MUT	111.147	0.000999	negative
SLC5A3	Leukemia_Cancer	ZNF528_MUT	SMARCAD1_MUT	KIR3DL1_MUT	SH2D4B_MUT	111.139	0.000999	negative
VRK1	Neuroblastoma_Cancer	Pancreatic_Cancer	Ewings_Sarcoma_Cancer	DCAF8L1_MUT	Brain_Cancer	111.098	0.000999	negative
PPARG	FAM187A_MUT	KRAS_MUT	Bladder_Cancer	ASUN_MUT	CDCA3_MUT	110.615	0.000999	negative
ATP6V1G1	RB1_MUT	Neuroblastoma_Cancer	ZFAND4_MUT	PGK2_MUT	Brain_Cancer	110.492	0.000999	positive
RUNX1	Leukemia_Cancer	Myeloma_Cancer	DTL_MUT	VIM_MUT	Brain_Cancer	110.353	0.000999	negative
UROD	Leukemia_Cancer	TECPR1_MUT	KRAS_MUT	POTEC_MUT	Lymphoma_Cancer	109.866	0.000999	negative
ACTL6A	Lung_Cancer	Neuroblastoma_Cancer	Pancreatic_Cancer	Head_and_Neck_Cancer	Esophageal_Cancer	109.864	0.000999	positive
WNK1	Lung_Cancer	Ovarian_Cancer	Endometrial_Cancer	Ewings_Sarcoma_Cancer	Brain_Cancer	109.833	0.000999	positive
PSMB5	Leukemia_Cancer	Kidney_Cancer	PRELID2_MUT	Lymphoma_Cancer	PPFIBP1_MUT	109.751	0.000999	positive
TMX2	Lung_Cancer	HECTD1_MUT	CLCN3_MUT	Leukemia_Cancer	CXCL1_MUT	109.564	0.000999	negative
PFAS	IDH3A_MUT	Leukemia_Cancer	Breast_Cancer	Myeloma_Cancer	Lymphoma_Cancer	109.039	0.000999	negative
CAD	Gastric_Cancer	RNF40_MUT	Leukemia_Cancer	Breast_Cancer	Myeloma_Cancer	108.947	0.000999	negative
KCNK13	Lung_Cancer	UNC119B_MUT	Neuroblastoma_Cancer	IPPK_MUT	Pancreatic_Cancer	108.829	0.000999	negative
SIK3	Leukemia_Cancer	TTF1_MUT	Kidney_Cancer	Myeloma_Cancer	POU2F3_MUT	108.801	0.000999	negative
FOXA1	Lung_Cancer	RNF8_MUT	Breast_Cancer	ZNF433_MUT	AGO3_MUT	108.686	0.000999	negative
TPK1	ZP1_MUT	OR2G3_MUT	Leukemia_Cancer	NOTCH2NL_MUT	Breast_Cancer	108.619	0.000999	negative
TAOK1	Kidney_Cancer	Ovarian_Cancer	Pancreatic_Cancer	Skin_Cancer	Brain_Cancer	108.603	0.000999	positive
GRK2	Colon_Cancer	Pancreatic_Cancer	Bile_Duct_Cancer	Head_and_Neck_Cancer	Bladder_Cancer	108.552	0.000999	negative
GATA3	Neuroblastoma_Cancer	Breast_Cancer	FAM71C_MUT	XPO1_MUT	FUCA2_MUT	108.534	0.000999	negative
SMAD7	THAP9_MUT	PDCD11_MUT	APOF_MUT	Kidney_Cancer	Myeloma_Cancer	108.517	0.000999	negative
DHODH	Leukemia_Cancer	KIF4B_MUT	Breast_Cancer	Myeloma_Cancer	GPR149_MUT	108.513	0.000999	negative
RPP25L	Colon_Cancer	Lung_Cancer	Pancreatic_Cancer	Bile_Duct_Cancer	Skin_Cancer	108.23	0.000999	positive
BIRC6	Colon_Cancer	Lung_Cancer	Head_and_Neck_Cancer	Breast_Cancer	Esophageal_Cancer	108.224	0.000999	negative
FPGS	Lung_Cancer	Leukemia_Cancer	Breast_Cancer	Myeloma_Cancer	Lymphoma_Cancer	108.169	0.000999	negative
PEX26	Lung_Cancer	MAP3K5_MUT	Pancreatic_Cancer	Bile_Duct_Cancer	VARS2_MUT	108.154	0.000999	negative
SMARCA2	MIPOL1_MUT	GOLGA8K_MUT	SMARCA4_MUT	TOX3_MUT	FAM228A_MUT	108.05	0.000999	negative
LMO2	Leukemia_Cancer	RAB3IP_MUT	SERINC4_MUT	CATSPER1_MUT	MMP27_MUT	107.949	0.000999	negative
TAZ	Lung_Cancer	Leukemia_Cancer	AURKA_MUT	Esophageal_Cancer	Lymphoma_Cancer	107.887	0.000999	negative
PRDM1	FANCB_MUT	NDST1_MUT	GLI1_MUT	Myeloma_Cancer	Lymphoma_Cancer	107.82	0.000999	negative
E2F3	RB1_MUT	Ovarian_Cancer	Brain_Cancer	SOX5_MUT	SERPINB5_MUT	107.676	0.000999	negative
SH3GL1	Leukemia_Cancer	Myeloma_Cancer	Skin_Cancer	Lymphoma_Cancer	PROS1_MUT	107.633	0.000999	negative
EXT2	BRAF_MUT	Leukemia_Cancer	DHRS4_MUT	KRAS_MUT	Lymphoma_Cancer	107.535	0.000999	positive
EP300	Head_and_Neck_Cancer	KRAS_MUT	FAM167A_MUT	Bladder_Cancer	PHEX_MUT	106.952	0.000999	positive
CHEK2	MIS18BP1_MUT	Kidney_Cancer	ZFX_MUT	Skin_Cancer	Rhabdoid_Cancer	106.946	0.000999	positive
RAB10	Colon_Cancer	Gastric_Cancer	Pancreatic_Cancer	Bile_Duct_Cancer	Esophageal_Cancer	106.938	0.000999	negative
GMPS	Head_and_Neck_Cancer	DOC2A_MUT	FAM118A_MUT	DAAM2_MUT	Brain_Cancer	106.924	0.000999	positive
RABIF	Ovarian_Cancer	Endometrial_Cancer	Ewings_Sarcoma_Cancer	Skin_Cancer	Brain_Cancer	106.91	0.000999	positive
CDKN1A	Kidney_Cancer	Liposarcoma_Cancer	Skin_Cancer	Brain_Cancer	ABCD2_MUT	106.71	0.000999	positive
TFAP2A	ENDOV_MUT	Breast_Cancer	PDZD4_MUT	Skin_Cancer	TBKBP1_MUT	106.429	0.000999	negative
PPM1G	FAF1_MUT	Neuroblastoma_Cancer	Ovarian_Cancer	Skin_Cancer	Rhabdoid_Cancer	106.387	0.000999	negative
LIPT1	Leukemia_Cancer	FBXL13_MUT	Breast_Cancer	Myeloma_Cancer	POSTN_MUT	106.305	0.000999	negative
CCNE1	ARHGEF3_MUT	RB1_MUT	F10_MUT	Ovarian_Cancer	WDR53_MUT	106.101	0.000999	negative
TRPM7	Lung_Cancer	Leukemia_Cancer	Pancreatic_Cancer	Bile_Duct_Cancer	Myeloma_Cancer	106.012	0.000999	negative
WDR89	NINJ1_MUT	TP53_MUT	CALCOCO2_MUT	RBFOX3_MUT	SLC35D3_MUT	105.997	0.000999	positive
IRF2BP2	Leukemia_Cancer	Pancreatic_Cancer	Bile_Duct_Cancer	Head_and_Neck_Cancer	CCDC154_MUT	105.986	0.000999	negative
ERBB2	Pancreatic_Cancer	TOPBP1_MUT	Head_and_Neck_Cancer	AKR1C4_MUT	Esophageal_Cancer	105.869	0.000999	negative
ACSL4	Leukemia_Cancer	MAPKAPK5_MUT	CCDC37_MUT	Myeloma_Cancer	Lymphoma_Cancer	105.564	0.000999	negative
ARID1B	KRTAP24-1_MUT	ARID1A_MUT	LRRC59_MUT	TNFSF18_MUT	Brain_Cancer	105.53	0.000999	negative
EFR3A	Lung_Cancer	Neuroblastoma_Cancer	Breast_Cancer	Skin_Cancer	Brain_Cancer	105.174	0.000999	positive
DOCK2	Leukemia_Cancer	Liver_Cancer	FAM13C_MUT	Lymphoma_Cancer	TBKBP1_MUT	104.941	0.000999	negative
SHOC2	CA12_MUT	KRAS_MUT	NRAS_MUT	Liposarcoma_Cancer	Brain_Cancer	104.93	0.000999	negative
IRS1	Bone_Cancer	Rhabdomyosarcoma_Cancer	Pancreatic_Cancer	SLC16A12_MUT	Myeloma_Cancer	104.759	0.000999	negative
ITGAV	Leukemia_Cancer	Head_and_Neck_Cancer	Myeloma_Cancer	Esophageal_Cancer	Lymphoma_Cancer	104.726	0.000999	positive
MTHFD1	Leukemia_Cancer	NOVA2_MUT	Breast_Cancer	Myeloma_Cancer	Lymphoma_Cancer	104.713	0.000999	negative
PIK3CA	Lung_Cancer	Leukemia_Cancer	Skin_Cancer	Brain_Cancer	Lymphoma_Cancer	104.587	0.000999	positive
ELOA	PTCHD3_MUT	Myeloma_Cancer	Ewings_Sarcoma_Cancer	Skin_Cancer	ANO3_MUT	104.379	0.000999	negative
GART	Lung_Cancer	Gastric_Cancer	Leukemia_Cancer	Breast_Cancer	Myeloma_Cancer	104.348	0.000999	negative
CHMP4B	Head_and_Neck_Cancer	KRAS_MUT	Breast_Cancer	Bladder_Cancer	TLR9_MUT	104.322	0.000999	positive
WRN	GPR97_MUT	LARP1_MUT	EXOSC7_MUT	SLC38A7_MUT	PRMT7_MUT	104.292	0.000999	negative
RXRA	Pancreatic_Cancer	Bladder_Cancer	TRDMT1_MUT	NLRP11_MUT	Esophageal_Cancer	104.222	0.000999	negative
FLII	Head_and_Neck_Cancer	KRAS_MUT	Bladder_Cancer	ASXL1_MUT	TRIM64B_MUT	104.016	0.000999	negative
FURIN	Neuroblastoma_Cancer	Pancreatic_Cancer	DCX_MUT	Myeloma_Cancer	Ewings_Sarcoma_Cancer	104.005	0.000999	negative
PTPN23	Lung_Cancer	Neuroblastoma_Cancer	Skin_Cancer	Brain_Cancer	GALNT14_MUT	103.925	0.000999	positive
GTF2H5	Leukemia_Cancer	ARHGEF33_MUT	Myeloma_Cancer	Skin_Cancer	Brain_Cancer	103.833	0.000999	negative
EGFR	Leukemia_Cancer	Breast_Cancer	Skin_Cancer	Brain_Cancer	Lymphoma_Cancer	103.745	0.000999	positive
TRPM7	Ovarian_Cancer	Head_and_Neck_Cancer	Bladder_Cancer	CLPB_MUT	Brain_Cancer	103.705	0.000999	positive
OST4	Lung_Cancer	SMARCA2_MUT	Leukemia_Cancer	Breast_Cancer	Brain_Cancer	103.575	0.000999	positive
C3orf38	PARN_MUT	LRRC61_MUT	Skin_Cancer	Brain_Cancer	ACTB_MUT	103.348	0.000999	negative
ITPK1	GPRC5A_MUT	TBCEL_MUT	Leukemia_Cancer	Myeloma_Cancer	ATP1A4_MUT	103.344	0.000999	negative
TFRC	Bone_Cancer	Neuroblastoma_Cancer	Liver_Cancer	Brain_Cancer	KIF1C_MUT	103.173	0.000999	positive
MED12	Lung_Cancer	TBXA2R_MUT	Ovarian_Cancer	Liver_Cancer	Brain_Cancer	103.141	0.000999	positive
IGF1R	Ovarian_Cancer	Breast_Cancer	PHF2_MUT	Brain_Cancer	Lymphoma_Cancer	103.12	0.000999	positive
PAX3	Rhabdomyosarcoma_Cancer	LUZP4_MUT	PTK6_MUT	Skin_Cancer	OR2M4_MUT	103.102	0.000999	negative
PTEN	DGAT2_MUT	PPP1R9A_MUT	Leukemia_Cancer	PTEN_MUT	Lymphoma_Cancer	103.041	0.000999	negative
DNM2	Lung_Cancer	Neuroblastoma_Cancer	Kidney_Cancer	HIST1H4B_MUT	Brain_Cancer	103.029	0.000999	positive
PGM3	Kidney_Cancer	Pancreatic_Cancer	Myeloma_Cancer	Skin_Cancer	EFCC1_MUT	102.946	0.000999	negative
RRAS2	Leukemia_Cancer	SMG7_MUT	KRAS_MUT	Skin_Cancer	Brain_Cancer	102.735	0.000999	positive
CFLAR	CLCN3_MUT	Neuroblastoma_Cancer	CBFA2T3_MUT	Skin_Cancer	Brain_Cancer	102.721	0.000999	positive
VRK1	KMT2D_MUT	Leukemia_Cancer	Liver_Cancer	Myeloma_Cancer	AADACL4_MUT	102.513	0.000999	positive
ADSS	Colon_Cancer	Leukemia_Cancer	Breast_Cancer	Myeloma_Cancer	Lymphoma_Cancer	102.469	0.000999	negative
ISL1	ARRDC5_MUT	Neuroblastoma_Cancer	PRKCSH_MUT	ARFGAP1_MUT	SFPQ_MUT	102.393	0.000999	negative
DNM2	Leukemia_Cancer	Breast_Cancer	Myeloma_Cancer	Skin_Cancer	Lymphoma_Cancer	102.322	0.000999	negative
CDC42	Kidney_Cancer	Ovarian_Cancer	NRG3_MUT	Skin_Cancer	Brain_Cancer	102.135	0.000999	negative
IRF2BP2	Lung_Cancer	Ewings_Sarcoma_Cancer	Skin_Cancer	Brain_Cancer	Sarcoma_Cancer	102.064	0.000999	positive
PSMB6	PDE4B_MUT	Brain_Cancer	PSG2_MUT	Lymphoma_Cancer	PRF1_MUT	101.844	0.000999	positive
CRTC3	EDNRB_MUT	C4orf29_MUT	GATA4_MUT	Skin_Cancer	FGFRL1_MUT	101.821	0.000999	negative
TRIM8	EIF3A_MUT	PSG4_MUT	PLA2G4E_MUT	Ewings_Sarcoma_Cancer	Brain_Cancer	101.726	0.000999	negative
NAT8L	Neuroblastoma_Cancer	KRAS_MUT	GPR180_MUT	APOL3_MUT	FRMD7_MUT	101.638	0.000999	negative
ARHGEF7	Leukemia_Cancer	A1CF_MUT	Myeloma_Cancer	Brain_Cancer	Lymphoma_Cancer	101.283	0.000999	positive
JUN	Liposarcoma_Cancer	RSAD2_MUT	Brain_Cancer	NF2_MUT	REG3G_MUT	101.176	0.000999	negative
NFKB1	DBF4_MUT	SPAG1_MUT	Myeloma_Cancer	AMOT_MUT	Lymphoma_Cancer	101.166	0.000999	negative
CHUK	SLC30A3_MUT	Kidney_Cancer	Myeloma_Cancer	Brain_Cancer	Lymphoma_Cancer	101.049	0.000999	negative
ATP6V0E1	PSG6_MUT	Gastric_Cancer	Rhabdomyosarcoma_Cancer	HRH4_MUT	Head_and_Neck_Cancer	100.908	0.000999	negative
STK11	Leukemia_Cancer	Kidney_Cancer	TRERF1_MUT	Myeloma_Cancer	Lymphoma_Cancer	100.902	0.000999	negative
SLC35B2	Liver_Cancer	ANXA8_MUT	Head_and_Neck_Cancer	Bladder_Cancer	Brain_Cancer	100.787	0.000999	negative
PPP6C	Bone_Cancer	USP51_MUT	Neuroblastoma_Cancer	NT5DC2_MUT	Brain_Cancer	100.733	0.000999	positive
CRTC2	Lung_Cancer	Myeloma_Cancer	PRCC_MUT	Cervical_Cancer	Skin_Cancer	100.731	0.000999	negative
MARCH5	Leukemia_Cancer	Head_and_Neck_Cancer	Myeloma_Cancer	Lymphoma_Cancer	KIAA1107_MUT	100.721	0.000999	negative
TAPT1	OR13C8_MUT	AKR1B15_MUT	MYZAP_MUT	OGFR_MUT	SUSD4_MUT	100.62	0.000999	negative
STX4	Neuroblastoma_Cancer	Kidney_Cancer	Ovarian_Cancer	Skin_Cancer	Brain_Cancer	100.514	0.000999	positive
TFAP2C	PTX3_MUT	FASTK_MUT	HS3ST5_MUT	Breast_Cancer	Skin_Cancer	100.502	0.000999	negative
SLC20A1	EDNRB_MUT	NAP1L2_MUT	Leukemia_Cancer	Myeloma_Cancer	Lymphoma_Cancer	100.501	0.000999	negative
PIM2	TMEM232_MUT	APOBEC3D_MUT	Myeloma_Cancer	ZC3H12C_MUT	Lymphoma_Cancer	100.366	0.000999	negative
SLC33A1	KCNS1_MUT	LRRFIP1_MUT	AKR1B15_MUT	Myeloma_Cancer	CDKN2A_MUT	100.258	0.000999	negative
CENPA	PRDM5_MUT	OVGP1_MUT	AKR1B15_MUT	Pancreatic_Cancer	Head_and_Neck_Cancer	100.18	0.000999	negative
YRDC	Leukemia_Cancer	Kidney_Cancer	KRAS_MUT	Breast_Cancer	Skin_Cancer	100.177	0.000999	negative
IRS2	Colon_Cancer	Neuroblastoma_Cancer	Pancreatic_Cancer	Ewings_Sarcoma_Cancer	CDH8_MUT	100.065	0.000999	negative
SMU1	Leukemia_Cancer	A1CF_MUT	Ovarian_Cancer	Breast_Cancer	Lymphoma_Cancer	100.018	0.000999	negative
SDHB	Ovarian_Cancer	Head_and_Neck_Cancer	Bladder_Cancer	Brain_Cancer	LPPR4_MUT	99.9866	0.000999	positive
UXS1	Gastric_Cancer	Pancreatic_Cancer	ATP2B4_MUT	Breast_Cancer	KEAP1_MUT	99.9615	0.000999	negative
MMS19	FAM230A_MUT	Leukemia_Cancer	PAK6_MUT	Myeloma_Cancer	MED25_MUT	99.9409	0.000999	positive
MYCN	Neuroblastoma_Cancer	AEBP1_MUT	Rhabdomyosarcoma_Cancer	HSPB11_MUT	RGS3_MUT	99.8894	0.000999	negative
BCAS2	Leukemia_Cancer	Neuroblastoma_Cancer	Ovarian_Cancer	Skin_Cancer	Brain_Cancer	99.8439	0.000999	positive
IMPDH2	Lung_Cancer	Leukemia_Cancer	Pancreatic_Cancer	Bile_Duct_Cancer	Esophageal_Cancer	99.807	0.000999	negative
SNUPN	RUSC1_MUT	Leukemia_Cancer	SLC7A13_MUT	Neuroblastoma_Cancer	E2F3_MUT	99.7908	0.000999	positive
EP300	Leukemia_Cancer	Liver_Cancer	Breast_Cancer	Myeloma_Cancer	Lymphoma_Cancer	99.7089	0.000999	negative
NR2C2AP	Leukemia_Cancer	NID2_MUT	ARFGEF1_MUT	Myeloma_Cancer	Lymphoma_Cancer	99.6654	0.000999	positive
LDLRAP1	KNG1_MUT	Leukemia_Cancer	PRSS22_MUT	MAP3K2_MUT	Lymphoma_Cancer	99.656	0.000999	negative
KCNK5	FAM21A_MUT	Pancreatic_Cancer	OR56B4_MUT	PIK3C2B_MUT	B4GALT2_MUT	99.6282	0.000999	negative
FIS1	CTPS2_MUT	Head_and_Neck_Cancer	SLC25A29_MUT	Esophageal_Cancer	KRT6C_MUT	99.4932	0.000999	negative
MED23	Colon_Cancer	Leukemia_Cancer	Pancreatic_Cancer	Myeloma_Cancer	Skin_Cancer	99.4015	0.000999	negative
ACO2	PCDHGA6_MUT	Kidney_Cancer	SON_MUT	Head_and_Neck_Cancer	Brain_Cancer	99.315	0.000999	positive
SYVN1	Leukemia_Cancer	Kidney_Cancer	Myeloma_Cancer	Liposarcoma_Cancer	UBN2_MUT	99.0919	0.000999	negative
VCL	Kidney_Cancer	Bile_Duct_Cancer	CA4_MUT	Skin_Cancer	Brain_Cancer	99.0682	0.000999	negative
GNG5	Leukemia_Cancer	Breast_Cancer	Ewings_Sarcoma_Cancer	NR5A1_MUT	RAD51C_MUT	98.9528	0.000999	negative
FAM126B	Colon_Cancer	RBM46_MUT	Gastric_Cancer	Neuroblastoma_Cancer	Breast_Cancer	98.8491	0.000999	negative
PC	Head_and_Neck_Cancer	SASH1_MUT	NOC2L_MUT	ZNF526_MUT	PRPH2_MUT	98.6978	0.000999	negative
GFPT1	VHL_MUT	Leukemia_Cancer	PCDHB4_MUT	Myeloma_Cancer	Lymphoma_Cancer	98.6308	0.000999	negative
FECH	Colon_Cancer	Lung_Cancer	Leukemia_Cancer	HLA-DPA1_MUT	Esophageal_Cancer	98.5622	0.000999	negative
RPS3	OR6C1_MUT	THYN1_MUT	VSTM5_MUT	TP53_MUT	ANKRD34B_MUT	98.4775	0.000999	positive
SMU1	LONRF1_MUT	Lung_Cancer	Pancreatic_Cancer	Head_and_Neck_Cancer	Brain_Cancer	98.3713	0.000999	positive
AP2M1	SCAF11_MUT	ARHGAP20_MUT	ANXA8_MUT	MICALL2_MUT	Brain_Cancer	98.3335	0.000999	positive
MARK2	C10orf53_MUT	Head_and_Neck_Cancer	KRAS_MUT	Bladder_Cancer	HNF4G_MUT	98.3002	0.000999	negative
WDR89	GPR128_MUT	Kidney_Cancer	Ovarian_Cancer	Skin_Cancer	Brain_Cancer	98.2592	0.000999	negative
PPP2R2A	MFAP5_MUT	FBXO40_MUT	Skin_Cancer	Lymphoma_Cancer	KDM3A_MUT	98.18	0.000999	negative
VASP	PARN_MUT	EMX2_MUT	CCDC142_MUT	KRAS_MUT	DAP3_MUT	98.0644	0.000999	negative
SNAP23	Lung_Cancer	Neuroblastoma_Cancer	Liver_Cancer	Skin_Cancer	Brain_Cancer	98.0421	0.000999	positive
IGF2BP1	Neuroblastoma_Cancer	MX1_MUT	Ewings_Sarcoma_Cancer	CRNN_MUT	KRT33A_MUT	97.9336	0.000999	negative
CCNT1	ZNF343_MUT	PIF1_MUT	Skin_Cancer	MEF2A_MUT	Lymphoma_Cancer	97.909	0.000999	negative
LMNA	STAB1_MUT	GDI2_MUT	Brain_Cancer	SLCO1B3_MUT	SPON2_MUT	97.891	0.000999	negative
LIAS	Leukemia_Cancer	MYRFL_MUT	CLPX_MUT	KRAS_MUT	Breast_Cancer	97.8725	0.000999	negative
CCND2	Colon_Cancer	TYR_MUT	KIF5A_MUT	Myeloma_Cancer	AIM2_MUT	97.8721	0.000999	negative
SDHA	RP3-369A17.5_MUT	SNRNP48_MUT	HRNR_MUT	Leukemia_Cancer	Breast_Cancer	97.8512	0.000999	negative
TTC7A	TEKT2_MUT	Pancreatic_Cancer	MGA_MUT	PALLD_MUT	Lymphoma_Cancer	97.8487	0.000999	negative
ATIC	Lung_Cancer	Leukemia_Cancer	Breast_Cancer	Myeloma_Cancer	Lymphoma_Cancer	97.652	0.000999	negative
AP1M1	Leukemia_Cancer	GNA13_MUT	Myeloma_Cancer	Brain_Cancer	SLC39A10_MUT	97.5557	0.000999	negative
NARS2	TLR4_MUT	KIAA1875_MUT	Head_and_Neck_Cancer	SH2D2A_MUT	EVI5_MUT	97.4629	0.000999	negative
NFATC2	GCC1_MUT	KIAA0020_MUT	CCDC97_MUT	Skin_Cancer	OR8H3_MUT	97.4528	0.000999	negative
FBXO7	Bone_Cancer	Leukemia_Cancer	MORN1_MUT	Lymphoma_Cancer	ATP2B3_MUT	97.4526	0.000999	negative
CLTC	WDR54_MUT	Leukemia_Cancer	Head_and_Neck_Cancer	SPHKAP_MUT	Lymphoma_Cancer	97.4269	0.000999	negative
DMXL1	Leukemia_Cancer	Myeloma_Cancer	MAGEA6_MUT	SPECC1_MUT	Lymphoma_Cancer	97.425	0.000999	negative
IKBKB	COX20_MUT	CEP57L1_MUT	Myeloma_Cancer	THAP4_MUT	Lymphoma_Cancer	97.4143	0.000999	negative
GFI1	Leukemia_Cancer	Head_and_Neck_Cancer	GPR45_MUT	PREX1_MUT	GNAO1_MUT	97.3651	0.000999	negative
HERPUD1	WASH4P_MUT	RB1_MUT	SLC36A3_MUT	Myeloma_Cancer	ACADVL_MUT	97.3579	0.000999	negative
SMARCD1	UVSSA_MUT	Leukemia_Cancer	Breast_Cancer	Myeloma_Cancer	MYH1_MUT	97.3134	0.000999	negative
IRS2	ZNF106_MUT	Ovarian_Cancer	Breast_Cancer	Brain_Cancer	Lymphoma_Cancer	97.2416	0.000999	positive
TUBB4B	Colon_Cancer	Pancreatic_Cancer	Bile_Duct_Cancer	Head_and_Neck_Cancer	COX7B2_MUT	97.1577	0.000999	negative
EXT1	Leukemia_Cancer	KRAS_MUT	SPATA31A6_MUT	Skin_Cancer	RNF150_MUT	97.122	0.000999	positive
RORC	Lung_Cancer	HELB_MUT	Head_and_Neck_Cancer	LRCH3_MUT	PRPF4_MUT	97.0393	0.000999	negative
UBE2J1	SMYD3_MUT	DNTT_MUT	CDH12_MUT	NAALAD2_MUT	Myeloma_Cancer	97.0388	0.000999	negative
BCAS2	Colon_Cancer	Lung_Cancer	Gastric_Cancer	Myeloma_Cancer	Esophageal_Cancer	96.9577	0.000999	negative
PGD	Lung_Cancer	Leukemia_Cancer	Breast_Cancer	Myeloma_Cancer	Skin_Cancer	96.9232	0.000999	negative
TSC1	OR8K3_MUT	Leukemia_Cancer	OR5B21_MUT	FAT4_MUT	Lymphoma_Cancer	96.8949	0.000999	negative
WDR7	Neuroblastoma_Cancer	KIAA1211_MUT	DCAF6_MUT	HDAC9_MUT	Brain_Cancer	96.8316	0.000999	positive
SSB	PABPC4_MUT	Head_and_Neck_Cancer	CASQ1_MUT	Bladder_Cancer	Brain_Cancer	96.7852	0.000999	negative
BCL11B	MGAT4B_MUT	OR10P1_MUT	Ewings_Sarcoma_Cancer	NFATC4_MUT	Brain_Cancer	96.6885	0.000999	negative
ATP5PB	Colon_Cancer	Lung_Cancer	Gastric_Cancer	Head_and_Neck_Cancer	Esophageal_Cancer	96.68	0.000999	negative
MCL1	DHTKD1_MUT	Kidney_Cancer	KRAS_MUT	LPCAT1_MUT	UGT2A3_MUT	96.5955	0.000999	positive
GPX4	VHL_MUT	Leukemia_Cancer	Ovarian_Cancer	Brain_Cancer	Sarcoma_Cancer	96.5791	0.000999	negative
EFR3A	NOP9_MUT	Leukemia_Cancer	Head_and_Neck_Cancer	KRAS_MUT	Bladder_Cancer	96.535	0.000999	negative
GOLGA7	PSD3_MUT	Head_and_Neck_Cancer	AR_MUT	NRAS_MUT	CNGA2_MUT	96.5089	0.000999	negative
TP53BP1	Kidney_Cancer	Ovarian_Cancer	DYNC1I2_MUT	Skin_Cancer	Brain_Cancer	96.4804	0.000999	positive
SOX9	Lung_Cancer	Leukemia_Cancer	Ovarian_Cancer	Myeloma_Cancer	Lymphoma_Cancer	96.4693	0.000999	positive
SOX17	IKBKG_MUT	SSC5D_MUT	Ovarian_Cancer	NTNG2_MUT	TAS2R30_MUT	96.4572	0.000999	negative
CDK6	Leukemia_Cancer	Pancreatic_Cancer	Head_and_Neck_Cancer	Myeloma_Cancer	Lymphoma_Cancer	96.4564	0.000999	negative
RAB1A	Kidney_Cancer	FBXO42_MUT	IVD_MUT	Brain_Cancer	Lymphoma_Cancer	96.4397	0.000999	negative
HMBS	Lung_Cancer	Leukemia_Cancer	BCAS3_MUT	Esophageal_Cancer	Lymphoma_Cancer	96.4355	0.000999	negative
CITED2	ZNF606_MUT	Leukemia_Cancer	Myeloma_Cancer	Ewings_Sarcoma_Cancer	CKMT2_MUT	96.4187	0.000999	negative
CDX2	Colon_Cancer	RORB_MUT	KRT71_MUT	POLDIP3_MUT	IKZF1_MUT	96.4183	0.000999	negative
ACOX1	PELP1_MUT	KRAS_MUT	RP11-770J1.4_MUT	ZNF165_MUT	KCNJ5_MUT	96.3528	0.000999	negative
ITGAV	Kidney_Cancer	Liver_Cancer	KRAS_MUT	Skin_Cancer	Brain_Cancer	96.2694	0.000999	negative
NAMPT	Neuroblastoma_Cancer	AKR1B15_MUT	Bladder_Cancer	Skin_Cancer	Brain_Cancer	96.2455	0.000999	positive
TIMM17A	C14orf28_MUT	Head_and_Neck_Cancer	ZNF526_MUT	Esophageal_Cancer	USP42_MUT	96.2191	0.000999	negative
TXNRD1	LILRA5_MUT	ATPAF1_MUT	Liver_Cancer	KRAS_MUT	SLC41A3_MUT	96.2166	0.000999	positive
RAC1	Ovarian_Cancer	Pancreatic_Cancer	Bladder_Cancer	Skin_Cancer	Brain_Cancer	96.208	0.000999	negative
ZFP36L1	Kidney_Cancer	Head_and_Neck_Cancer	LANCL2_MUT	KRAS_MUT	Brain_Cancer	96.2061	0.000999	negative
PRKCI	Kidney_Cancer	Ovarian_Cancer	Liver_Cancer	Bile_Duct_Cancer	DNMBP_MUT	96.1669	0.000999	negative
TIPARP	GPR111_MUT	Head_and_Neck_Cancer	KRAS_MUT	Ewings_Sarcoma_Cancer	C1orf170_MUT	96.1516	0.000999	negative
VPS52	ZDHHC11B_MUT	FTMT_MUT	PTEN_MUT	CDK15_MUT	PDPN_MUT	96.1426	0.000999	positive
NDUFB3	HTR3A_MUT	PCDH17_MUT	NME8_MUT	VWA1_MUT	TSPAN15_MUT	96.0907	0.000999	negative
MED24	RBP3_MUT	Leukemia_Cancer	Pancreatic_Cancer	IARS2_MUT	Myeloma_Cancer	96.0862	0.000999	negative
SPI1	PIK3C2A_MUT	Leukemia_Cancer	LRRC37A_MUT	KLK11_MUT	CLIC5_MUT	95.9585	0.000999	negative
DARS2	PCSK6_MUT	Leukemia_Cancer	SMARCB1_MUT	PPP4R1L_MUT	ARID2_MUT	95.937	0.000999	negative
MYBL2	VHL_MUT	Liver_Cancer	KRAS_MUT	Skin_Cancer	Brain_Cancer	95.9076	0.000999	positive
SOS1	HOMER3_MUT	KRAS_MUT	NRAS_MUT	Skin_Cancer	RP11-166B2.1_MUT	95.7147	0.000999	positive
PPM1D	Neuroblastoma_Cancer	Kidney_Cancer	PPP2R5B_MUT	Skin_Cancer	Brain_Cancer	95.6828	0.000999	negative
STEAP3	VHL_MUT	Leukemia_Cancer	UTP6_MUT	GRTP1_MUT	SATB1_MUT	95.6445	0.000999	negative
RAB10	Bone_Cancer	Endometrial_Cancer	Skin_Cancer	Brain_Cancer	TLX3_MUT	95.5963	0.000999	positive
PET117	CHST9_MUT	FTMT_MUT	Leukemia_Cancer	PCDH17_MUT	GRAP2_MUT	95.5653	0.000999	negative
WSB1	SERPINE1_MUT	Leukemia_Cancer	PLTP_MUT	CCDC112_MUT	ZNF385D_MUT	95.5234	0.000999	negative
PGM3	TMEM143_MUT	Bone_Cancer	Lung_Cancer	Bladder_Cancer	Brain_Cancer	95.5182	0.000999	positive
DENND4C	Colon_Cancer	Gastric_Cancer	Pancreatic_Cancer	MROH9_MUT	Bile_Duct_Cancer	95.4619	0.000999	negative
TEAD3	ANXA8_MUT	Bile_Duct_Cancer	Head_and_Neck_Cancer	Bladder_Cancer	NACAD_MUT	95.4525	0.000999	negative
STT3A	CD96_MUT	Pancreatic_Cancer	Bile_Duct_Cancer	Head_and_Neck_Cancer	Bladder_Cancer	95.3952	0.000999	negative
NCKAP1	Colon_Cancer	Ovarian_Cancer	Pancreatic_Cancer	Bile_Duct_Cancer	Brain_Cancer	95.3575	0.000999	negative
PIK3CD	Leukemia_Cancer	ACTR3B_MUT	Skin_Cancer	Brain_Cancer	Lymphoma_Cancer	95.308	0.000999	negative
GAB1	UGT2A1_MUT	Head_and_Neck_Cancer	ECEL1_MUT	DCSTAMP_MUT	Esophageal_Cancer	95.3013	0.000999	negative
GMPPB	Bone_Cancer	ANKMY1_MUT	Ewings_Sarcoma_Cancer	SPATA17_MUT	Brain_Cancer	95.2987	0.000999	positive
GFPT1	ARSB_MUT	OR9I1_MUT	Liver_Cancer	Brain_Cancer	ANKRD30B_MUT	95.2217	0.000999	positive
PFDN1	LILRA5_MUT	Head_and_Neck_Cancer	Bladder_Cancer	Brain_Cancer	NRXN1_MUT	95.2166	0.000999	negative
TSC2	AJAP1_MUT	OR8K3_MUT	Leukemia_Cancer	OR5B21_MUT	FAT4_MUT	95.2017	0.000999	negative
PSTK	Colon_Cancer	Pancreatic_Cancer	AMPH_MUT	Bile_Duct_Cancer	Esophageal_Cancer	95.1784	0.000999	positive
TRPS1	ADRA1A_MUT	IWS1_MUT	Breast_Cancer	RRAGD_MUT	NME9_MUT	95.1636	0.000999	negative
ATM	Leukemia_Cancer	Kidney_Cancer	Skin_Cancer	TEAD3_MUT	Brain_Cancer	95.0517	0.000999	positive
TFAP2B	Neuroblastoma_Cancer	Rhabdomyosarcoma_Cancer	VIPR2_MUT	ITGA3_MUT	PKP3_MUT	94.9458	0.000999	negative
ADIPOR2	FTMT_MUT	Leukemia_Cancer	Myeloma_Cancer	Lymphoma_Cancer	PRAME_MUT	94.9385	0.000999	negative
ZMYND8	Leukemia_Cancer	IL17C_MUT	Myeloma_Cancer	OR13A1_MUT	Skin_Cancer	94.9364	0.000999	negative
AP2S1	MAP3K13_MUT	ARHGAP20_MUT	Neuroblastoma_Cancer	ANXA8_MUT	Brain_Cancer	94.9177	0.000999	positive
PSMD14	ZNF133_MUT	Leukemia_Cancer	Breast_Cancer	Skin_Cancer	Lymphoma_Cancer	94.8981	0.000999	negative
NDUFC2	TEKT2_MUT	MUC5B_MUT	Liver_Cancer	NME8_MUT	TMEM234_MUT	94.8904	0.000999	negative
VPS18	KIAA1468_MUT	Ewings_Sarcoma_Cancer	SMAD4_MUT	Skin_Cancer	Brain_Cancer	94.8741	0.000999	positive
SMARCD1	Neuroblastoma_Cancer	Kidney_Cancer	KRAS_MUT	SLC6A12_MUT	Brain_Cancer	94.866	0.000999	positive
LIN28B	PPP1R12A_MUT	Neuroblastoma_Cancer	Liver_Cancer	PREPL_MUT	Ewings_Sarcoma_Cancer	94.8608	0.000999	negative
HAND2	Neuroblastoma_Cancer	DNM3_MUT	SLC19A2_MUT	Rhabdoid_Cancer	BEST2_MUT	94.8282	0.000999	negative
ARHGAP29	Ovarian_Cancer	Liver_Cancer	Bile_Duct_Cancer	Endometrial_Cancer	GPR63_MUT	94.764	0.000999	negative
IKZF3	CIR1_MUT	Myeloma_Cancer	PATL1_MUT	NXPE3_MUT	Lymphoma_Cancer	94.7581	0.000999	negative
SEPHS2	Colon_Cancer	Gastric_Cancer	Head_and_Neck_Cancer	Esophageal_Cancer	Brain_Cancer	94.7305	0.000999	positive
OGDH	PARN_MUT	ANXA8_MUT	Head_and_Neck_Cancer	RP11-368I7.4_MUT	Brain_Cancer	94.6743	0.000999	positive
RELB	OR4C11_MUT	Myeloma_Cancer	Brain_Cancer	SEPT10_MUT	Lymphoma_Cancer	94.6292	0.000999	negative
CDK4	Breast_Cancer	Ewings_Sarcoma_Cancer	Skin_Cancer	CHRM5_MUT	ATP1A4_MUT	94.5546	0.000999	negative
PHLDA2	GOLGA8B_MUT	HSPA9_MUT	Head_and_Neck_Cancer	NYNRIN_MUT	CYBB_MUT	94.5094	0.000999	positive
DDC	MXRA5_MUT	ABHD1_MUT	Pancreatic_Cancer	LILRA3_MUT	TMEM237_MUT	94.4425	0.000999	negative
DLD	Leukemia_Cancer	Pancreatic_Cancer	Myeloma_Cancer	ZNF700_MUT	MAST4_MUT	94.4379	0.000999	negative
RAB6A	TRMT44_MUT	Pancreatic_Cancer	Bile_Duct_Cancer	Head_and_Neck_Cancer	Myeloma_Cancer	94.4104	0.000999	negative
EGLN1	CDC14A_MUT	KLHDC4_MUT	Skin_Cancer	NEURL_MUT	CFDP1_MUT	94.3993	0.000999	negative
LCMT1	NBPF20_MUT	SENP5_MUT	Skin_Cancer	TMPRSS11F_MUT	PKN3_MUT	94.3739	0.000999	negative
PELO	IFLTD1_MUT	CLK3_MUT	Lung_Cancer	Head_and_Neck_Cancer	NELFA_MUT	94.3453	0.000999	negative
NRP1	OR5H14_MUT	KRAS_MUT	Brain_Cancer	TBC1D10A_MUT	AKAP4_MUT	94.2614	0.000999	positive
HDAC2	TFCP2L1_MUT	Neuroblastoma_Cancer	Rhabdomyosarcoma_Cancer	RRP36_MUT	Myeloma_Cancer	94.2333	0.000999	negative
CDK2	GSAP_MUT	RB1_MUT	Ovarian_Cancer	Brain_Cancer	HAGHL_MUT	94.1979	0.000999	negative
NCL	Kidney_Cancer	THSD1_MUT	OR13A1_MUT	Skin_Cancer	Brain_Cancer	94.1331	0.000999	negative
CTBP1	Leukemia_Cancer	Neuroblastoma_Cancer	Myeloma_Cancer	SHCBP1_MUT	Brain_Cancer	94.1105	0.000999	negative
RRAGC	PCDHB3_MUT	Leukemia_Cancer	Ewings_Sarcoma_Cancer	Brain_Cancer	C1S_MUT	94.1013	0.000999	positive
BIRC2	Leukemia_Cancer	Head_and_Neck_Cancer	Breast_Cancer	Bladder_Cancer	Esophageal_Cancer	94.0821	0.000999	negative
CDH2	SPTY2D1_MUT	Kidney_Cancer	Liver_Cancer	NKIRAS2_MUT	Skin_Cancer	94.0385	0.000999	negative
STK11	Lung_Cancer	Neuroblastoma_Cancer	Head_and_Neck_Cancer	Esophageal_Cancer	Skin_Cancer	94.0196	0.000999	positive
POP7	Kidney_Cancer	Ovarian_Cancer	Rhabdomyosarcoma_Cancer	Head_and_Neck_Cancer	Brain_Cancer	93.8974	0.000999	negative
SMARCAL1	Bone_Cancer	Leukemia_Cancer	Rhabdomyosarcoma_Cancer	Brain_Cancer	POLD2_MUT	93.8884	0.000999	negative
CCND1	Gastric_Cancer	Neuroblastoma_Cancer	ZNF224_MUT	Pancreatic_Cancer	Skin_Cancer	93.8582	0.000999	negative
ADSS	ALDH1L1_MUT	Neuroblastoma_Cancer	Head_and_Neck_Cancer	Esophageal_Cancer	Brain_Cancer	93.8288	0.000999	positive
ZW10	ZNF546_MUT	Leukemia_Cancer	KRAS_MUT	OR5AS1_MUT	RNF150_MUT	93.8168	0.000999	positive
SEC23IP	SERPINA3_MUT	Kidney_Cancer	Brain_Cancer	Lymphoma_Cancer	ACSL5_MUT	93.8141	0.000999	negative
SINHCAF	Leukemia_Cancer	Neuroblastoma_Cancer	KRAS_MUT	Skin_Cancer	ZNF45_MUT	93.8114	0.000999	negative
MYLIP	FGF4_MUT	ZFYVE20_MUT	Pancreatic_Cancer	OR4C16_MUT	TLN2_MUT	93.8024	0.000999	negative
EMC6	TRMT1_MUT	Leukemia_Cancer	Rhabdomyosarcoma_Cancer	Myeloma_Cancer	Skin_Cancer	93.7393	0.000999	negative
CYC1	PCDH17_MUT	Liver_Cancer	NME8_MUT	NUP153_MUT	SNX21_MUT	93.7241	0.000999	negative
PPA1	PRDM7_MUT	PLCH2_MUT	Ovarian_Cancer	OR6K6_MUT	Breast_Cancer	93.6961	0.000999	positive
PICALM	Leukemia_Cancer	Head_and_Neck_Cancer	SUPT5H_MUT	OR5T3_MUT	Lymphoma_Cancer	93.6738	0.000999	negative
PIK3R1	Leukemia_Cancer	PIK3R1_MUT	Head_and_Neck_Cancer	PIK3CA_MUT	Lymphoma_Cancer	93.6457	0.000999	negative
KLF5	Leukemia_Cancer	Kidney_Cancer	Breast_Cancer	Skin_Cancer	Brain_Cancer	93.6453	0.000999	positive
TMED10	Lung_Cancer	POR_MUT	EIF2AK1_MUT	TERT_MUT	Esophageal_Cancer	93.6263	0.000999	positive
FRS2	KRT3_MUT	BRAF_MUT	Leukemia_Cancer	KRAS_MUT	Lymphoma_Cancer	93.5798	0.000999	positive
RAB6A	SLC7A6_MUT	Ovarian_Cancer	BOC_MUT	MAGEA2_MUT	Skin_Cancer	93.5034	0.000999	positive
PAICS	Leukemia_Cancer	KIF4B_MUT	Breast_Cancer	Myeloma_Cancer	GABBR1_MUT	93.4805	0.000999	negative
FIG4	GJB2_MUT	MX1_MUT	LILRB1_MUT	DZIP3_MUT	LAYN_MUT	93.4755	0.000999	negative
UBIAD1	KRAS_MUT	THSD1_MUT	OR1S2_MUT	Skin_Cancer	KBTBD12_MUT	93.4204	0.000999	negative
DTYMK	Bone_Cancer	DGAT2_MUT	Ovarian_Cancer	MX1_MUT	Brain_Cancer	93.4055	0.000999	positive
SLC12A7	Pancreatic_Cancer	Bile_Duct_Cancer	SRGAP3_MUT	ARMC6_MUT	FDXR_MUT	93.3956	0.000999	negative
ZEB1	ZDHHC5_MUT	Neuroblastoma_Cancer	MAPK4_MUT	Myeloma_Cancer	Brain_Cancer	93.3937	0.000999	negative
PPP1R15B	OR13F1_MUT	Leukemia_Cancer	ADAMTS19_MUT	Skin_Cancer	Brain_Cancer	93.3688	0.000999	positive
GSE1	CCDC135_MUT	Leukemia_Cancer	Breast_Cancer	SFPQ_MUT	UGT2A3_MUT	93.3557	0.000999	negative
IGF1R	Lung_Cancer	Rhabdomyosarcoma_Cancer	Pancreatic_Cancer	Myeloma_Cancer	Ewings_Sarcoma_Cancer	93.3546	0.000999	negative
MYBL2	Colon_Cancer	Leukemia_Cancer	Head_and_Neck_Cancer	Esophageal_Cancer	TTLL8_MUT	93.3382	0.000999	negative
STRAP	CCKBR_MUT	Neuroblastoma_Cancer	Ovarian_Cancer	UTP6_MUT	BOC_MUT	93.2119	0.000999	positive
PIK3CB	Kidney_Cancer	ZNF600_MUT	Skin_Cancer	Brain_Cancer	GMPR_MUT	93.2012	0.000999	negative
DPAGT1	Lung_Cancer	SQLE_MUT	Breast_Cancer	Brain_Cancer	Lymphoma_Cancer	93.1972	0.000999	positive
CTPS1	Leukemia_Cancer	PRKCSH_MUT	KRAS_MUT	PMPCA_MUT	KCNK2_MUT	93.1699	0.000999	negative
CRKL	Leukemia_Cancer	MORC4_MUT	Myeloma_Cancer	SEC16B_MUT	Lymphoma_Cancer	93.0434	0.000999	positive
SPDEF	RNF34_MUT	Breast_Cancer	WEE2_MUT	PLCL2_MUT	TNFRSF11B_MUT	93.0264	0.000999	negative
FURIN	NLK_MUT	NUP155_MUT	Ovarian_Cancer	Breast_Cancer	SBF1_MUT	92.9727	0.000999	positive
ANKRD49	Pancreatic_Cancer	Head_and_Neck_Cancer	Bladder_Cancer	Esophageal_Cancer	Skin_Cancer	92.9399	0.000999	negative
ZFP36L2	EHBP1_MUT	Leukemia_Cancer	PDZD3_MUT	Head_and_Neck_Cancer	PKM_MUT	92.9156	0.000999	negative
HMGCS1	TSEN54_MUT	Head_and_Neck_Cancer	Bladder_Cancer	Brain_Cancer	MAP2K5_MUT	92.873	0.000999	positive
THAP1	Leukemia_Cancer	Ovarian_Cancer	HMX1_MUT	TMEM161B_MUT	Lymphoma_Cancer	92.868	0.000999	positive
DDX3X	Kidney_Cancer	Liver_Cancer	Head_and_Neck_Cancer	Skin_Cancer	Brain_Cancer	92.721	0.000999	positive
EDF1	PARN_MUT	CHRM3_MUT	Head_and_Neck_Cancer	Esophageal_Cancer	UTS2R_MUT	92.7066	0.000999	negative
PEX12	RUSC2_MUT	TFPT_MUT	Pancreatic_Cancer	CCM2L_MUT	WWP2_MUT	92.606	0.000999	negative
ADSL	ZNF184_MUT	Ovarian_Cancer	Liver_Cancer	Head_and_Neck_Cancer	Brain_Cancer	92.6006	0.000999	positive
TFRC	RP11-1220K2.2_MUT	Leukemia_Cancer	Pancreatic_Cancer	Breast_Cancer	Lymphoma_Cancer	92.599	0.000999	negative
HTT	ZBTB45_MUT	Lung_Cancer	Brain_Cancer	ZNF846_MUT	SLC1A7_MUT	92.5228	0.000999	positive
FDX1	Leukemia_Cancer	KATNAL1_MUT	KRAS_MUT	Skin_Cancer	TRIM64B_MUT	92.4842	0.000999	negative
HSPA13	SLC17A3_MUT	Head_and_Neck_Cancer	KRAS_MUT	Bladder_Cancer	Esophageal_Cancer	92.4813	0.000999	negative
SLC25A28	DLGAP5_MUT	Leukemia_Cancer	KRAS_MUT	FLOT2_MUT	CLEC14A_MUT	92.4768	0.000999	positive
RHOA	Leukemia_Cancer	KIF20A_MUT	ERCC6L2_MUT	Lymphoma_Cancer	REG3G_MUT	92.4517	0.000999	negative
UGCG	CARS2_MUT	Head_and_Neck_Cancer	Bladder_Cancer	PDPR_MUT	Esophageal_Cancer	92.4403	0.000999	negative
UBE2G2	Leukemia_Cancer	Kidney_Cancer	Myeloma_Cancer	Lymphoma_Cancer	RPH3A_MUT	92.3976	0.000999	negative
ANLN	COG2_MUT	Skin_Cancer	CLCNKA_MUT	Brain_Cancer	SNAI2_MUT	92.3778	0.000999	positive
RBL1	RB1_MUT	HSD3B2_MUT	JMY_MUT	SLC22A16_MUT	PCGF6_MUT	92.2374	0.000999	positive
CRKL	Ovarian_Cancer	Pancreatic_Cancer	Bile_Duct_Cancer	Bladder_Cancer	Skin_Cancer	92.1656	0.000999	negative
PPIL1	CDT1_MUT	ZNF813_MUT	SIMC1_MUT	Skin_Cancer	Brain_Cancer	92.107	0.000999	positive
HNRNPH1	Colon_Cancer	SRP68_MUT	Pancreatic_Cancer	ALDH3A1_MUT	RPH3A_MUT	92.0729	0.000999	positive
MTPAP	ZNF778_MUT	Head_and_Neck_Cancer	SGCD_MUT	MFSD12_MUT	SLC8A3_MUT	92.0372	0.000999	negative
CAPRIN1	Pancreatic_Cancer	Head_and_Neck_Cancer	Breast_Cancer	Bladder_Cancer	Esophageal_Cancer	92.0327	0.000999	negative
EED	MSLNL_MUT	FAM187A_MUT	Head_and_Neck_Cancer	KRAS_MUT	Brain_Cancer	92.0024	0.000999	positive
CLTC	SLTM_MUT	Lung_Cancer	TUBGCP4_MUT	Neuroblastoma_Cancer	Brain_Cancer	91.9879	0.000999	positive
TADA2B	Kidney_Cancer	Bladder_Cancer	TRAP1_MUT	Brain_Cancer	LGR6_MUT	91.9693	0.000999	positive
LARS2	SLITRK3_MUT	Head_and_Neck_Cancer	DCLK2_MUT	OR4P4_MUT	Esophageal_Cancer	91.9391	0.000999	negative
KIF2A	EIF4ENIF1_MUT	KLHL34_MUT	E2F2_MUT	Skin_Cancer	APBA2_MUT	91.9387	0.000999	negative
AK6	OR4C15_MUT	Head_and_Neck_Cancer	Bladder_Cancer	Esophageal_Cancer	Brain_Cancer	91.9248	0.000999	negative
RNF31	NEK7_MUT	Leukemia_Cancer	JAK3_MUT	Bladder_Cancer	ATM_MUT	91.92	0.000999	negative
PSMB7	Leukemia_Cancer	Myeloma_Cancer	NOS3_MUT	Esophageal_Cancer	Lymphoma_Cancer	91.9141	0.000999	positive
HSD17B10	CCDC33_MUT	Head_and_Neck_Cancer	PDZD7_MUT	PTGS1_MUT	Esophageal_Cancer	91.879	0.000999	negative
UBE2Q1	RB1_MUT	Rhabdomyosarcoma_Cancer	Myeloma_Cancer	Rhabdoid_Cancer	CFH_MUT	91.8639	0.000999	negative
ZNF407	MYT1L_MUT	Kidney_Cancer	SLC34A2_MUT	Brain_Cancer	CTU1_MUT	91.8454	0.000999	positive
NRDC	Lung_Cancer	Head_and_Neck_Cancer	HOMEZ_MUT	Esophageal_Cancer	ARID3B_MUT	91.8115	0.000999	negative
BCR	DNALI1_MUT	HNRNPCL1_MUT	TMEM99_MUT	Leukemia_Cancer	AEBP2_MUT	91.7481	0.000999	negative
ACLY	Colon_Cancer	Head_and_Neck_Cancer	Myeloma_Cancer	Skin_Cancer	Lymphoma_Cancer	91.7357	0.000999	negative
CREBBP	EP300_MUT	AHCYL2_MUT	Breast_Cancer	Myeloma_Cancer	TRAPPC3L_MUT	91.648	0.000999	negative
UROD	Neuroblastoma_Cancer	Liver_Cancer	Head_and_Neck_Cancer	Skin_Cancer	Brain_Cancer	91.6413	0.000999	positive
RRM2	Leukemia_Cancer	TSPAN8_MUT	Neuroblastoma_Cancer	Myeloma_Cancer	Skin_Cancer	91.6377	0.000999	negative
SGO1	DOPEY2_MUT	CEP78_MUT	Myeloma_Cancer	C5orf49_MUT	ZNF425_MUT	91.4956	0.000999	positive
VHL	Colon_Cancer	NYAP2_MUT	Leukemia_Cancer	Kidney_Cancer	Breast_Cancer	91.443	0.000999	positive
TARS2	PROKR1_MUT	ASPM_MUT	ODF1_MUT	Head_and_Neck_Cancer	KIAA1524_MUT	91.4423	0.000999	negative
ZNRD1	MRGPRX1_MUT	Kidney_Cancer	KRAS_MUT	Esophageal_Cancer	Brain_Cancer	91.4231	0.000999	negative
ZNF830	WT1_MUT	Leukemia_Cancer	Ovarian_Cancer	Breast_Cancer	PTK7_MUT	91.3964	0.000999	negative
GOLT1B	Lung_Cancer	Neuroblastoma_Cancer	Skin_Cancer	NFKBIB_MUT	Brain_Cancer	91.3617	0.000999	negative
PPA2	HPR_MUT	Head_and_Neck_Cancer	Bladder_Cancer	Esophageal_Cancer	Skin_Cancer	91.3117	0.000999	negative
ATP2C1	RDH10_MUT	Neuroblastoma_Cancer	Myeloma_Cancer	Ewings_Sarcoma_Cancer	Brain_Cancer	91.2754	0.000999	negative
ELOB	Colon_Cancer	Lung_Cancer	Kidney_Cancer	Pancreatic_Cancer	Bile_Duct_Cancer	91.2069	0.000999	positive
DCLRE1B	Leukemia_Cancer	PCK1_MUT	Myeloma_Cancer	Esophageal_Cancer	CDH19_MUT	91.1667	0.000999	positive
DPM2	Head_and_Neck_Cancer	KLHDC4_MUT	Myeloma_Cancer	NSFL1C_MUT	RINL_MUT	91.142	0.000999	negative
RPL22	ADTRP_MUT	THYN1_MUT	TP53_MUT	RP11-685N3.1_MUT	CD84_MUT	90.9686	0.000999	negative
GRK2	Lung_Cancer	Leukemia_Cancer	Ovarian_Cancer	Skin_Cancer	Brain_Cancer	90.945	0.000999	positive
KDM5C	Leukemia_Cancer	Myeloma_Cancer	NEDD4_MUT	SMAD4_MUT	PRAME_MUT	90.9287	0.000999	negative
WDR48	RUSC1_MUT	Head_and_Neck_Cancer	DFNA5_MUT	WNK4_MUT	Brain_Cancer	90.9068	0.000999	positive
EPHA2	Kidney_Cancer	ANXA8_MUT	Bile_Duct_Cancer	Head_and_Neck_Cancer	Bladder_Cancer	90.8902	0.000999	positive
LDHA	MYPOP_MUT	Liver_Cancer	Pancreatic_Cancer	Bile_Duct_Cancer	SNTG2_MUT	90.882	0.000999	negative
TFAM	PLCD1_MUT	MDC1_MUT	RAB11FIP5_MUT	SENP5_MUT	LBP_MUT	90.8501	0.000999	negative
CCDC51	RC3H1_MUT	Head_and_Neck_Cancer	Breast_Cancer	GLYATL1_MUT	Esophageal_Cancer	90.8462	0.000999	negative
TLK2	Neuroblastoma_Cancer	Rhabdomyosarcoma_Cancer	Pancreatic_Cancer	Skin_Cancer	NF2_MUT	90.8415	0.000999	negative
PTK2	RB1_MUT	Leukemia_Cancer	Head_and_Neck_Cancer	Esophageal_Cancer	Lymphoma_Cancer	90.8349	0.000999	positive
UQCRC2	TBPL2_MUT	MUC5B_MUT	Leukemia_Cancer	NME8_MUT	FASTKD5_MUT	90.7763	0.000999	negative
EEF2	Head_and_Neck_Cancer	STRN3_MUT	Brain_Cancer	MROH2A_MUT	UNC5A_MUT	90.7708	0.000999	positive
SHOC2	OBSL1_MUT	OR8K5_MUT	BRAF_MUT	ZNF354B_MUT	UBA3_MUT	90.7583	0.000999	positive
SLC25A3	INO80C_MUT	EFS_MUT	SON_MUT	Head_and_Neck_Cancer	Brain_Cancer	90.7337	0.000999	positive
IPMK	TBCEL_MUT	Leukemia_Cancer	PHF21A_MUT	Myeloma_Cancer	BCAR1_MUT	90.6167	0.000999	negative
GMPS	Lung_Cancer	Leukemia_Cancer	Pancreatic_Cancer	Breast_Cancer	Myeloma_Cancer	90.5905	0.000999	negative
SDHA	Bone_Cancer	Ovarian_Cancer	Head_and_Neck_Cancer	Bladder_Cancer	Brain_Cancer	90.5846	0.000999	positive
KRAS	Kidney_Cancer	Head_and_Neck_Cancer	NRAS_MUT	Skin_Cancer	Brain_Cancer	90.5657	0.000999	positive
SLC4A7	Neuroblastoma_Cancer	Ovarian_Cancer	Head_and_Neck_Cancer	DISP1_MUT	Brain_Cancer	90.5173	0.000999	positive
SLC7A1	Leukemia_Cancer	Kidney_Cancer	HAUS3_MUT	ZNF142_MUT	Lymphoma_Cancer	90.5086	0.000999	negative
COA6	PCCA_MUT	TCEAL3_MUT	SNX21_MUT	CTD-3193O13.9_MUT	FAN1_MUT	90.4887	0.000999	negative
METTL16	ERP27_MUT	LRP5L_MUT	Myeloma_Cancer	MYRF_MUT	Skin_Cancer	90.4485	0.000999	positive
SLC39A7	Lung_Cancer	Leukemia_Cancer	Breast_Cancer	KRTAP4-16P_MUT	Lymphoma_Cancer	90.4339	0.000999	positive
AMD1	C11orf82_MUT	ZNF343_MUT	PCDHB13_MUT	GNA13_MUT	Skin_Cancer	90.2633	0.000999	negative
IMPDH2	Bone_Cancer	ASIC3_MUT	Neuroblastoma_Cancer	Skin_Cancer	Brain_Cancer	90.2114	0.000999	positive
ATP1A1	Neuroblastoma_Cancer	SYNGR2_MUT	CSK_MUT	SYTL2_MUT	Brain_Cancer	90.2103	0.000999	positive
COA7	PLEKHA6_MUT	ZNF778_MUT	DYRK1B_MUT	PRDM14_MUT	CDH17_MUT	90.1834	0.000999	negative
EFTUD2	Lung_Cancer	Kidney_Cancer	Liver_Cancer	Bile_Duct_Cancer	Skin_Cancer	90.1727	0.000999	positive
DSCC1	Colon_Cancer	DIDO1_MUT	Pancreatic_Cancer	Head_and_Neck_Cancer	Esophageal_Cancer	90.1606	0.000999	positive
NEK1	GABRA4_MUT	Pancreatic_Cancer	Skin_Cancer	UBA6_MUT	SGCZ_MUT	90.0892	0.000999	negative
RPS6	STX3_MUT	KHDRBS2_MUT	COL23A1_MUT	Head_and_Neck_Cancer	BCLAF1_MUT	90.0889	0.000999	positive
HDAC1	Myeloma_Cancer	AL627309.1_MUT	Lymphoma_Cancer	DENND4A_MUT	ZFYVE1_MUT	90.0743	0.000999	negative
METAP2	Leukemia_Cancer	CYP4F12_MUT	Myeloma_Cancer	CCDC14_MUT	ZSCAN21_MUT	89.9268	0.000999	positive
PREX1	Bone_Cancer	Leukemia_Cancer	Breast_Cancer	Ewings_Sarcoma_Cancer	RIMBP2_MUT	89.9207	0.000999	negative
RASA1	MYOM2_MUT	Neuroblastoma_Cancer	Kidney_Cancer	Head_and_Neck_Cancer	Bladder_Cancer	89.9023	0.000999	positive
FCHO2	Head_and_Neck_Cancer	Breast_Cancer	Bladder_Cancer	Skin_Cancer	NUTM2G_MUT	89.8771	0.000999	negative
FAM50A	FICD_MUT	Colon_Cancer	Leukemia_Cancer	Bladder_Cancer	Brain_Cancer	89.8444	0.000999	negative
ITGB5	Liver_Cancer	KRAS_MUT	Breast_Cancer	GPR148_MUT	Brain_Cancer	89.8274	0.000999	negative
EXT2	Liver_Cancer	ANXA8_MUT	Head_and_Neck_Cancer	Bladder_Cancer	Brain_Cancer	89.8014	0.000999	negative
DDX5	Leukemia_Cancer	EPHA10_MUT	PNPLA3_MUT	ASUN_MUT	DHX57_MUT	89.7256	0.000999	positive
SNRPA1	Leukemia_Cancer	TSPAN8_MUT	C11orf35_MUT	PRDM13_MUT	ARNTL2_MUT	89.7065	0.000999	negative
GART	Ovarian_Cancer	Liver_Cancer	Endometrial_Cancer	Skin_Cancer	Brain_Cancer	89.674	0.000999	positive
SLC35B2	Leukemia_Cancer	KRAS_MUT	MTMR11_MUT	Skin_Cancer	Lymphoma_Cancer	89.6606	0.000999	positive
NDE1	ITGBL1_MUT	Rhabdomyosarcoma_Cancer	Pancreatic_Cancer	Bladder_Cancer	KIAA2026_MUT	89.6541	0.000999	negative
RABIF	Colon_Cancer	Lung_Cancer	Leukemia_Cancer	Pancreatic_Cancer	Bile_Duct_Cancer	89.6477	0.000999	negative
DOT1L	Leukemia_Cancer	MUC3A_MUT	Myeloma_Cancer	PRRG2_MUT	EGR2_MUT	89.635	0.000999	negative
SOX4	OR2G6_MUT	Bladder_Cancer	NPY4R_MUT	DAP3_MUT	LMTK2_MUT	89.5853	0.000999	negative
MASTL	Lung_Cancer	Ovarian_Cancer	Liver_Cancer	Endometrial_Cancer	ZC3H10_MUT	89.5636	0.000999	positive
C19orf25	OR5H14_MUT	KRAS_MUT	Esophageal_Cancer	ATP10D_MUT	ZNF611_MUT	89.4971	0.000999	positive
ATP6AP2	FRRS1_MUT	C2orf62_MUT	Skin_Cancer	Brain_Cancer	TCF24_MUT	89.4937	0.000999	positive
IPO5	Lung_Cancer	Leukemia_Cancer	Myeloma_Cancer	Brain_Cancer	C15orf52_MUT	89.4631	0.000999	positive
PDGFRB	Ewings_Sarcoma_Cancer	FAM83A_MUT	KCNG4_MUT	Brain_Cancer	SMAD6_MUT	89.4604	0.000999	negative
COA5	METAP2_MUT	NACC2_MUT	Myeloma_Cancer	PCDH15_MUT	MEP1B_MUT	89.4278	0.000999	negative
ANLN	EIF4B_MUT	Ovarian_Cancer	Pancreatic_Cancer	Head_and_Neck_Cancer	FBXW7_MUT	89.3142	0.000999	negative
CTTN	CENPH_MUT	Head_and_Neck_Cancer	XYLT1_MUT	KIF2B_MUT	UNC5A_MUT	89.2603	0.000999	negative
CTDNEP1	CLHC1_MUT	Neuroblastoma_Cancer	Kidney_Cancer	PCDH17_MUT	SMAD4_MUT	89.2577	0.000999	positive
VPS25	Lung_Cancer	SLC26A2_MUT	Neuroblastoma_Cancer	Pancreatic_Cancer	Brain_Cancer	89.2502	0.000999	positive
ZEB2	Colon_Cancer	Lung_Cancer	Gastric_Cancer	Ovarian_Cancer	Pancreatic_Cancer	89.247	0.000999	positive
PSMD7	ZNF133_MUT	RGPD3_MUT	Leukemia_Cancer	PPP1R13L_MUT	DNM1L_MUT	89.2298	0.000999	negative
PPAT	Bone_Cancer	Ovarian_Cancer	FAM149A_MUT	Skin_Cancer	Brain_Cancer	89.2249	0.000999	positive
TEAD1	Leukemia_Cancer	C4orf21_MUT	Breast_Cancer	Myeloma_Cancer	PLEKHH2_MUT	89.2184	0.000999	positive
DUT	Leukemia_Cancer	TSPAN8_MUT	Breast_Cancer	Myeloma_Cancer	POT1_MUT	89.1909	0.000999	negative
NANS	ERG_MUT	FAM151A_MUT	Lung_Cancer	IFI44_MUT	Pancreatic_Cancer	89.1784	0.000999	negative
PRELID1	Leukemia_Cancer	Myeloma_Cancer	MB21D2_MUT	Skin_Cancer	ZNF33A_MUT	89.1606	0.000999	negative
PDE12	VWA5B1_MUT	LRRC43_MUT	Esophageal_Cancer	SLC34A1_MUT	ZFC3H1_MUT	89.1484	0.000999	negative
OSBPL9	TRIM42_MUT	PTPN6_MUT	Bile_Duct_Cancer	Head_and_Neck_Cancer	Myeloma_Cancer	89.139	0.000999	negative
SAR1A	Kidney_Cancer	PRPS1L1_MUT	Brain_Cancer	ZNF649_MUT	FAM114A1_MUT	89.131	0.000999	negative
ORC6	OR2L13_MUT	Bile_Duct_Cancer	Head_and_Neck_Cancer	Esophageal_Cancer	ZNFX1_MUT	89.1171	0.000999	positive
ROCK2	Leukemia_Cancer	AMFR_MUT	Myeloma_Cancer	PZP_MUT	Lymphoma_Cancer	89.1029	0.000999	negative
KLF6	VHL_MUT	SLC37A3_MUT	ERN2_MUT	KRAS_MUT	NFATC2IP_MUT	89.0695	0.000999	negative
SURF4	PDZD8_MUT	MRGPRX1_MUT	KRAS_MUT	CCDC66_MUT	NUTM2G_MUT	89.0304	0.000999	positive
EPHA2	SCN11A_MUT	Lung_Cancer	Leukemia_Cancer	Myeloma_Cancer	Lymphoma_Cancer	89.0253	0.000999	negative
ATP6V1G1	ARL13B_MUT	VHL_MUT	Leukemia_Cancer	KRAS_MUT	Skin_Cancer	89.0134	0.000999	negative
FAM50A	FGG_MUT	Lung_Cancer	Ovarian_Cancer	Pancreatic_Cancer	Head_and_Neck_Cancer	89.0006	0.000999	positive
MYH9	KNG1_MUT	Ovarian_Cancer	Liver_Cancer	SH3TC1_MUT	Skin_Cancer	88.9738	0.000999	positive
SLC7A5	SLC37A3_MUT	Kidney_Cancer	KRAS_MUT	Lymphoma_Cancer	SLC27A5_MUT	88.9421	0.000999	negative
PSMA6	Lung_Cancer	Head_and_Neck_Cancer	Brain_Cancer	FAM20B_MUT	PDE5A_MUT	88.9319	0.000999	positive
HNF1A	Colon_Cancer	Liver_Cancer	CNTNAP1_MUT	OR7C1_MUT	CDH1_MUT	88.9119	0.000999	negative
NXT1	ENO4_MUT	Neuroblastoma_Cancer	Rhabdomyosarcoma_Cancer	Pancreatic_Cancer	ZNF318_MUT	88.9076	0.000999	negative
RAN	TKTL2_MUT	Head_and_Neck_Cancer	Brain_Cancer	MROH2A_MUT	UNC5A_MUT	88.8939	0.000999	positive
PABPN1	VHL_MUT	Leukemia_Cancer	OR6K6_MUT	Myeloma_Cancer	Brain_Cancer	88.8929	0.000999	negative
MINOS1	Leukemia_Cancer	Neuroblastoma_Cancer	Rhabdomyosarcoma_Cancer	Ewings_Sarcoma_Cancer	C2CD3_MUT	88.8289	0.000999	negative
VPS26A	Colon_Cancer	Head_and_Neck_Cancer	KRT14_MUT	Esophageal_Cancer	Lymphoma_Cancer	88.8243	0.000999	negative
NDC1	ERP44_MUT	SEMA3F_MUT	PPWD1_MUT	Myeloma_Cancer	Brain_Cancer	88.7701	0.000999	negative
INPPL1	NCK1_MUT	MYRFL_MUT	Ewings_Sarcoma_Cancer	ANO9_MUT	Brain_Cancer	88.7588	0.000999	positive
DNAJC13	MRGPRX2_MUT	FBLN7_MUT	Skin_Cancer	KRT6B_MUT	Rhabdoid_Cancer	88.7195	0.000999	negative
COX14	NCAPH2_MUT	CSNK2A3_MUT	IL4R_MUT	CD58_MUT	PCDH15_MUT	88.6554	0.000999	negative
SEPSECS	Colon_Cancer	Gastric_Cancer	Pancreatic_Cancer	Bile_Duct_Cancer	MAGEL2_MUT	88.6473	0.000999	positive
PPAT	Colon_Cancer	Lung_Cancer	Gastric_Cancer	Leukemia_Cancer	Breast_Cancer	88.6225	0.000999	negative
HCFC1	TCEB3B_MUT	Lung_Cancer	Pancreatic_Cancer	Head_and_Neck_Cancer	ADAM21_MUT	88.5553	0.000999	positive
CFL1	Lung_Cancer	Gastric_Cancer	Neuroblastoma_Cancer	Skin_Cancer	Brain_Cancer	88.481	0.000999	positive
PDCD5	PARN_MUT	Head_and_Neck_Cancer	ABI3BP_MUT	PYHIN1_MUT	Brain_Cancer	88.4709	0.000999	negative
SUZ12	MSLNL_MUT	SCYL1_MUT	Head_and_Neck_Cancer	KRAS_MUT	Brain_Cancer	88.4503	0.000999	positive
NHLRC2	C1orf65_MUT	Neuroblastoma_Cancer	DYRK1B_MUT	Skin_Cancer	Brain_Cancer	88.4494	0.000999	negative
PPA1	Kidney_Cancer	Head_and_Neck_Cancer	Bladder_Cancer	Skin_Cancer	Brain_Cancer	88.3932	0.000999	negative
DPM1	Kidney_Cancer	Ovarian_Cancer	Liver_Cancer	Head_and_Neck_Cancer	Myeloma_Cancer	88.3925	0.000999	negative
CKS1B	ZBED1_MUT	RB1_MUT	Cervical_Cancer	C1orf110_MUT	SSX2IP_MUT	88.3477	0.000999	negative
VPS41	ZKSCAN1_MUT	MRGPRX1_MUT	Skin_Cancer	Brain_Cancer	MEIS2_MUT	88.2914	0.000999	positive
PMVK	Head_and_Neck_Cancer	KRAS_MUT	DNAI2_MUT	SEMA6D_MUT	Skin_Cancer	88.2673	0.000999	negative
MED24	Lung_Cancer	Ovarian_Cancer	Breast_Cancer	Brain_Cancer	Rhabdoid_Cancer	88.2528	0.000999	positive
NDUFS8	CHODL_MUT	ZNF529_MUT	FAM13A_MUT	PCCA_MUT	MT-ND4_MUT	88.2377	0.000999	negative
TERF1	C2CD4D_MUT	VHL_MUT	Ovarian_Cancer	HSP90AA1_MUT	Skin_Cancer	88.2119	0.000999	negative
RFK	ALDH1L1_MUT	Liver_Cancer	DRD2_MUT	Bladder_Cancer	Brain_Cancer	88.2064	0.000999	positive
PSMD7	Lung_Cancer	Pancreatic_Cancer	Head_and_Neck_Cancer	PHACTR2_MUT	Brain_Cancer	88.1758	0.000999	positive
RRM1	Leukemia_Cancer	Neuroblastoma_Cancer	Myeloma_Cancer	Skin_Cancer	MED16_MUT	88.1542	0.000999	negative
ATP6AP1	HDAC9_MUT	PARS2_MUT	Brain_Cancer	GRID2_MUT	ADCYAP1R1_MUT	88.1434	0.000999	positive
USP8	Neuroblastoma_Cancer	KRAS_MUT	SYTL5_MUT	Brain_Cancer	VANGL2_MUT	88.1431	0.000999	positive
GABPB1	PGR_MUT	Pancreatic_Cancer	SMC2_MUT	CASP8_MUT	EXOSC10_MUT	88.1418	0.000999	positive
SETDB1	Leukemia_Cancer	TRIM3_MUT	Head_and_Neck_Cancer	Myeloma_Cancer	Esophageal_Cancer	88.0972	0.000999	negative
NUDT21	B3GNT3_MUT	Lung_Cancer	SMAD4_MUT	Brain_Cancer	FNBP4_MUT	88.093	0.000999	positive
RIC1	CLASP1_MUT	TRAM1L1_MUT	EDEM3_MUT	Ewings_Sarcoma_Cancer	Skin_Cancer	88.0925	0.000999	positive
CHD1	SLC37A3_MUT	CHML_MUT	KRAS_MUT	Skin_Cancer	Brain_Cancer	88.0834	0.000999	negative
HMGCR	Liver_Cancer	HCAR1_MUT	NFE2_MUT	SCNN1D_MUT	Brain_Cancer	88.0675	0.000999	positive
UBC	Bone_Cancer	PRPF40A_MUT	Ovarian_Cancer	Breast_Cancer	Skin_Cancer	88.0441	0.000999	negative
BRD2	NID2_MUT	Kidney_Cancer	Skin_Cancer	Lymphoma_Cancer	ZNF618_MUT	88.0172	0.000999	negative
UBE2K	Kidney_Cancer	Skin_Cancer	Brain_Cancer	Rhabdoid_Cancer	MAGEC3_MUT	87.9963	0.000999	positive
UFSP2	Kidney_Cancer	KRAS_MUT	SYTL5_MUT	RAD9B_MUT	Brain_Cancer	87.9863	0.000999	negative
SLC25A19	Leukemia_Cancer	ILVBL_MUT	EIF4A2_MUT	PHACTR4_MUT	EIF4G3_MUT	87.9639	0.000999	negative
NDUFAF7	MROH8_MUT	OGFOD3_MUT	PPP4R1L_MUT	PTGDR2_MUT	MT-ATP6_MUT	87.9377	0.000999	negative
ATP6V1A	VHL_MUT	Leukemia_Cancer	MRI1_MUT	Ovarian_Cancer	LRRTM4_MUT	87.8477	0.000999	negative
MYO10	ZNF587_MUT	SCYL1_MUT	KRAS_MUT	MYL1_MUT	Brain_Cancer	87.8274	0.000999	negative
IDH3A	PRAMEF4_MUT	KRAS_MUT	FLOT2_MUT	NAP1L6_MUT	AKAP4_MUT	87.7905	0.000999	negative
PRKAR1A	Neuroblastoma_Cancer	Head_and_Neck_Cancer	SEMA5A_MUT	KCNT2_MUT	FGL1_MUT	87.7328	0.000999	positive
PTPN23	Leukemia_Cancer	Kidney_Cancer	Head_and_Neck_Cancer	SLC4A10_MUT	Bladder_Cancer	87.7274	0.000999	negative
DMAC1	RABL6_MUT	IL17RC_MUT	OR6Y1_MUT	NBPF15_MUT	MT-ND4_MUT	87.7188	0.000999	negative
SLC4A7	Lung_Cancer	Pancreatic_Cancer	Breast_Cancer	Skin_Cancer	Lymphoma_Cancer	87.685	0.000999	negative
GLS	GJB2_MUT	Leukemia_Cancer	Myeloma_Cancer	HERC3_MUT	Lymphoma_Cancer	87.6748	0.000999	negative
NR2C2AP	Head_and_Neck_Cancer	Bladder_Cancer	Ewings_Sarcoma_Cancer	Skin_Cancer	Brain_Cancer	87.6186	0.000999	negative
PAICS	Bone_Cancer	Ovarian_Cancer	Liver_Cancer	Endometrial_Cancer	Brain_Cancer	87.5894	0.000999	positive
MRPL33	OR5M3_MUT	Head_and_Neck_Cancer	PCDH15_MUT	CPSF3_MUT	TTLL7_MUT	87.5809	0.000999	negative
UBE2Z	Colon_Cancer	Gastric_Cancer	LCMT2_MUT	Pancreatic_Cancer	DPEP2_MUT	87.5802	0.000999	negative
VPS54	CCDC93_MUT	PTEN_MUT	Pancreatic_Cancer	DENND2A_MUT	FCRL2_MUT	87.5768	0.000999	positive
DET1	Kidney_Cancer	TOP3B_MUT	KRAS_MUT	Skin_Cancer	TPRN_MUT	87.5741	0.000999	negative
CTDNEP1	Leukemia_Cancer	Liver_Cancer	CLK2_MUT	Skin_Cancer	Brain_Cancer	87.5523	0.000999	negative
MRPS11	NAPA_MUT	DVL1_MUT	Colon_Cancer	Lung_Cancer	Esophageal_Cancer	87.5442	0.000999	negative
NDUFS7	LY9_MUT	PCDH17_MUT	Liver_Cancer	PCCA_MUT	CORO7_MUT	87.5336	0.000999	negative
SLC39A1	AP3B2_MUT	EFS_MUT	KIF23_MUT	LRRTM1_MUT	Skin_Cancer	87.4887	0.000999	negative
MCTS1	DLX2_MUT	Leukemia_Cancer	SLIT3_MUT	ARFGAP1_MUT	MAP3K2_MUT	87.4398	0.000999	positive
DCLRE1B	TPRXL_MUT	HOXB8_MUT	Skin_Cancer	Brain_Cancer	TAS2R46_MUT	87.4341	0.000999	negative
PSMG2	XPO5_MUT	SH3TC1_MUT	OC90_MUT	GBX2_MUT	XPOT_MUT	87.3955	0.000999	positive
CDK2	Neuroblastoma_Cancer	MYBBP1A_MUT	Kidney_Cancer	Head_and_Neck_Cancer	Lymphoma_Cancer	87.3913	0.000999	positive
IPO5	CSAD_MUT	KRAS_MUT	ZNF439_MUT	Ewings_Sarcoma_Cancer	Skin_Cancer	87.3692	0.000999	negative
ATP5PB	Leukemia_Cancer	Pancreatic_Cancer	Skin_Cancer	Brain_Cancer	Lymphoma_Cancer	87.3533	0.000999	positive
STMN1	Lung_Cancer	ZNF319_MUT	Leukemia_Cancer	Breast_Cancer	Myeloma_Cancer	87.2682	0.000999	negative
NDUFB10	MUC17_MUT	ZNF354B_MUT	DTWD1_MUT	HS3ST3A1_MUT	TTLL7_MUT	87.2528	0.000999	negative
SGF29	Kidney_Cancer	Head_and_Neck_Cancer	CLPB_MUT	Brain_Cancer	LGR6_MUT	87.2083	0.000999	positive
WASF2	Colon_Cancer	KLK13_MUT	Pancreatic_Cancer	Bile_Duct_Cancer	RABL2B_MUT	87.1848	0.000999	negative
STAG2	STAB1_MUT	Lung_Cancer	PPP1R15A_MUT	Ewings_Sarcoma_Cancer	Brain_Cancer	87.153	0.000999	positive
PPP2R1A	LOX_MUT	Colon_Cancer	TMEM121_MUT	Myeloma_Cancer	ALS2_MUT	87.1488	0.000999	positive
C15orf41	Neuroblastoma_Cancer	Ewings_Sarcoma_Cancer	KIRREL3_MUT	POLR2A_MUT	MT-ATP6_MUT	87.0686	0.000999	negative
SEPHS1	Lung_Cancer	Liver_Cancer	Esophageal_Cancer	CHD4_MUT	Lymphoma_Cancer	87.0618	0.000999	positive
RAN	ART4_MUT	Leukemia_Cancer	Myeloma_Cancer	Skin_Cancer	ZNF33A_MUT	87.0529	0.000999	negative
CYB5R4	Leukemia_Cancer	Myeloma_Cancer	MAN2C1_MUT	Esophageal_Cancer	Lymphoma_Cancer	87.0526	0.000999	positive
MTG1	ZNF778_MUT	HPR_MUT	LRIG3_MUT	CTNNB1_MUT	ANKRD30B_MUT	87.04	0.000999	negative
RAB35	Lung_Cancer	Neuroblastoma_Cancer	Liver_Cancer	Skin_Cancer	IL17RB_MUT	87.0135	0.000999	positive
DNAJC21	Kidney_Cancer	KRAS_MUT	GPR84_MUT	KRT1_MUT	CASP7_MUT	86.9982	0.000999	negative
FOSL1	Pancreatic_Cancer	Bile_Duct_Cancer	Head_and_Neck_Cancer	TATDN2_MUT	NF2_MUT	86.9969	0.000999	negative
GRHL2	OBSL1_MUT	Neuroblastoma_Cancer	Ovarian_Cancer	Skin_Cancer	Brain_Cancer	86.9777	0.000999	positive
SCD	Colon_Cancer	Pancreatic_Cancer	Head_and_Neck_Cancer	Esophageal_Cancer	Skin_Cancer	86.9268	0.000999	negative
MTF1	SPAG1_MUT	Leukemia_Cancer	LRRC37A_MUT	ABHD12B_MUT	USP15_MUT	86.902	0.000999	negative
DDX39B	SLC5A12_MUT	KRAS_MUT	PIP5K1C_MUT	SCNN1D_MUT	NDST3_MUT	86.9	0.000999	negative
SEPHS2	Leukemia_Cancer	Kidney_Cancer	DGCR2_MUT	Myeloma_Cancer	AEBP2_MUT	86.87	0.000999	negative
EIF3H	Lung_Cancer	Leukemia_Cancer	Pancreatic_Cancer	Head_and_Neck_Cancer	Esophageal_Cancer	86.8671	0.000999	positive
USP15	Lung_Cancer	PAXBP1_MUT	TYRO3_MUT	MX1_MUT	Rhabdoid_Cancer	86.8277	0.000999	negative
SAR1A	TMEM59_MUT	Head_and_Neck_Cancer	KRAS_MUT	WASF1_MUT	Esophageal_Cancer	86.7955	0.000999	positive
ALAD	Ovarian_Cancer	Head_and_Neck_Cancer	Bladder_Cancer	Skin_Cancer	Brain_Cancer	86.7808	0.000999	positive
RPRD2	Gastric_Cancer	MT-CO2_MUT	Pancreatic_Cancer	Myeloma_Cancer	GRIA1_MUT	86.754	0.000999	negative
CHP1	Leukemia_Cancer	AIFM3_MUT	Pancreatic_Cancer	ITK_MUT	PELI1_MUT	86.7337	0.000999	positive
EIF3E	ISYNA1_MUT	JMJD4_MUT	MN1_MUT	Skin_Cancer	Brain_Cancer	86.6619	0.000999	negative
COX6A1	GRIN2D_MUT	Leukemia_Cancer	CASP12_MUT	PABPC3_MUT	PRAMEF10_MUT	86.6425	0.000999	negative
NOC4L	FH_MUT	Skin_Cancer	Brain_Cancer	TMPRSS13_MUT	TTC14_MUT	86.5895	0.000999	negative
MRPL57	Lung_Cancer	ATP11C_MUT	Head_and_Neck_Cancer	Esophageal_Cancer	CBX6_MUT	86.5405	0.000999	negative
VBP1	CYLC1_MUT	Head_and_Neck_Cancer	Bladder_Cancer	Brain_Cancer	SOX11_MUT	86.5181	0.000999	negative
SOD2	Lung_Cancer	RPL22_MUT	Pancreatic_Cancer	Bladder_Cancer	Brain_Cancer	86.5017	0.000999	positive
DTYMK	UGT2B15_MUT	BRAF_MUT	Leukemia_Cancer	Breast_Cancer	INHBA_MUT	86.4989	0.000999	negative
FPGS	ZNF541_MUT	Head_and_Neck_Cancer	Esophageal_Cancer	Brain_Cancer	GPC3_MUT	86.4711	0.000999	positive
SRM	CIR1_MUT	CHD2_MUT	Myeloma_Cancer	Lymphoma_Cancer	TLR8_MUT	86.4505	0.000999	negative
HSPA8	Lung_Cancer	Ovarian_Cancer	Pancreatic_Cancer	Bile_Duct_Cancer	Breast_Cancer	86.4493	0.000999	positive
DHX29	ZNF587B_MUT	Neuroblastoma_Cancer	Ovarian_Cancer	Skin_Cancer	Brain_Cancer	86.4447	0.000999	positive
STIL	OR6C4_MUT	Leukemia_Cancer	Breast_Cancer	INSC_MUT	Brain_Cancer	86.4122	0.000999	positive
NDUFAF1	ACAP2_MUT	IK_MUT	MUC17_MUT	THUMPD2_MUT	FLCN_MUT	86.411	0.000999	negative
SRRM2	Leukemia_Cancer	Bile_Duct_Cancer	Head_and_Neck_Cancer	Myeloma_Cancer	Esophageal_Cancer	86.3963	0.000999	positive
NDUFAF4	Gastric_Cancer	GUCY2F_MUT	IL17RC_MUT	PCDH17_MUT	GRAP2_MUT	86.3434	0.000999	negative
RING1	AP5M1_MUT	KRAS_MUT	LIG4_MUT	NFATC2IP_MUT	Brain_Cancer	86.3387	0.000999	positive
TENT4B	RIMS1_MUT	OR9I1_MUT	Head_and_Neck_Cancer	Esophageal_Cancer	TMPRSS15_MUT	86.3219	0.000999	negative
HGS	ABHD1_MUT	TRAFD1_MUT	Skin_Cancer	Brain_Cancer	NPAS3_MUT	86.3114	0.000999	positive
EEFSEC	GADL1_MUT	Colon_Cancer	AMPH_MUT	Bile_Duct_Cancer	S100A14_MUT	86.3037	0.000999	positive
KMT2A	SNPH_MUT	Leukemia_Cancer	Ovarian_Cancer	Myeloma_Cancer	FGD5_MUT	86.2982	0.000999	negative
MVK	SYCE1_MUT	Leukemia_Cancer	KRAS_MUT	SMARCB1_MUT	CTTN_MUT	86.2943	0.000999	negative
NCOA6	Leukemia_Cancer	Head_and_Neck_Cancer	Myeloma_Cancer	Skin_Cancer	Brain_Cancer	86.1911	0.000999	positive
UBL5	ASPH_MUT	Leukemia_Cancer	PTPN12_MUT	CERCAM_MUT	ICK_MUT	86.1589	0.000999	negative
FASN	Colon_Cancer	KEAP1_MUT	Skin_Cancer	Brain_Cancer	MPZL2_MUT	86.1517	0.000999	negative
CSDE1	PTGFRN_MUT	Neuroblastoma_Cancer	Ovarian_Cancer	Liver_Cancer	UTP6_MUT	86.135	0.000999	positive
EIF4A1	OR56A1_MUT	Ovarian_Cancer	ETV3_MUT	CMTR2_MUT	FAN1_MUT	86.1117	0.000999	positive
UQCRFS1	Lung_Cancer	PAPLN_MUT	SEMA4G_MUT	CD200_MUT	C20orf96_MUT	86.0503	0.000999	negative
TRAF2	ZIM2_MUT	RGL1_MUT	Ovarian_Cancer	Head_and_Neck_Cancer	RADIL_MUT	86.0315	0.000999	negative
SKP2	RB1_MUT	Cervical_Cancer	SULT1C2_MUT	SSX2IP_MUT	CXCL1_MUT	86.0289	0.000999	negative
SRF	Pancreatic_Cancer	Breast_Cancer	MPHOSPH9_MUT	PRKD2_MUT	Esophageal_Cancer	86.0195	0.000999	positive
MED1	Leukemia_Cancer	Pancreatic_Cancer	Myeloma_Cancer	Skin_Cancer	BRD8_MUT	86.0129	0.000999	negative
NDUFB6	TRIM16L_MUT	CDK13_MUT	MT-ND4_MUT	E2F3_MUT	TSPAN15_MUT	85.9577	0.000999	negative
GMPPB	HOXD3_MUT	Kidney_Cancer	Head_and_Neck_Cancer	KRAS_MUT	Skin_Cancer	85.9522	0.000999	negative
SP1	Neuroblastoma_Cancer	STXBP5L_MUT	BUB1B_MUT	Brain_Cancer	SOX7_MUT	85.852	0.000999	positive
GNB2	Kidney_Cancer	Skin_Cancer	Brain_Cancer	RNF130_MUT	SYNPO2_MUT	85.8311	0.000999	negative
NUDT21	Leukemia_Cancer	Ovarian_Cancer	Myeloma_Cancer	Ewings_Sarcoma_Cancer	SPDL1_MUT	85.8143	0.000999	negative
CUL2	Colon_Cancer	Breast_Cancer	GPATCH1_MUT	CCDC78_MUT	USP42_MUT	85.7653	0.000999	positive
FGFR1	TNKS1BP1_MUT	KRAS_MUT	CLCA4_MUT	Esophageal_Cancer	Skin_Cancer	85.7335	0.000999	positive
TADA3	OR2L13_MUT	Kidney_Cancer	CUL7_MUT	GRIA2_MUT	Brain_Cancer	85.6496	0.000999	positive
MED19	CXCR2_MUT	CLDN8_MUT	PMEL_MUT	TICAM1_MUT	Brain_Cancer	85.6484	0.000999	positive
FBXO11	STAB1_MUT	OR5F1_MUT	Skin_Cancer	Brain_Cancer	SEPT10_MUT	85.646	0.000999	positive
PCNA	Kidney_Cancer	TMX4_MUT	Skin_Cancer	Brain_Cancer	AIF1L_MUT	85.6445	0.000999	positive
SUPT20H	CD1D_MUT	Kidney_Cancer	Bladder_Cancer	TRAP1_MUT	Brain_Cancer	85.6053	0.000999	positive
KIAA0391	NETO1_MUT	BEND4_MUT	SH2D2A_MUT	SENP5_MUT	UPF1_MUT	85.5982	0.000999	negative
APH1A	KRAS_MUT	NHSL2_MUT	TRIM25_MUT	OR56B1_MUT	CATSPER1_MUT	85.5691	0.000999	negative
WDR7	Leukemia_Cancer	Kidney_Cancer	Pancreatic_Cancer	BAIAP2L2_MUT	CDKN2A_MUT	85.5653	0.000999	negative
PRKAA1	ISYNA1_MUT	Leukemia_Cancer	PRSS23_MUT	CHID1_MUT	ZNF420_MUT	85.5057	0.000999	negative
UQCR10	TREM1_MUT	Colon_Cancer	Lung_Cancer	Leukemia_Cancer	TCFL5_MUT	85.4784	0.000999	negative
SBDS	NBPF15_MUT	TENM3_MUT	Ewings_Sarcoma_Cancer	DCLRE1C_MUT	MIER2_MUT	85.4419	0.000999	positive
DPM3	Kidney_Cancer	Head_and_Neck_Cancer	C2orf16_MUT	Myeloma_Cancer	NXPE3_MUT	85.413	0.000999	negative
VPS26A	SPHK2_MUT	Lung_Cancer	EOGT_MUT	Neuroblastoma_Cancer	Brain_Cancer	85.3905	0.000999	positive
OST4	Kidney_Cancer	ACRC_MUT	Bile_Duct_Cancer	Head_and_Neck_Cancer	Myeloma_Cancer	85.3718	0.000999	negative
SERPINB6	Leukemia_Cancer	MTBP_MUT	CHM_MUT	AMOT_MUT	Lymphoma_Cancer	85.3041	0.000999	positive
PTPA	BRAF_MUT	GBP2_MUT	TUBB2A_MUT	TMCC1_MUT	KRT79_MUT	85.2279	0.000999	negative
TM9SF3	FASTKD1_MUT	POR_MUT	Head_and_Neck_Cancer	KRAS_MUT	KRT31_MUT	85.2077	0.000999	positive
COMMD3	ERCC6L_MUT	Bladder_Cancer	DNASE2B_MUT	Skin_Cancer	CNKSR1_MUT	85.1884	0.000999	negative
RBM14	Lung_Cancer	CYP3A4_MUT	OR4D1_MUT	ESF1_MUT	ZNF98_MUT	85.1791	0.000999	positive
CTPS1	Bone_Cancer	Neuroblastoma_Cancer	MUC3A_MUT	SMPDL3B_MUT	Brain_Cancer	85.0992	0.000999	positive
NDUFC1	PNPLA1_MUT	ZNF778_MUT	FBXL13_MUT	SH2D2A_MUT	MT-ND4_MUT	85.0281	0.000999	negative
MARS2	FANCB_MUT	Head_and_Neck_Cancer	OR4P4_MUT	SNX21_MUT	TTLL7_MUT	85.0028	0.000999	negative
ANAPC15	PDCD4_MUT	ARHGAP9_MUT	Pancreatic_Cancer	BRD9_MUT	Skin_Cancer	84.971	0.000999	positive
IL6ST	LENG1_MUT	Lung_Cancer	ARRDC1_MUT	Myeloma_Cancer	SYNC_MUT	84.9128	0.000999	negative
CTNNBL1	CRTC1_MUT	OR5H14_MUT	Head_and_Neck_Cancer	Bladder_Cancer	KCNH5_MUT	84.901	0.000999	positive
RPL37	Leukemia_Cancer	ACTR5_MUT	Myeloma_Cancer	PKN1_MUT	Lymphoma_Cancer	84.8841	0.000999	negative
NCL	TRIM38_MUT	METTL6_MUT	Neuroblastoma_Cancer	TP53_MUT	RP11-685N3.1_MUT	84.8634	0.000999	positive
PGAP2	Kidney_Cancer	Liver_Cancer	Pancreatic_Cancer	SCNN1D_MUT	Brain_Cancer	84.8144	0.000999	negative
MON2	ZNF277_MUT	C8orf48_MUT	KRAS_MUT	Esophageal_Cancer	PCDHB2_MUT	84.7905	0.000999	positive
MAT2A	USP34_MUT	OR2L8_MUT	Leukemia_Cancer	Pancreatic_Cancer	Lymphoma_Cancer	84.736	0.000999	negative
CAB39	PNN_MUT	Colon_Cancer	Gastric_Cancer	Leukemia_Cancer	Myeloma_Cancer	84.72	0.000999	negative
GNAI3	ZNF404_MUT	KRAS_MUT	CLIC5_MUT	C12orf42_MUT	Skin_Cancer	84.7179	0.000999	positive
AKIRIN2	ZNF277_MUT	TUSC1_MUT	Myeloma_Cancer	PLA2G4C_MUT	ZNF708_MUT	84.6862	0.000999	negative
PSMD14	Lung_Cancer	Head_and_Neck_Cancer	MYOF_MUT	USP16_MUT	Brain_Cancer	84.6542	0.000999	positive
NUP37	ARHGAP9_MUT	Pancreatic_Cancer	AGAP9_MUT	OR6N1_MUT	KSR2_MUT	84.6238	0.000999	negative
DEPDC5	PPP1R9A_MUT	Leukemia_Cancer	RAB11FIP2_MUT	TNFRSF10A_MUT	MAGEA2_MUT	84.5964	0.000999	negative
HEATR3	Lung_Cancer	Ovarian_Cancer	Head_and_Neck_Cancer	PGBD2_MUT	ABCA4_MUT	84.5483	0.000999	positive
PTPN12	Liver_Cancer	RIBC2_MUT	KRAS_MUT	STAC_MUT	ST7L_MUT	84.5204	0.000999	positive
PDCD2	MSL3_MUT	Lung_Cancer	ERCC4_MUT	ANGPTL1_MUT	TUBA1A_MUT	84.5053	0.000999	positive
NDUFB11	AHDC1_MUT	PTH2R_MUT	SENP5_MUT	USP16_MUT	FAM83D_MUT	84.4618	0.000999	negative
SLC2A1	Leukemia_Cancer	Endometrial_Cancer	Skin_Cancer	Brain_Cancer	Rhabdoid_Cancer	84.4394	0.000999	positive
IRF2	Colon_Cancer	Lung_Cancer	Gastric_Cancer	C19orf55_MUT	Skin_Cancer	84.4381	0.000999	positive
GNB1L	ZBTB43_MUT	SUGP2_MUT	ZNF268_MUT	Skin_Cancer	CDHR5_MUT	84.4137	0.000999	positive
MED23	WDR48_MUT	Lung_Cancer	PTEN_MUT	Ovarian_Cancer	Rhabdomyosarcoma_Cancer	84.4135	0.000999	positive
SLC16A1	OR13C8_MUT	GOLGA8R_MUT	ZNF557_MUT	KRAS_MUT	Bladder_Cancer	84.4027	0.000999	positive
FBXW11	Lung_Cancer	Pancreatic_Cancer	NBPF9_MUT	KRT12_MUT	SNAP47_MUT	84.3763	0.000999	positive
NDUFV2	ZNF778_MUT	RASSF8_MUT	PCDH17_MUT	SLC5A3_MUT	CTNNB1_MUT	84.3192	0.000999	negative
INTS12	LRRD1_MUT	Skin_Cancer	EXOC4_MUT	Brain_Cancer	EARS2_MUT	84.317	0.000999	negative
CMIP	ZNF217_MUT	Neuroblastoma_Cancer	Liver_Cancer	Skin_Cancer	COMP_MUT	84.3085	0.000999	positive
MRPL15	OR5M3_MUT	FBXL13_MUT	SH2D2A_MUT	MT-ND4_MUT	PRB4_MUT	84.2668	0.000999	negative
TSG101	Lung_Cancer	Kidney_Cancer	CCDC68_MUT	Brain_Cancer	FZD5_MUT	84.2661	0.000999	positive
FBXW11	ZNF479_MUT	Leukemia_Cancer	Myeloma_Cancer	Skin_Cancer	MIA2_MUT	84.2627	0.000999	negative
TIPRL	C2orf68_MUT	BRAF_MUT	Kidney_Cancer	COPG1_MUT	NUTM2G_MUT	84.2517	0.000999	negative
EFNB1	SLC28A3_MUT	RUVBL1_MUT	Bile_Duct_Cancer	Head_and_Neck_Cancer	IGFN1_MUT	84.2203	0.000999	negative
RASA1	Lung_Cancer	TOP2A_MUT	Breast_Cancer	Skin_Cancer	ZNF324_MUT	84.218	0.000999	negative
SLC3A2	Liver_Cancer	CAMSAP2_MUT	SMYD1_MUT	DAAM2_MUT	Brain_Cancer	84.1636	0.000999	positive
ARID2	NUMA1_MUT	Leukemia_Cancer	Myeloma_Cancer	KTN1_MUT	Lymphoma_Cancer	84.1549	0.000999	negative
DHX9	KLHL25_MUT	GON4L_MUT	HIP1_MUT	Brain_Cancer	TRIM62_MUT	84.1291	0.000999	negative
SLC38A2	Leukemia_Cancer	COL23A1_MUT	Ewings_Sarcoma_Cancer	SENP5_MUT	Skin_Cancer	84.0562	0.000999	negative
MED25	IL7R_MUT	LILRA1_MUT	OPHN1_MUT	Brain_Cancer	TCOF1_MUT	84.0175	0.000999	positive
CHEK1	Lung_Cancer	HSPA14_MUT	Pancreatic_Cancer	Head_and_Neck_Cancer	Brain_Cancer	83.9752	0.000999	positive
SNAP23	Gastric_Cancer	Bile_Duct_Cancer	Head_and_Neck_Cancer	Bladder_Cancer	Esophageal_Cancer	83.9648	0.000999	negative
TUBA1C	Leukemia_Cancer	ACTR3B_MUT	FLOT2_MUT	Myeloma_Cancer	C20orf112_MUT	83.9534	0.000999	positive
BRCA2	STK19_MUT	PCDHGB1_MUT	FAM149B1_MUT	KIAA0319_MUT	ZNF687_MUT	83.9374	0.000999	negative
MTF1	SEC23IP_MUT	KRAS_MUT	AQP7_MUT	Skin_Cancer	RABGGTA_MUT	83.9319	0.000999	positive
AURKB	FAM90A1_MUT	Head_and_Neck_Cancer	PNPLA4_MUT	MT-ND4_MUT	IGSF11_MUT	83.9263	0.000999	positive
CDK8	Neuroblastoma_Cancer	BAP1_MUT	HAUS5_MUT	Skin_Cancer	ANKS1A_MUT	83.9218	0.000999	positive
ACLY	Bone_Cancer	TRIM63_MUT	RETSAT_MUT	E2F7_MUT	TICAM1_MUT	83.9011	0.000999	positive
SUPT7L	Leukemia_Cancer	Breast_Cancer	Myeloma_Cancer	CAPRIN2_MUT	Lymphoma_Cancer	83.8935	0.000999	negative
BIRC6	Leukemia_Cancer	ZBTB21_MUT	Neuroblastoma_Cancer	Kidney_Cancer	Brain_Cancer	83.8907	0.000999	positive
NELFB	MT-CO2_MUT	Liver_Cancer	Myeloma_Cancer	Skin_Cancer	Brain_Cancer	83.8768	0.000999	negative
ACTB	ZKSCAN1_MUT	Neuroblastoma_Cancer	Myeloma_Cancer	Ewings_Sarcoma_Cancer	Skin_Cancer	83.8515	0.000999	positive
AMBRA1	SLC20A1_MUT	CT45A6_MUT	VPS13B_MUT	KPNA5_MUT	Rhabdomyosarcoma_Cancer	83.7927	0.000999	negative
SINHCAF	OR5F1_MUT	Breast_Cancer	HCN2_MUT	Brain_Cancer	KRT79_MUT	83.7838	0.000999	positive
RPAIN	LPIN1_MUT	SHH_MUT	PIK3R5_MUT	TBC1D15_MUT	Brain_Cancer	83.7515	0.000999	positive
EMC6	Colon_Cancer	Lung_Cancer	Neuroblastoma_Cancer	Esophageal_Cancer	Brain_Cancer	83.7384	0.000999	positive
NUP35	SERINC3_MUT	Head_and_Neck_Cancer	Brain_Cancer	FAM184B_MUT	NEDD4L_MUT	83.7303	0.000999	negative
NDUFB2	RMND1_MUT	PCDH17_MUT	Liver_Cancer	NME8_MUT	BUD13_MUT	83.7137	0.000999	negative
ITGB5	Leukemia_Cancer	Head_and_Neck_Cancer	OTOF_MUT	Myeloma_Cancer	Esophageal_Cancer	83.6824	0.000999	positive
PLAGL2	Lung_Cancer	Head_and_Neck_Cancer	Esophageal_Cancer	Skin_Cancer	Brain_Cancer	83.6374	0.000999	positive
AP2S1	Leukemia_Cancer	Breast_Cancer	Bladder_Cancer	MSRA_MUT	Skin_Cancer	83.634	0.000999	negative
FAM49B	SYT13_MUT	PPWD1_MUT	Skin_Cancer	Brain_Cancer	Sarcoma_Cancer	83.6183	0.000999	positive
PIK3CB	Leukemia_Cancer	PIK3CA_MUT	IVL_MUT	COL9A3_MUT	VANGL2_MUT	83.5818	0.000999	positive
CSNK2A1	FBXO38_MUT	BRAF_MUT	Ovarian_Cancer	VPS37C_MUT	OR52J3_MUT	83.5815	0.000999	negative
MAP2K2	PGM2L1_MUT	HAS2_MUT	KRAS_MUT	TYRP1_MUT	Rhabdoid_Cancer	83.5541	0.000999	positive
CYLD	Kidney_Cancer	KIF17_MUT	NAP1L3_MUT	Skin_Cancer	Brain_Cancer	83.5354	0.000999	positive
ATIC	Ovarian_Cancer	Liver_Cancer	Head_and_Neck_Cancer	SYN3_MUT	Brain_Cancer	83.4794	0.000999	positive
RPL37	Lung_Cancer	LRRC73_MUT	Head_and_Neck_Cancer	Bladder_Cancer	Brain_Cancer	83.4635	0.000999	positive
BRAT1	SYCE1_MUT	Leukemia_Cancer	Ewings_Sarcoma_Cancer	POLN_MUT	DCAF12L1_MUT	83.4521	0.000999	positive
THAP11	Lung_Cancer	Myeloma_Cancer	Ewings_Sarcoma_Cancer	ELMO2_MUT	Esophageal_Cancer	83.4066	0.000999	negative
GGNBP2	Neuroblastoma_Cancer	KRT16_MUT	RBM23_MUT	Skin_Cancer	RHO_MUT	83.3425	0.000999	positive
TFIP11	DMXL2_MUT	ANXA8_MUT	Head_and_Neck_Cancer	Esophageal_Cancer	OR6M1_MUT	83.2496	0.000999	positive
LIAS	TRPS1_MUT	Bladder_Cancer	Esophageal_Cancer	Brain_Cancer	EIF5_MUT	83.2419	0.000999	positive
NCBP2	Head_and_Neck_Cancer	Breast_Cancer	INPP4B_MUT	Esophageal_Cancer	Skin_Cancer	83.2346	0.000999	positive
TAF10	Kidney_Cancer	TNFRSF25_MUT	NPHP3_MUT	Head_and_Neck_Cancer	KRAS_MUT	83.2239	0.000999	positive
SLC31A1	CATSPERG_MUT	Head_and_Neck_Cancer	KRAS_MUT	Bladder_Cancer	SYT8_MUT	83.182	0.000999	positive
CDK4	RB1_MUT	ELMOD1_MUT	Leukemia_Cancer	Head_and_Neck_Cancer	Esophageal_Cancer	83.155	0.000999	positive
FECH	Neuroblastoma_Cancer	Ovarian_Cancer	PRKAG3_MUT	Skin_Cancer	Brain_Cancer	83.1411	0.000999	positive
GMNN	TANC2_MUT	Neuroblastoma_Cancer	AMER2_MUT	Brain_Cancer	GALNT14_MUT	83.1265	0.000999	positive
FAM98B	NLRC5_MUT	Myeloma_Cancer	Brain_Cancer	MED16_MUT	ATP2B3_MUT	83.1262	0.000999	positive
IPPK	Liver_Cancer	RHOA_MUT	Head_and_Neck_Cancer	USP6_MUT	Brain_Cancer	83.1139	0.000999	positive
IDH3A	ACSM4_MUT	Leukemia_Cancer	Head_and_Neck_Cancer	Brain_Cancer	MARVELD3_MUT	83.1035	0.000999	positive
TYMS	TPRXL_MUT	Ovarian_Cancer	Endometrial_Cancer	Brain_Cancer	GIT2_MUT	83.0795	0.000999	positive
SERINC5	GPR113_MUT	Lung_Cancer	Neuroblastoma_Cancer	MUC3A_MUT	LRIG2_MUT	83.0636	0.000999	negative
SRF	Kidney_Cancer	Ovarian_Cancer	Liver_Cancer	Skin_Cancer	Brain_Cancer	83.0619	0.000999	negative
FLII	Liver_Cancer	DDHD1_MUT	Skin_Cancer	Brain_Cancer	GPC2_MUT	82.9056	0.000999	positive
UBAP1	KIAA1468_MUT	Ewings_Sarcoma_Cancer	Skin_Cancer	Brain_Cancer	SPATA19_MUT	82.8657	0.000999	positive
FCHO2	Leukemia_Cancer	KRAS_MUT	Brain_Cancer	Lymphoma_Cancer	DCAF12L1_MUT	82.8356	0.000999	positive
FADD	KIAA1731_MUT	FAM47E-STBD1_MUT	IGFLR1_MUT	PSG5_MUT	Brain_Cancer	82.8304	0.000999	positive
CARM1	CSNK1A1L_MUT	MUC5B_MUT	Leukemia_Cancer	GNA13_MUT	Myeloma_Cancer	82.7943	0.000999	negative
ATP6V1A	Lung_Cancer	Head_and_Neck_Cancer	Bladder_Cancer	Esophageal_Cancer	Brain_Cancer	82.7424	0.000999	positive
CNIH4	ADSSL1_MUT	Leukemia_Cancer	Neuroblastoma_Cancer	LINS_MUT	RASEF_MUT	82.691	0.000999	negative
TRIO	KMT2D_MUT	RP11-1407O15.2_MUT	Breast_Cancer	MTRR_MUT	PRSS3_MUT	82.6904	0.000999	positive
WWTR1	TIE1_MUT	Colon_Cancer	Leukemia_Cancer	Myeloma_Cancer	Lymphoma_Cancer	82.6803	0.000999	positive
MLLT1	KRAS_MUT	FAM167A_MUT	Brain_Cancer	BDH2_MUT	BCL2L1_MUT	82.6576	0.000999	positive
EIPR1	PTEN_MUT	ANTXRL_MUT	PLVAP_MUT	MAGEA2_MUT	FCRL2_MUT	82.5718	0.000999	positive
PAX8	Lung_Cancer	Head_and_Neck_Cancer	Esophageal_Cancer	Skin_Cancer	Brain_Cancer	82.4451	0.000999	positive
DPM3	NCAPG2_MUT	Ewings_Sarcoma_Cancer	ARMCX4_MUT	MLH1_MUT	KRT17_MUT	82.4283	0.000999	positive
SCAF8	Leukemia_Cancer	TTC29_MUT	Liver_Cancer	KRAS_MUT	NUDT17_MUT	82.4169	0.000999	negative
COX17	ZNF727_MUT	Ewings_Sarcoma_Cancer	SNX21_MUT	MAST4_MUT	TLR10_MUT	82.3934	0.000999	negative
BIRC2	Colon_Cancer	Lung_Cancer	Kidney_Cancer	Myeloma_Cancer	Brain_Cancer	82.3687	0.000999	positive
AHCYL1	Head_and_Neck_Cancer	Bladder_Cancer	FAM194B_MUT	Brain_Cancer	WDR81_MUT	82.364	0.000999	positive
RAB1A	Lung_Cancer	RBP3_MUT	Leukemia_Cancer	Pancreatic_Cancer	Head_and_Neck_Cancer	82.3518	0.000999	positive
KDM8	ADSSL1_MUT	SLC38A4_MUT	Ovarian_Cancer	KCNH3_MUT	SYT10_MUT	82.2856	0.000999	positive
GRB2	Kidney_Cancer	Liver_Cancer	Head_and_Neck_Cancer	Esophageal_Cancer	Brain_Cancer	82.2661	0.000999	negative
SOX10	Lung_Cancer	Leukemia_Cancer	Kidney_Cancer	PIK3CA_MUT	Lymphoma_Cancer	82.1974	0.000999	positive
GNPNAT1	Lung_Cancer	Liver_Cancer	Esophageal_Cancer	EVI5_MUT	Brain_Cancer	82.1956	0.000999	positive
TRAPPC4	CDHR1_MUT	GOLGA6L2_MUT	Pancreatic_Cancer	MAGEA2_MUT	PPM1D_MUT	82.1422	0.000999	positive
SPRR4	Lung_Cancer	Neuroblastoma_Cancer	Pancreatic_Cancer	RABGAP1L_MUT	SGSM2_MUT	82.1306	0.000999	negative
DHX29	SOX17_MUT	Head_and_Neck_Cancer	Esophageal_Cancer	ATN1_MUT	BCL2_MUT	82.0648	0.000999	negative
IRS1	Lung_Cancer	Leukemia_Cancer	RPL22_MUT	Skin_Cancer	Brain_Cancer	82.0614	0.000999	positive
KNTC1	GJB2_MUT	Lung_Cancer	Myeloma_Cancer	RFX2_MUT	RPTOR_MUT	82.0442	0.000999	positive
CNIH4	KRTAP10-8_MUT	LMO7_MUT	PMEL_MUT	Brain_Cancer	UNC5A_MUT	82.0421	0.000999	positive
UBE2Q1	KCNQ4_MUT	FAM81A_MUT	Liver_Cancer	Head_and_Neck_Cancer	KRAS_MUT	82.0205	0.000999	positive
ZBTB1	RLBP1_MUT	SBNO1_MUT	CACNG7_MUT	ZNF208_MUT	HAP1_MUT	81.9373	0.000999	positive
YJU2	Ovarian_Cancer	RHOBTB3_MUT	TRIM25_MUT	EML6_MUT	NCAPD2_MUT	81.9142	0.000999	negative
ACTL6A	BRAF_MUT	Leukemia_Cancer	Rhabdomyosarcoma_Cancer	Liver_Cancer	Brain_Cancer	81.8724	0.000999	negative
ICE2	PLIN4_MUT	Leukemia_Cancer	LLGL1_MUT	Myeloma_Cancer	Lymphoma_Cancer	81.7144	0.000999	positive
APEX2	Leukemia_Cancer	GFRA1_MUT	NSUN6_MUT	ITPKC_MUT	SMAD4_MUT	81.7031	0.000999	positive
STIL	PLG_MUT	NPR2_MUT	OR1C1_MUT	Pancreatic_Cancer	C2CD3_MUT	81.7013	0.000999	negative
CDAN1	EIF3A_MUT	Ovarian_Cancer	Pancreatic_Cancer	Bile_Duct_Cancer	PLCB4_MUT	81.6751	0.000999	positive
AP2M1	Leukemia_Cancer	Pancreatic_Cancer	RUNX1T1_MUT	Breast_Cancer	Skin_Cancer	81.5835	0.000999	negative
SNRPD1	Lung_Cancer	TMEM62_MUT	Pancreatic_Cancer	Myeloma_Cancer	Brain_Cancer	81.5645	0.000999	positive
ATP6V1E1	WDR48_MUT	Rhabdomyosarcoma_Cancer	ARSH_MUT	KRAS_MUT	ROBO3_MUT	81.4999	0.000999	negative
RPS27L	ADTRP_MUT	TP53_MUT	SIKE1_MUT	TMEM235_MUT	PRR11_MUT	81.4451	0.000999	positive
GGPS1	GRM6_MUT	HGF_MUT	C5AR1_MUT	Breast_Cancer	ZNFX1_MUT	81.3652	0.000999	positive
MED16	GDF1_MUT	PTEN_MUT	NOX1_MUT	SGCD_MUT	Ewings_Sarcoma_Cancer	81.3352	0.000999	positive
POP7	Colon_Cancer	Lung_Cancer	Gastric_Cancer	Breast_Cancer	Skin_Cancer	81.2881	0.000999	positive
TRAF2	Kidney_Cancer	SH3TC2_MUT	LEPRE1_MUT	Brain_Cancer	SVOPL_MUT	81.2055	0.000999	positive
KEAP1	PCDHB3_MUT	ANTXRL_MUT	SEC14L5_MUT	MAP3K1_MUT	Lymphoma_Cancer	81.1998	0.000999	negative
GMNN	KRAS_MUT	SLC9A2_MUT	SP3_MUT	Esophageal_Cancer	TSPAN15_MUT	81.1772	0.000999	negative
IQGAP1	DHX16_MUT	Kidney_Cancer	Ovarian_Cancer	RXFP1_MUT	Skin_Cancer	81.131	0.000999	positive
FAM104B	Lung_Cancer	Bile_Duct_Cancer	MR1_MUT	Esophageal_Cancer	Skin_Cancer	81.0819	0.000999	positive
ELOA	PTPDC1_MUT	Head_and_Neck_Cancer	KRAS_MUT	Bladder_Cancer	Brain_Cancer	81.0703	0.000999	positive
VKORC1L1	CTPS2_MUT	Leukemia_Cancer	PPP1R13L_MUT	ETV1_MUT	AKAP4_MUT	81.0081	0.000999	positive
CTBP1	Lung_Cancer	ZNHIT2_MUT	NLRP14_MUT	Ewings_Sarcoma_Cancer	NUP62_MUT	81.0004	0.000999	positive
SF3A1	Lung_Cancer	KDM4D_MUT	Head_and_Neck_Cancer	Skin_Cancer	Brain_Cancer	80.9734	0.000999	positive
TFAP2C	Head_and_Neck_Cancer	KRAS_MUT	SSH3_MUT	LRRC16B_MUT	Brain_Cancer	80.9661	0.000999	positive
IPO9	MKI67_MUT	TSPAN8_MUT	Neuroblastoma_Cancer	ZNF333_MUT	Cervical_Cancer	80.9026	0.000999	positive
PTPN1	MGAM_MUT	C10orf112_MUT	Leukemia_Cancer	Neuroblastoma_Cancer	Ewings_Sarcoma_Cancer	80.8396	0.000999	positive
RRM1	SF3B1_MUT	Head_and_Neck_Cancer	IFNLR1_MUT	Brain_Cancer	LPPR4_MUT	80.8329	0.000999	positive
PMM2	Neuroblastoma_Cancer	CEP78_MUT	Brain_Cancer	MYCBPAP_MUT	EPPK1_MUT	80.7863	0.000999	positive
JTB	Kidney_Cancer	Ovarian_Cancer	Pancreatic_Cancer	Breast_Cancer	MARK1_MUT	80.7727	0.000999	positive
ZMAT5	Kidney_Cancer	GABRR1_MUT	IKZF2_MUT	Skin_Cancer	LACTB_MUT	80.7651	0.000999	positive
USP32	PTEN_MUT	LRP5L_MUT	ZNF331_MUT	KLK10_MUT	RET_MUT	80.7171	0.000999	positive
ATP6V0E1	Lung_Cancer	Ovarian_Cancer	Breast_Cancer	Endometrial_Cancer	Brain_Cancer	80.7166	0.000999	positive
RCOR1	Kidney_Cancer	KRT37_MUT	ADCY2_MUT	Brain_Cancer	CORO7_MUT	80.6623	0.000999	positive
CRK	Leukemia_Cancer	Myeloma_Cancer	ZNF208_MUT	RET_MUT	MPHOSPH8_MUT	80.6144	0.000999	positive
MAPK14	PTEN_MUT	TAS2R5_MUT	DBX2_MUT	Bile_Duct_Cancer	SGCD_MUT	80.6047	0.000999	positive
PSENEN	SSC5D_MUT	Pancreatic_Cancer	Bile_Duct_Cancer	GART_MUT	PTPRD_MUT	80.5881	0.000999	negative
SCAP	Head_and_Neck_Cancer	NAP1L6_MUT	TEAD3_MUT	MT-ND5_MUT	SLC44A2_MUT	80.5734	0.000999	negative
SCYL1	IGF2R_MUT	STK19_MUT	Skin_Cancer	Brain_Cancer	BRMS1_MUT	80.5722	0.000999	positive
PTAR1	Neuroblastoma_Cancer	NAALAD2_MUT	Skin_Cancer	Brain_Cancer	E2F3_MUT	80.5354	0.000999	positive
SYS1	ZNF785_MUT	Neuroblastoma_Cancer	KIAA1377_MUT	Skin_Cancer	Brain_Cancer	80.474	0.000999	negative
POLR3B	RP3-369A17.5_MUT	Leukemia_Cancer	Skin_Cancer	CYBB_MUT	ICK_MUT	80.4372	0.000999	positive
APC	PYROXD1_MUT	KRAS_MUT	RBP2_MUT	KRT33A_MUT	Rhabdoid_Cancer	80.4026	0.000999	positive
SETD5	CES1_MUT	LZIC_MUT	Ewings_Sarcoma_Cancer	DNAH10_MUT	LNX2_MUT	80.3843	0.000999	positive
UNC50	LGALS3_MUT	KRAS_MUT	KRT31_MUT	Esophageal_Cancer	ABCC1_MUT	80.3138	0.000999	positive
TNKS	SYTL4_MUT	ADSL_MUT	UCKL1_MUT	OR52D1_MUT	MT-ND5_MUT	80.2724	0.000999	positive
UFM1	Neuroblastoma_Cancer	VIPR2_MUT	ZNF597_MUT	ERBB2_MUT	CPZ_MUT	80.2526	0.000999	positive
SCD	WT1_MUT	ITGA11_MUT	Neuroblastoma_Cancer	Ovarian_Cancer	CTD-2587H24.4_MUT	80.2128	0.000999	positive
HACE1	SLC23A3_MUT	T_MUT	Neuroblastoma_Cancer	MAN2A2_MUT	Brain_Cancer	80.1994	0.000999	negative
UMPS	PLA2G7_MUT	Ovarian_Cancer	Head_and_Neck_Cancer	RP11-368I7.4_MUT	Brain_Cancer	79.9869	0.000999	positive
UBE2M	CROCC_MUT	IGSF11_MUT	PRDM13_MUT	TSPYL2_MUT	TPRX1_MUT	79.8553	0.000999	negative
BRAF	FAM64A_MUT	TP53_MUT	Liposarcoma_Cancer	Eye_Cancer	Rhabdoid_Cancer	79.6138	0.000999	positive
C3orf38	MIA3_MUT	Leukemia_Cancer	Myeloma_Cancer	SMAD4_MUT	DCAF12L1_MUT	79.5904	0.000999	positive
VMA21	Lung_Cancer	RRP1B_MUT	Brain_Cancer	Lymphoma_Cancer	NPAT_MUT	79.5594	0.000999	positive
CAD	FBXW4_MUT	ALDH1L1_MUT	Ovarian_Cancer	Head_and_Neck_Cancer	Brain_Cancer	79.5289	0.000999	positive
RPL9	TEX26_MUT	Lung_Cancer	SYPL2_MUT	Head_and_Neck_Cancer	GRTP1_MUT	79.4964	0.000999	positive
SLC25A37	Leukemia_Cancer	Pancreatic_Cancer	Myeloma_Cancer	DOCK4_MUT	RBL2_MUT	79.4909	0.000999	positive
COL4A3BP	KMT2D_MUT	Neuroblastoma_Cancer	Rhabdomyosarcoma_Cancer	STX12_MUT	ZNF793_MUT	79.454	0.000999	positive
STXBP3	YTHDC2_MUT	Neuroblastoma_Cancer	Ovarian_Cancer	Skin_Cancer	Brain_Cancer	79.4479	0.000999	positive
MAD2L1BP	POLA1_MUT	ALDH1L1_MUT	GOLGA8I_MUT	TMC6_MUT	SCN9A_MUT	79.4399	0.000999	positive
DDIT4	OR5AU1_MUT	SCTR_MUT	CYLC2_MUT	PTH2R_MUT	GRIA1_MUT	79.4194	0.000999	negative
PHC2	PYGL_MUT	ITGA7_MUT	LCMT2_MUT	KRAS_MUT	CCDC154_MUT	79.3946	0.000999	positive
YAP1	VHL_MUT	Leukemia_Cancer	Myeloma_Cancer	Esophageal_Cancer	Skin_Cancer	79.348	0.000999	positive
CCNE2	ZSCAN18_MUT	AKR1B15_MUT	TNS3_MUT	FMO1_MUT	AHCTF1_MUT	79.3329	0.000999	positive
ATP1B3	Neuroblastoma_Cancer	Pancreatic_Cancer	Bile_Duct_Cancer	Brain_Cancer	XIRP2_MUT	79.2964	0.000999	positive
TADA2B	Leukemia_Cancer	Neuroblastoma_Cancer	Myeloma_Cancer	LRRC7_MUT	Esophageal_Cancer	79.1337	0.000999	negative
PCM1	GPRC5A_MUT	ARHGEF26_MUT	KRT85_MUT	Brain_Cancer	MAML1_MUT	78.8834	0.000999	positive
2021-09-11	Leukemia_Cancer	Neuroblastoma_Cancer	MOB1B_MUT	Brain_Cancer	PXDN_MUT	78.8529	0.000999	positive
HDAC2	ADAMTS20_MUT	Leukemia_Cancer	Pancreatic_Cancer	PREPL_MUT	KCNC2_MUT	78.8513	0.000999	positive
MED12	Colon_Cancer	Leukemia_Cancer	Myeloma_Cancer	TCEAL3_MUT	CDKN2A_MUT	78.7758	0.000999	negative
DHODH	Neuroblastoma_Cancer	Ovarian_Cancer	Head_and_Neck_Cancer	Skin_Cancer	Brain_Cancer	78.665	0.000999	positive
ITPK1	Lung_Cancer	Head_and_Neck_Cancer	Bladder_Cancer	Esophageal_Cancer	Brain_Cancer	78.6638	0.000999	positive
NUPL2	NBPF12_MUT	GRINA_MUT	NBPF14_MUT	CCNL1_MUT	RABL2B_MUT	78.641	0.000999	positive
LDB1	Gastric_Cancer	Bile_Duct_Cancer	MAP4K4_MUT	Esophageal_Cancer	CDKN2A_MUT	78.5977	0.000999	positive
EAF1	RALY_MUT	Leukemia_Cancer	EIF2AK4_MUT	FERMT1_MUT	ARID2_MUT	78.564	0.000999	positive
CLPB	Neuroblastoma_Cancer	Kidney_Cancer	KRAS_MUT	Skin_Cancer	Brain_Cancer	78.5414	0.000999	positive
TRIM37	Leukemia_Cancer	ADAMTSL3_MUT	Myeloma_Cancer	Skin_Cancer	TTC24_MUT	78.461	0.000999	positive
HDAC1	MTCH2_MUT	KRAS_MUT	MASP1_MUT	KRT79_MUT	PPM1D_MUT	78.3654	0.000999	positive
PARD3	OR9Q1_MUT	DNAJC2_MUT	Breast_Cancer	Skin_Cancer	Brain_Cancer	78.3087	0.000999	positive
SLC20A1	Ovarian_Cancer	Bile_Duct_Cancer	Endometrial_Cancer	Skin_Cancer	Brain_Cancer	78.2912	0.000999	positive
TGFBRAP1	SCN11A_MUT	Lung_Cancer	Neuroblastoma_Cancer	Breast_Cancer	ELL_MUT	78.081	0.000999	positive
SLC7A1	Neuroblastoma_Cancer	FANCE_MUT	CCDC85C_MUT	Brain_Cancer	LYST_MUT	78.003	0.000999	positive
MITF	RNF34_MUT	TP53_MUT	C10orf129_MUT	HSD17B6_MUT	BEAN1_MUT	77.8871	0.000999	positive
TLE3	SERPINB2_MUT	USP36_MUT	Brain_Cancer	TCOF1_MUT	TRPC6_MUT	77.8047	0.000999	positive
TCF7L2	Leukemia_Cancer	Ovarian_Cancer	Breast_Cancer	Endometrial_Cancer	Skin_Cancer	77.7203	0.000999	positive
MYB	Lung_Cancer	Gastric_Cancer	Neuroblastoma_Cancer	Ovarian_Cancer	Breast_Cancer	77.5799	0.000999	positive
ZEB1	SLC15A2_MUT	Head_and_Neck_Cancer	C20orf112_MUT	AGXT_MUT	Skin_Cancer	77.3533	0.000999	positive
CCND3	RB1_MUT	RNF40_MUT	Neuroblastoma_Cancer	Liver_Cancer	FOCAD_MUT	77.1629	0.000999	positive
EXO1	TP53_MUT	CCND1_MUT	NGRN_MUT	RP11-685N3.1_MUT	BZW1_MUT	77.1317	0.000999	positive
PTPN1	PIGG_MUT	Head_and_Neck_Cancer	KRAS_MUT	Skin_Cancer	Lymphoma_Cancer	77.0956	0.000999	negative
INPP5K	Leukemia_Cancer	Pancreatic_Cancer	Esophageal_Cancer	ZP4_MUT	POLN_MUT	76.9023	0.000999	positive
JUN	PEX26_MUT	MUC17_MUT	Leukemia_Cancer	IGFLR1_MUT	KCNK10_MUT	76.6947	0.000999	positive
UBE3A	THYN1_MUT	VSTM5_MUT	TP53_MUT	ZNF16_MUT	Liposarcoma_Cancer	76.4271	0.000999	positive
UBE3D	Lung_Cancer	Leukemia_Cancer	EFS_MUT	ADAM28_MUT	Brain_Cancer	76.376	0.000999	positive
RB1	RB1_MUT	OR14J1_MUT	Myeloma_Cancer	FAM189A2_MUT	SEC24A_MUT	76.3725	0.000999	negative
DHRSX	Colon_Cancer	Lung_Cancer	Ovarian_Cancer	Brain_Cancer	PIK3CD_MUT	76.3211	0.000999	positive
TEAD3	ARHGAP9_MUT	DPAGT1_MUT	GRM8_MUT	KRT38_MUT	SATB1_MUT	76.3161	0.000999	positive
NRAS	RSPH4A_MUT	KBTBD11_MUT	Kidney_Cancer	GIMAP7_MUT	KRAS_MUT	75.4489	0.000999	positive
CTNNB1	Lung_Cancer	Leukemia_Cancer	Ovarian_Cancer	Head_and_Neck_Cancer	Brain_Cancer	74.8718	0.000999	positive
ERBB2	Lung_Cancer	MTF1_MUT	Skin_Cancer	Brain_Cancer	FZD5_MUT	74.6934	0.000999	positive
DYNC1LI2	HGF_MUT	Leukemia_Cancer	Ewings_Sarcoma_Cancer	RP11-766F14.2_MUT	FCRL5_MUT	74.5558	0.000999	positive
SETDB2	TMEM133_MUT	ACAP1_MUT	CROCC_MUT	C8orf34_MUT	TAF5L_MUT	74.173	0.000999	positive
TUBB4B	Leukemia_Cancer	Neuroblastoma_Cancer	Myeloma_Cancer	ZFAT_MUT	Brain_Cancer	73.7544	0.000999	positive
BCL2	ERCC6_MUT	WDR6_MUT	KRAS_MUT	SMC6_MUT	MCTP2_MUT	73.1674	0.000999	positive
CEPT1	OTX1_MUT	MROH9_MUT	ZFP82_MUT	CHAT_MUT	Skin_Cancer	72.8845	0.000999	positive
IRF4	Lung_Cancer	RPL22_MUT	Ovarian_Cancer	Pancreatic_Cancer	Bladder_Cancer	72.089	0.000999	positive
VPS4B	Kidney_Cancer	KEAP1_MUT	Skin_Cancer	Brain_Cancer	ARHGEF11_MUT	71.9447	0.000999	positive
TCF3	Colon_Cancer	Lung_Cancer	Gastric_Cancer	Ovarian_Cancer	Pancreatic_Cancer	71.2663	0.000999	positive
POU2AF1	Bile_Duct_Cancer	PLXNB1_MUT	MYLK4_MUT	TCP1_MUT	XIRP2_MUT	71.2064	0.000999	positive
MYRF	EIF4ENIF1_MUT	PEX26_MUT	TNXB_MUT	Breast_Cancer	Brain_Cancer	69.5416	0.000999	positive
